# Supplementary material for: Inhibition of mitochondrial complex II in neuronal cells triggers unique pathways culminating in autophagy with implications for neurodegeneration
Source: Sci Rep. 2021 Jan 15;11:1483. doi: 10.1038/s41598-020-79339-2 (PMC7810707; doi:10.1038/s41598-020-79339-2)
Supplement: Supplementary file 2 — Supplementary Information 2. [file 41598_2020_79339_MOESM2_ESM.xlsx]

## Sheet: legend
Tab name	Content
uptake_conditions_GIMME	reaction lower and upper bounds
npa_vs_mn	reactions with significantly different fluxes between 3-NPA and Mn treated cells with p <0.05 following Bonferroni correction and at least two-fold change in mean flux
npa_vs_mpp	reactions with significantly different fluxes between 3-NPA and MPP+ treated cells with p <0.05 following Bonferroni correction and at least two-fold change in mean flux
mn_vs_mpp	reactions with significantly different fluxes between Mn and MPP+ treated cells with p <0.05 following Bonferroni correction and at least two-fold change in mean flux
ref_vs_mn	reactions with significantly different fluxes between untreated and Mn treated cells with p <0.05 following Bonferroni correction and at least two-fold change in mean flux
ref_vs_mpp	reactions with significantly different fluxes between untreated and MPP+ treated cells with p <0.05 following Bonferroni correction and at least two-fold change in mean flux
ref_vs_npa	reactions with significantly different fluxes between untreated and 3-NPA treated cells with p <0.05 following Bonferroni correction and at least two-fold change in mean flux
reactions	list of comprehensive reaction abbreviations, names, and transformations
metabolites	list of metabolite abbreviations and names
reaction co-sets	co_set_ref, co_set_mppp, co_set_npa
differentially active reactions	ref_vs_mn, ref_vs_mpp, and ref_vs_npa
differentially active reactions for venn diagram comparison	mn_mpp_npa_vs_ref_difference

## Sheet: uptake_conditions_GIMME
Reaction abbreviation	Lower bound constraint (arbitrary units)
'DM_Ser_Gly_Ala_X_Gly_ly'	-0.025
'DM_T_antigen_g'	-0.025
'EX_acac_e'	-0.25
'EX_ala_L_e'	-0.25
'EX_arg_L_e'	-0.25
'EX_asn_L_e'	-0.25
'EX_asp_L_e'	-0.25
'EX_bhb_e'	-0.25
'EX_ca2_e'	-0.5
'EX_chol_e'	-0.25
'EX_cys_L_e'	-0.25
'EX_fe2_e'	-0.25
'EX_fe3_e'	-0.25
'EX_glc_e'	-0.25
'EX_gln_L_e'	-0.25
'EX_glu_L_e'	-0.25
'EX_gly_e'	-0.25
'EX_glygn5_e'	-0.025
'EX_h_e'	-125
'EX_h2o_e'	-250
'EX_hco3_e'	-5
'EX_hdca_e'	-0.25
'EX_his_L_e'	-0.25
'EX_hspg_e'	-0.25
'EX_ile_L_e'	-0.25
'EX_k_e'	-0.5
'EX_leu_L_e'	-0.25
'EX_lnlc_e'	-0.25
'EX_lnlnca_e'	-0.25
'EX_lys_L_e'	-0.25
'EX_met_L_e'	-0.25
'EX_n2m2nmasn_e'	-0.025
'EX_na1_e'	-2.5
'EX_o2_e'	-25
'EX_peplys_e'	-0.025
'EX_phe_L_e'	-0.25
'EX_pi_e'	-25
'EX_pro_L_e'	-0.25
'EX_pydam_e'	-0.025
'EX_pydx_e'	-0.025
'EX_ser_L_e'	-0.25
'EX_so4_e'	-0.25
'EX_thr_L_e'	-0.25
'EX_trp_L_e'	-0.25
'EX_tyr_L_e'	-0.25
'EX_val_L_e'	-0.25
'sink_carn_c'	-0.25
'sink_pre_prot_er'	-0.025

## Sheet: reactions
Reaction abbreviation	Reaction name	Biochemical transformation
'DM_13_cis_oretn_n'	'13-cis-oxo-retinoic acid demand'	'13-cis-oretn[n] -> '
'DM_13_cis_retn_n'	'13-cis-retinoate demand'	'13-cis-retn[n] -> '
'DM_1pyr5c_c'	'1 pyrroline 5 carboxylate demand'	'1pyr5c[c] -> '
'DM_Asn_X_Ser_Thr_ly'	'DM_Asn-X-Ser/Thr(ly)'	'Asn-X-Ser/Thr[l] -> '
'DM_Ser_Gly_Ala_X_Gly_ly'	'DM_Ser-Gly/Ala-X-Gly(ly)'	'Ser-Gly/Ala-X-Gly[l] <=> '
'DM_Ser_Thr_ly'	'DM_Ser/Thr(ly)'	'Ser/Thr[l] -> '
'DM_acglu'	'N-acetyl Glutamate Demand'	'acglu[c] -> '
'DM_atp_c'	'atp demand'	'atp[c] + h2o[c] -> adp[c] + h[c] + pi[c] '
'DM_avite1_c'	'alpha-Tocopherol demand'	'avite1[c] -> '
'DM_avite2_c'	'alpha-Tocotrienol demand'	'avite2[c] -> '
'DM_bvite_c'	'beta-tocopherol demand'	'bvite[c] -> '
'DM_core5_g'	'DM_core5(g)'	'core5[g] -> '
'DM_core7_g'	'DM_core7(g)'	'core7[g] -> '
'DM_core8_g'	'DM_core8(g)'	'core8[g] -> '
'DM_datp_m'	'dATP demand'	'datp[m] -> '
'DM_datp_n'	'DM_datp(n)'	'datp[n] -> '
'DM_dctp_m'	'dCTP demand'	'dctp[m] -> '
'DM_dctp_n'	'DM_dctp(n)'	'dctp[n] -> '
'DM_dem2emgacpail_prot_hs_r'	'DM_dem2emgacpail_prot_hs(r)'	'dem2emgacpail_prot_hs[r] -> '
'DM_dgpi_prot_hs_r'	'DM_dgpi_prot_hs(r)'	'dgpi_prot_hs[r] -> '
'DM_dgtp_m'	'DM_dgtp(m)'	'dgtp[m] -> '
'DM_dgtp_n'	'DM_dgtp(n)'	'dgtp[n] -> '
'DM_dsT_antigen_g'	'DM_dsT_antigen(g)'	'dsT_antigen[g] -> '
'DM_dttp_m'	'dTTP demand'	'dttp[m] -> '
'DM_dttp_n'	'DM_dttp(n)'	'dttp[n] -> '
'DM_ethamp_r'	'Ethanolamine phosphate demand'	'ethamp[r] -> '
'DM_gam1p'	'D-glucosamine 1-phosphate Demand'	'gam1p[c] -> '
'DM_gm1_hs_c'	'ganglioside demand'	'gm1_hs[c] -> '
'DM_gm2_hs_c'	'ganglioside demand'	'gm2_hs[c] -> '
'DM_gm3_hs_c'	'ganglioside demand'	'gm3_hs[c] -> '
'DM_gncore2_g'	'DM_gncore2(g)'	'gncore2[g] -> '
'DM_gpi_sig_er'	'DM_gpi_sig(er)'	'gpi_sig[r] -> '
'DM_hretn_n'	'4 hydroxy retinoic acid demand'	'hretn[n] -> '
'DM_kdn_c'	'DM_kdn(c)'	'kdn[c] -> '
'DM_m_em3gacpail_prot_hs_r'	'DM_m(em)3gacpail_prot_hs(r)'	'm[em]3gacpail_prot_hs[r] -> '
'DM_melanin_c'	'DM_melanin(c)'	'melanin[c] -> '
'DM_mem2emgacpail_prot_hs_r'	'DM_mem2emgacpail_prot_hs(r)'	'mem2emgacpail_prot_hs[r] -> '
'DM_n5m2masn_g'	'n5m2masn demand'	'n5m2masn[g] -> '
'DM_oretn_n'	'4-oxo-retonoic acid demand'	'oretn[n] -> '
'DM_sTn_antigen_g'	'DM_sTn_antigen(g)'	'sTn_antigen[g] -> '
'DM_sprm_c'	'DM_sprm(c)'	'sprm[c] -> '
'DM_yvite_c'	'gamma-Tocopherol demand'	'yvite[c] -> '
'sink_2hyoxplac_c'	'sink_2hyoxplac(c)'	'2hyoxplac[c] -> '
'sink_2oxoadp_c'	'sink_2oxoadp(c)'	'2oxoadp[c] -> '
'sink_34hpl_m'	'sink_34hpl(m)'	'34hpl[m] -> '
'sink_48dhoxquin_c'	'sink_48dhoxquin(c)'	'48dhoxquin[c] -> '
'sink_5hoxindoa_c'	'sink_5hoxindoa(c)'	'5hoxindoa[c] -> '
'DM_T_antigen_g'	'Demand for T_antigen(g)'	'T_antigen[g] <=> '
'EX_10fthf_e'	'10-Formyltetrahydrofolate exchange'	'10fthf[e] <=> '
'EX_10fthf5glu_e'	'10-formyltetrahydrofolate-[Glu](5) exchange'	'10fthf5glu[e] <=> '
'EX_10fthf6glu_e'	'10-formyltetrahydrofolate-[Glu](6) exchange'	'10fthf6glu[e] <=> '
'EX_10fthf7glu_e'	'10-formyltetrahydrofolate-[Glu](7) exchange'	'10fthf7glu[e] <=> '
'EX_11_cis_retfa_e'	'fatty acid 11-cis-retinol exchange'	'11-cis-retfa[e] <=> '
'EX_13_cis_retnglc_e'	'13-cis-retinoyl glucuronide exchange'	'13-cis-retnglc[e] <=> '
'EX_1glyc_hs_e'	'1 acyl phosphoglycerol exchange'	'1glyc_hs[e] <=> '
'EX_1mncam_e'	'1-Methylnicotinamide exchange'	'1mncam[e] <=> '
'EX_2425dhvitd2_e'	'24R,25-Dihyoxyvitamin D2 exchange'	'2425dhvitd2[e] <=> '
'EX_2425dhvitd3_e'	'24R,25-Dihydroxyvitamin D3 exchange'	'2425dhvitd3[e] <=> '
'EX_24nph_e'	'2,4 dihydroxy nitrophenol exchange'	'24nph[e] <=> '
'EX_25hvitd2_e'	'25-Hydroxyvitamin D2 exchange'	'25hvitd2[e] <=> '
'EX_25hvitd3_e'	'25-Hydroxyvitamin D3 exchange'	'25hvitd3[e] <=> '
'EX_2hb_e'	'2-Hydroxybutyrate exchange'	'2hb[e] <=> '
'EX_2mcit_e'	'2-Methylcitrate exchange'	'2mcit[e] <=> '
'EX_34dhoxpeg_e'	'3,4-Dihydroxyphenylethyleneglycol exchange'	'34dhoxpeg[e] <=> '
'EX_34dhphe_e'	'3,4-Dihydroxy-L-phenylalanine exchange'	'34dhphe[e] <=> '
'EX_35cgmp_e'	'3'',5''-Cyclic GMP exchange'	'35cgmp[e] <=> '
'EX_3aib_e'	'L-3-Amino-isobutanoate exchange'	'3aib[e] <=> '
'EX_3aib_D_e'	'D-3-Amino-isobutanoate exchange'	'3aib-D[e] <=> '
'EX_3mlda_e'	'3-Methylimidazoleacetic acid exchange'	'3mlda[e] <=> '
'EX_4abut_e'	'4-Aminobutanoate exchange'	'4abut[e] <=> '
'EX_4hdebrisoquine_e'	'4 hydroxy debrisoquine exchange'	'4hdebrisoquine[e] <=> '
'EX_4hphac_e'	'4-Hydroxyphenylacetate exchange'	'4hphac[e] <=> '
'EX_4mptnl_e'	'4-Methylpentanal exchange'	'4mptnl[e] <=> '
'EX_4mtolbutamide_e'	'4 hydroxy tolbutamide exchange'	'4mtolbutamide[e] <=> '
'EX_4nph_e'	'4-Nitrophenol exchange'	'4nph[e] <=> '
'EX_4nphsf_e'	'4-Nitrophenyl sulfate exchange'	'4nphsf[e] <=> '
'EX_4pyrdx_e'	'4-Pyridoxate exchange'	'4pyrdx[e] <=> '
'EX_5adtststerone_e'	'5alpha-Dihydrotestosterone exchange'	'5adtststerone[e] <=> '
'EX_5adtststeroneglc_e'	'5alpha-Dihydrotestosterone glucuronide exchange'	'5adtststeroneglc[e] <=> '
'EX_5adtststerones_e'	'5alpha-Dihydrotestosterone sulfate exchange'	'5adtststerones[e] <=> '
'EX_5dhf_e'	'pentaglutamyl folate (DHF) exchange'	'5dhf[e] <=> '
'EX_5fthf_e'	'5-Formyltetrahydrofolate exchange'	'5fthf[e] <=> '
'EX_5homeprazole_e'	'5 hydroxy omeprazole exchange'	'5homeprazole[e] <=> '
'EX_5htrp_e'	'5-Hydroxy-L-tryptophan exchange'	'5htrp[e] <=> '
'EX_5mthf_e'	'5-Methyltetrahydrofolate exchange'	'5mthf[e] <=> '
'EX_5thf_e'	'pentaglutamyl folate (THF) exchange'	'5thf[e] <=> '
'EX_6dhf_e'	'haxglutamyl folate (DHF) exchange'	'6dhf[e] <=> '
'EX_6htststerone_e'	'6 beta hydroxy testosterone exchange'	'6htststerone[e] <=> '
'EX_6thf_e'	'hexaglutamyl folate (THF) exchange'	'6thf[e] <=> '
'EX_7dhf_e'	'heptaglutamyl folate (DHF) exchange'	'7dhf[e] <=> '
'EX_7thf_e'	'heptaglutamyl folate (THF) exchange'	'7thf[e] <=> '
'EX_9_cis_retfa_e'	'fatty acid 9-cis-retinol exchange'	'9-cis-retfa[e] <=> '
'EX_CLPND_e'	'clupanodonic acid (docosapentaenoic (n-3)) exchange'	'clpnd[e] <=> '
'EX_Lcystin_e'	'L-Cystine exchange'	'Lcystin[e] <=> '
'EX_Rtotal_e'	'R total exchange'	'Rtotal[e] <=> '
'EX_Rtotal2_e'	'R total 2 position exchange'	'Rtotal2[e] <=> '
'EX_Rtotal3_e'	'R total 3 position exchange'	'Rtotal3[e] <=> '
'EX_Tyr_ggn_e'	'Tyr-194 of apo-glycogenin protein (primer for glycogen synthesis) exchange'	'Tyr-ggn[e] <=> '
'EX_abt_e'	'L-Arabinitol exchange'	'abt[e] <=> '
'EX_ac_e'	'Acetate exchange'	'ac[e] <=> '
'EX_acac_e'	'Acetoacetate exchange'	'acac[e] <=> '
'EX_acald_e'	'Acetaldehyde exchange'	'acald[e] <=> '
'EX_acetone_e'	'Acetone exchange'	'acetone[e] <=> '
'EX_acgalfucgalacgalfuc12gal14acglcgalgluside_hs_e'	'Type IIIA glycolipid exchange'	'acgalfucgalacgalfuc12gal14acglcgalgluside_hs[e] <=> '
'EX_acgalfucgalacgalfucgalacglcgal14acglcgalgluside_hs_e'	'Type IIIAb exchange'	'acgalfucgalacgalfucgalacglcgal14acglcgalgluside_hs[e] <=> '
'EX_acgam_e'	'N-Acetyl-D-glucosamine exchange'	'acgam[e] <=> '
'EX_ach_e'	'Acetylcholine exchange'	'ach[e] <=> '
'EX_acn13acngalgbside_hs_e'	'sialyl (1,3) sialyl (2,6) galactosylgloboside (homo sapiens) exchange'	'acn13acngalgbside_hs[e] <=> '
'EX_acn23acngalgbside_hs_e'	'sialyl (2,3) sialyl (2,6) galactosylgloboside (homo sapiens) exchange'	'acn23acngalgbside_hs[e] <=> '
'EX_acnacngal14acglcgalgluside_hs_e'	'3'',8''-LD1 exchange'	'acnacngal14acglcgalgluside_hs[e] <=> '
'EX_acnacngalgbside_hs_e'	'disialyl galactosylgloboside (homo sapiens) exchange'	'acnacngalgbside_hs[e] <=> '
'EX_acngalacglcgal14acglcgalgluside_hs_e'	'VI3NeuAc-nLc6Cer exchange'	'acngalacglcgal14acglcgalgluside_hs[e] <=> '
'EX_ade_e'	'Adenine exchange'	'ade[e] <=> '
'EX_adn_e'	'Adenosine exchange'	'adn[e] <=> '
'EX_adp'	'adp exchange'	'adp[e] <=> '
'EX_adprbp_e'	'ADPribose 2''-phosphate exchange'	'adprbp[e] <=> '
'EX_adprib_e'	'ADPribose exchange'	'adprib[e] <=> '
'EX_adrn_e'	'adrenic acid exchange'	'adrn[e] <=> '
'EX_adrnl_e'	'Adrenaline exchange'	'adrnl[e] <=> '
'EX_aflatoxin_e'	'aflatoxin B1 exchange'	'aflatoxin[e] <=> '
'EX_ahandrostanglc_e'	'Etiocholan-3alpha-ol-17-one 3-glucuronide exchange'	'ahandrostanglc[e] <=> '
'EX_ak2lgchol_hs_e'	'1-alkyl 2-lysoglycerol 3-phosphocholine exchange'	'ak2lgchol_hs[e] <=> '
'EX_akg_e'	'2-Oxoglutarate exchange'	'akg[e] <=> '
'EX_ala_B_e'	'beta-Alanine exchange'	'ala-B[e] <=> '
'EX_ala_D_e'	'D-Alanine exchange'	'ala-D[e] <=> '
'EX_ala_L_e'	'L-Alanine exchange'	'ala-L[e] <=> '
'EX_aldstrn_e'	'Aldosterone exchange'	'aldstrn[e] <=> '
'EX_amp_e'	'AMP exchange'	'amp[e] <=> '
'EX_andrstrn_e'	'Androsterone exchange'	'andrstrn[e] <=> '
'EX_andrstrnglc_e'	'androsterone glucuronide exchange'	'andrstrnglc[e] <=> '
'EX_antipyrene_e'	'antipyrene exchange'	'antipyrene[e] <=> '
'EX_apnnox_e'	'alpha-Pinene-oxide exchange'	'apnnox[e] <=> '
'EX_appnn_e'	'(+)-alpha-Pinene exchange'	'appnn[e] <=> '
'EX_aprgstrn_e'	'20alpha-Hydroxyprogesterone exchange'	'aprgstrn[e] <=> '
'EX_aqcobal_e'	'Aquacob(III)alamin exchange'	'aqcobal[e] <=> '
'EX_arab_L_e'	'L-Arabinose exchange'	'arab-L[e] <=> '
'EX_arach_e'	'Arachidic acid exchange'	'arach[e] <=> '
'EX_arachd_e'	'nC20:4 exchange'	'arachd[e] <=> '
'EX_arg_L_e'	'L-Arginine exchange'	'arg-L[e] <=> '
'EX_ascb_L_e'	'L-Ascorbate exchange'	'ascb-L[e] <=> '
'EX_asn_L_e'	'L-Asparagine exchange'	'asn-L[e] <=> '
'EX_asp_D_e'	'D-Aspartate exchange'	'asp-D[e] <=> '
'EX_asp_L_e'	'L-Aspartate exchange'	'asp-L[e] <=> '
'EX_atp_e'	'ATP exchange'	'atp[e] <=> '
'EX_avite1_e'	'alpha-Tocopherol exchange'	'avite1[e] <=> '
'EX_avite2_e'	'alpha-Tocotrienol exchange'	'avite2[e] <=> '
'EX_bhb_e'	'(R)-3-Hydroxybutanoate transport via H+ symport'	'bhb[e] <=> '
'EX_bildglcur_e'	'Bilirubin beta-diglucuronide exchange'	'bildglcur[e] <=> '
'EX_bilglcur_e'	'Bilirubin monoglucuronide exchange'	'bilglcur[e] <=> '
'EX_bilirub_e'	'Bilirubin exchange'	'bilirub[e] <=> '
'EX_biocyt_e'	'Biocytin exchange'	'biocyt[e] <=> '
'EX_btn_e'	'Biotin exchange'	'btn[e] <=> '
'EX_but_e'	'Butyrate (n-C4:0) exchange'	'but[e] <=> '
'EX_bvite_e'	'beta-tocopherol exchange'	'bvite[e] <=> '
'EX_bz_e'	'Benzoate exchange'	'bz[e] <=> '
'EX_ca2_e'	'Calcium exchange'	'ca2[e] <=> '
'EX_camp_e'	'cAMP exchange'	'camp[e] <=> '
'EX_caro_e'	'beta-Carotene exchange'	'caro[e] <=> '
'EX_carveol_e'	'(E)-carveol exchange'	'carveol[e] <=> '
'EX_cca_d3_e'	'Calcitroic acid (D3) exchange'	'cca_d3[e] <=> '
'EX_cgly_e'	'Cys-Gly exchange'	'cgly[e] <=> '
'EX_chol_e'	'Choline exchange'	'chol[e] <=> '
'EX_cholate_e'	'Cholate exchange'	'cholate[e] <=> '
'EX_chsterol_e'	'Cholesterol exchange'	'chsterol[e] <=> '
'EX_chtn_e'	'chitin exchange'	'chtn[e] <=> '
'EX_cit_e'	'Citrate exchange'	'cit[e] <=> '
'EX_cl_e'	'Chloride exchange'	'cl[e] <=> '
'EX_cmp_e'	'CMP exchange'	'cmp[e] <=> '
'EX_co_e'	'Carbon monoxide exchange'	'co[e] <=> '
'EX_co2_e'	'CO2 exchange'	'co2[e] <=> '
'EX_coumarin_e'	'coumarin exchange'	'coumarin[e] <=> '
'EX_creat_e'	'Creatine exchange'	'creat[e] <=> '
'EX_crmp_hs_e'	'Ceramide 1-phosphate exchange'	'crmp_hs[e] <=> '
'EX_crn_e'	'L-Carnitine exchange'	'crn[e] <=> '
'EX_crtsl_e'	'Cortisol exchange'	'crtsl[e] <=> '
'EX_crtstrn_e'	'Corticosterone exchange'	'crtstrn[e] <=> '
'EX_crvnc_e'	'nC22:6 exchange'	'crvnc[e] <=> '
'EX_csn_e'	'Cytosine exchange'	'csn[e] <=> '
'EX_cspg_a_e'	'chondroitin sulfate A (GalNAc4S-GlcA) proteoglycan exchange'	'cspg_a[e] <=> '
'EX_cspg_b_e'	'chondroitin sulfate B / dermatan sulfate (IdoA2S-GalNAc4S) proteoglycan exchange'	'cspg_b[e] <=> '
'EX_cspg_c_e'	'chondroitin sulfate C (GalNAc6S-GlcA) proteoglycan exchange'	'cspg_c[e] <=> '
'EX_cspg_d_e'	'chondroitin sulfate D (GlcNAc6S-GlcA2S) proteoglycan exchange'	'cspg_d[e] <=> '
'EX_cspg_e_e'	'chondroitin sulfate E (GalNAc4,6diS-GlcA) proteoglycan exchange'	'cspg_e[e] <=> '
'EX_cyan_e'	'Hydrogen cyanide exchange'	'cyan[e] <=> '
'EX_cys_L_e'	'L-Cysteine exchange'	'cys-L[e] <=> '
'EX_cytd_e'	'Cytidine exchange'	'cytd[e] <=> '
'EX_dad_2_e'	'Deoxyadenosine exchange'	'dad-2[e] <=> '
'EX_dad_5_e'	'5''-Deoxyadenosine exchange'	'dad-5[e] <=> '
'EX_dag_hs_e'	'diacylglycerol (homo sapiens) exchange'	'dag_hs[e] <=> '
'EX_dcsptn1_e'	'docosa-4,7,10,13,16-pentaenoic acid (n-6) exchange'	'dcsptn1[e] <=> '
'EX_dcyt_e'	'Deoxycytidine exchange'	'dcyt[e] <=> '
'EX_debrisoquine_e'	'debrisoquine exchange'	'debrisoquine[e] <=> '
'EX_dgchol_e'	'Chenodeoxyglycocholate exchange'	'dgchol[e] <=> '
'EX_dgsn_e'	'Deoxyguanosine exchange'	'dgsn[e] <=> '
'EX_dhdascb_e'	'Dehydroascorbate exchange'	'dhdascb[e] <=> '
'EX_dheas_e'	'Dehydroepiandrosterone sulfate exchange'	'dheas[e] <=> '
'EX_dhf_e'	'7,8-Dihydrofolate exchange'	'dhf[e] <=> '
'EX_digalsgalside_hs_e'	'Digalactosylceramidesulfate exchange'	'digalsgalside_hs[e] <=> '
'EX_din_e'	'Deoxyinosine exchange'	'din[e] <=> '
'EX_dlnlcg_e'	'dihomo-gamma-linolenic acid (n-6) exchange'	'dlnlcg[e] <=> '
'EX_dmantipyrine_e'	'demethylated antipyrine exchange'	'dmantipyrine[e] <=> '
'EX_dmhptcrn_e'	'2,6 dimethylheptanoyl carnitine exchange'	'dmhptcrn[e] <=> '
'EX_dopa_e'	'Dopamine exchange'	'dopa[e] <=> '
'EX_dopasf_e'	'Dopamine 3-O-sulfate exchange'	'dopasf[e] <=> '
'EX_drib_e'	'Deoxyribose exchange'	'drib[e] <=> '
'EX_duri_e'	'Deoxyuridine exchange'	'duri[e] <=> '
'EX_eaflatoxin_e'	'8,9 epxoy aflatoxin B1 exchange'	'eaflatoxin[e] <=> '
'EX_ebastine_e'	'ebastine exchange'	'ebastine[e] <=> '
'EX_ebastineoh_e'	'hydroxylated ebastine exchange'	'ebastineoh[e] <=> '
'EX_eicostet_e'	'eicosatetranoic acid exchange'	'eicostet[e] <=> '
'EX_elaid_e'	'elaidic acid exchange'	'elaid[e] <=> '
'EX_estradiol_e'	'Estradiol exchange'	'estradiol[e] <=> '
'EX_estradiolglc_e'	'estradiol glucuronide exchange'	'estradiolglc[e] <=> '
'EX_estriolglc_e'	'16-Glucuronide-estriol exchange'	'estriolglc[e] <=> '
'EX_estroneglc_e'	'estrone glucuronide exchange'	'estroneglc[e] <=> '
'EX_estrones_e'	'Estrone 3-sulfate exchange'	'estrones[e] <=> '
'EX_etoh_e'	'Ethanol exchange'	'etoh[e] <=> '
'EX_fe2_e'	'Fe2+ exchange'	'fe2[e] <=> '
'EX_fe3_e'	'Fe3+ exchange'	'fe3[e] <=> '
'EX_fol_e'	'Folate exchange'	'fol[e] <=> '
'EX_for_e'	'Formate exchange'	'for[e] <=> '
'EX_fru_e'	'D-Fructose exchange'	'fru[e] <=> '
'EX_fuc_L_e'	'L-Fucose exchange'	'fuc-L[e] <=> '
'EX_fuc13galacglcgal14acglcgalgluside_hs_e'	'III3Fuc-nLc6Cer exchange'	'fuc13galacglcgal14acglcgalgluside_hs[e] <=> '
'EX_fuc14galacglcgalgluside_hs_e'	'Lea glycolipid exchange'	'fuc14galacglcgalgluside_hs[e] <=> '
'EX_fucacgalfucgalacglcgalgluside_hs_e'	'(Gal)2 (GalNAc)1 (Glc)1 (GlcNAc)1 (LFuc)2 (Cer)1 exchange'	'fucacgalfucgalacglcgalgluside_hs[e] <=> '
'EX_fucacngal14acglcgalgluside_hs_e'	'IV3-a-NeuAc,III3-a-Fuc-nLc4Cer exchange'	'fucacngal14acglcgalgluside_hs[e] <=> '
'EX_fucacngalacglcgalgluside_hs_e'	'IV3-a-Neu5Ac,III4-a-Fuc-Lc4Cer exchange'	'fucacngalacglcgalgluside_hs[e] <=> '
'EX_fucfuc12gal14acglcgalgluside_hs_e'	'Ley glycolipid exchange'	'fucfuc12gal14acglcgalgluside_hs[e] <=> '
'EX_fucfuc132galacglcgal14acglcgalgluside_hs_e'	'V3Fuc,III3Fuc-nLc6Cer exchange'	'fucfuc132galacglcgal14acglcgalgluside_hs[e] <=> '
'EX_fucfucfucgalacglc13galacglcgal14acglcgalgluside_hs_e'	'(Gal)4 (Glc)1 (GlcNAc)3 (LFuc)3 (Cer)1 exchange'	'fucfucfucgalacglc13galacglcgal14acglcgalgluside_hs[e] <=> '
'EX_fucfucfucgalacglcgal14acglcgalgluside_hs_e'	'(Gal)3 (Glc)1 (GlcNAc)2 (LFuc)3 (Cer)1 exchange'	'fucfucfucgalacglcgal14acglcgalgluside_hs[e] <=> '
'EX_fucfucgalacglcgalgluside_hs_e'	'Leb glycolipid exchange'	'fucfucgalacglcgalgluside_hs[e] <=> '
'EX_fucgal14acglcgalgluside_hs_e'	'Lacto-N-fucopentaosyl III ceramide exchange'	'fucgal14acglcgalgluside_hs[e] <=> '
'EX_fucgalfucgalacglcgalgluside_hs_e'	'(Gal)3 (Glc)1 (GlcNAc)1 (LFuc)2 (Cer)1 exchange'	'fucgalfucgalacglcgalgluside_hs[e] <=> '
'EX_fucgalgbside_hs_e'	'fucosyl galactosylgloboside (homo sapiens) exchange'	'fucgalgbside_hs[e] <=> '
'EX_fum_e'	'Fumarate exchange'	'fum[e] <=> '
'EX_gal_e'	'D-Galactose exchange'	'gal[e] <=> '
'EX_galacglcgalgbside_hs_e'	'Gal-GlcNAc-Gal globoside (homo sapiens) exchange'	'galacglcgalgbside_hs[e] <=> '
'EX_galfuc12gal14acglcgalgluside_hs_e'	'(Gal)3 (Glc)1 (GlcNAc)1 (LFuc)1 (Cer)1 exchange'	'galfuc12gal14acglcgalgluside_hs[e] <=> '
'EX_galfucgalacglcgal14acglcgalgluside_hs_e'	'(Gal)4 (Glc)1 (GlcNAc)2 (LFuc)1 (Cer)1 exchange'	'galfucgalacglcgal14acglcgalgluside_hs[e] <=> '
'EX_galgalfucfucgalacglcgalacglcgal14acglcgalgluside_hs_e'	'(Gal)6 (Glc)1 (GlcNAc)3 (LFuc)2 (Cer)1 exchange'	'galgalfucfucgalacglcgalacglcgal14acglcgalgluside_hs[e] <=> '
'EX_galgalgalthcrm_hs_e'	'Gal-Gal-Gal-Gal-Gal-Glc-Cer (homo sapiens) exchange'	'galgalgalthcrm_hs[e] <=> '
'EX_gam_e'	'D-Glucosamine exchange'	'gam[e] <=> '
'EX_gbside_hs_e'	'globoside (homo sapiens) exchange'	'gbside_hs[e] <=> '
'EX_gchola_e'	'glycocholate exchange'	'gchola[e] <=> '
'EX_gd1b2_hs_e'	'GD1beta (homo sapiens) exchange'	'gd1b2_hs[e] <=> '
'EX_gd1c_hs_e'	'GD1c (homo sapiens) exchange'	'gd1c_hs[e] <=> '
'EX_gdchola_e'	'glycochenodeoxycholate exchange'	'gdchola[e] <=> '
'EX_gdp_e'	'GDP exchange'	'gdp[e] <=> '
'EX_glc_e'	'D-Glucose exchange'	'glc-D[e] <=> '
'EX_gln_L_e'	'L-Glutamine exchange'	'gln-L[e] <=> '
'EX_glu_L_e'	'L-Glutamate exchange'	'glu-L[e] <=> '
'EX_gluala_e'	'5-L-Glutamyl-L-alanine exchange'	'gluala[e] <=> '
'EX_gly_e'	'Glycine exchange'	'gly[e] <=> '
'EX_glyb_e'	'Glycine betaine exchange'	'glyb[e] <=> '
'EX_glyc_e'	'Glycerol exchange'	'glyc[e] <=> '
'EX_glyc_S_e'	'(S)-Glycerate exchange'	'glyc-S[e] <=> '
'EX_glygn2_e'	'glycogen, structure 2 (glycogenin-1,6-{7[1,4-Glc], 4[1,4-Glc]}) exchange'	'glygn2[e] <=> '
'EX_glygn4_e'	'glycogen, structure 4 (glycogenin-1,6-{2[1,4-Glc], [1,4-Glc]}) exchange'	'glygn4[e] <=> '
'EX_glygn5_e'	'glycogen, structure 5 (glycogenin-2[1,4-Glc]) exchange'	'glygn5[e] <=> '
'EX_gmp_e'	'GMP exchange'	'gmp[e] <=> '
'EX_gp1c_hs_e'	'GP1c (homo sapiens) exchange'	'gp1c_hs[e] <=> '
'EX_gp1calpha_hs_e'	'GP1c alpha (homo sapiens) exchange'	'gp1calpha_hs[e] <=> '
'EX_gq1b_hs_e'	'GQ1b (homo sapiens) exchange'	'gq1b_hs[e] <=> '
'EX_gq1balpha_hs_e'	'GQ1balpha (homo sapiens) exchange'	'gq1balpha_hs[e] <=> '
'EX_gsn_e'	'Guanosine exchange'	'gsn[e] <=> '
'EX_gt1a_hs_e'	'GT1a (homo sapiens) exchange'	'gt1a_hs[e] <=> '
'EX_gthox_e'	'Oxidized glutathione exchange'	'gthox[e] <=> '
'EX_gthrd_e'	'Reduced glutathione exchange'	'gthrd[e] <=> '
'EX_gtp_e'	'GTP exchange'	'gtp[e] <=> '
'EX_gua_e'	'Guanine exchange'	'gua[e] <=> '
'EX_h_e'	'H+ exchange'	'h[e] <=> '
'EX_h2o_e'	'H2O exchange'	'h2o[e] <=> '
'EX_h2o2_e'	'Hydrogen peroxide exchange'	'h2o2[e] <=> '
'EX_ha_e'	'hyaluronan exchange'	'ha[e] <=> '
'EX_ha_pre1_e'	'hyaluronan biosynthesis, precursor 1 exchange'	'ha_pre1[e] <=> '
'EX_hco3_e'	'Bicarbonate exchange'	'hco3[e] <=> '
'EX_hcoumarin_e'	'hydroxy coumarin exchange'	'hcoumarin[e] <=> '
'EX_hdca_e'	'Hexadecanoate (n-C16:0) exchange'	'hdca[e] <=> '
'EX_hdcea_e'	'hexadecenoate (n-C16:1) exchange'	'hdcea[e] <=> '
'EX_hestratriol_e'	'4,17 dihydroxy estradiol exchange'	'hestratriol[e] <=> '
'EX_hexc_e'	'hexacosanoate (n-C26:0) exchange'	'hexc[e] <=> '
'EX_his_L_e'	'L-Histidine exchange'	'his-L[e] <=> '
'EX_hista_e'	'Histamine exchange'	'hista[e] <=> '
'EX_hom_L_e'	'L-Homoserine exchange'	'hom-L[e] <=> '
'EX_hpdca_e'	'heptadecanoate exchange'	'hpdca[e] <=> '
'EX_hspg_e'	'heparan sulfate proteoglycan exchange'	'hspg[e] <=> '
'EX_htaxol_e'	'hydroxylated taxol exchange'	'htaxol[e] <=> '
'EX_hxan_e'	'Hypoxanthine exchange'	'hxan[e] <=> '
'EX_i_e'	'Iodide exchange'	'i[e] <=> '
'EX_idp_e'	'IDP exchange'	'idp[e] <=> '
'EX_ile_L_e'	'L-Isoleucine exchange'	'ile-L[e] <=> '
'EX_imp_e'	'IMP exchange'	'imp[e] <=> '
'EX_inost_e'	'myo-Inositol exchange'	'inost[e] <=> '
'EX_ins_e'	'Inosine exchange'	'ins[e] <=> '
'EX_k_e'	'K+ exchange'	'k[e] <=> '
'EX_ksi_e'	'keratan sulfate I exchange'	'ksi[e] <=> '
'EX_ksi_deg1_e'	'keratan sulfate I, degradation product 1 exchange'	'ksi_deg1[e] <=> '
'EX_ksii_core2_e'	'keratan sulfate II (core 2-linked) exchange'	'ksii_core2[e] <=> '
'EX_ksii_core4_e'	'keratan sulfate II (core 4-linked) exchange'	'ksii_core4[e] <=> '
'EX_lac_D_e'	'D-lactate exchange'	'lac-D[e] <=> '
'EX_lac_L_e'	'L-Lactate exchange'	'lac-L[e] <=> '
'EX_lcts_e'	'Lactose exchange'	'lcts[e] <=> '
'EX_leu_L_e'	'L-Leucine exchange'	'leu-L[e] <=> '
'EX_leuktrA4_e'	'Leukotriene A4 exchange'	'leuktrA4[e] <=> '
'EX_leuktrB4_e'	'Leukotriene B4 exchange'	'leuktrB4[e] <=> '
'EX_leuktrC4_e'	'Leukotriene C4 exchange'	'leuktrC4[e] <=> '
'EX_leuktrD4_e'	'Leukotriene D4 exchange'	'leuktrD4[e] <=> '
'EX_leuktrE4_e'	'leukotriene E4 exchange'	'leuktrE4[e] <=> '
'EX_leuktrF4_e'	'leukotriene F4 exchange'	'leuktrF4[e] <=> '
'EX_lgnc_e'	'lignoceric acid exchange'	'lgnc[e] <=> '
'EX_limnen_e'	'Limonene exchange'	'limnen[e] <=> '
'EX_lipoate_e'	'Lipoate exchange'	'lipoate[e] <=> '
'EX_lneldc_e'	'linoelaidic acid exchange'	'lneldc[e] <=> '
'EX_lnlc_e'	'linoleic acid (all cis C18:2) exchange'	'lnlc[e] <=> '
'EX_lnlc_e_deleted'	'linoleic acid exchange'	'lnlc[e] <=> '
'EX_lnlnca_e'	'alpha-Linolenic acid exchange'	'lnlnca[e] <=> '
'EX_lnlncg_e'	'gamma-linolenic acid exchange'	'lnlncg[e] <=> '
'EX_lpchol_hs_e'	'lysophosphatidylcholine (homo sapiens) exchange'	'lpchol_hs[e] <=> '
'EX_lys_L_e'	'L-Lysine exchange'	'lys-L[e] <=> '
'EX_mag_hs_e'	'monoacylglycerol 2 (homo sapiens) exchange'	'mag_hs[e] <=> '
'EX_mal_L_e'	'L-Malate exchange'	'mal-L[e] <=> '
'EX_malt_e'	'Maltose exchange'	'malt[e] <=> '
'EX_malttr_e'	'Maltotriose exchange'	'malttr[e] <=> '
'EX_man_e'	'D-Mannose exchange'	'man[e] <=> '
'EX_meoh_e'	'methanol exchange'	'meoh[e] <=> '
'EX_mepi_e'	'Metanephrine exchange'	'mepi[e] <=> '
'EX_mercplaccys_e'	'3-mercaptolactate-cysteine disulfide exchange'	'mercplaccys[e] <=> '
'EX_met_L_e'	'L-Methionine exchange'	'met-L[e] <=> '
'EX_mthgxl_e'	'Methylglyoxal exchange'	'mthgxl[e] <=> '
'EX_n2m2nmasn_e'	'N-Acetyl-beta-D-glucosaminyl-1,2-alpha-D-mannosyl-1,3-(N-acetyl-beta-D-glucosaminyl-1,2-alpha-D-mannosyl-1,6)-(N-acetyl-beta-D-glucosaminyl-1,4)-beta-D-mannosyl-1,4-N-acetyl-beta-D-glucosaminyl-R exchange'	'n2m2nmasn[e] <=> '
'EX_na1_e'	'Sodium exchange'	'na1[e] <=> '
'EX_nac_e'	'Nicotinate exchange'	'nac[e] <=> '
'EX_nad_e'	'Nicotinamide adenine dinucleotide exchange'	'nad[e] <=> '
'EX_nadp_e'	'Nicotinamide adenine dinucleotide phosphate exchange'	'nadp[e] <=> '
'EX_ncam_e'	'Nicotinamide exchange'	'ncam[e] <=> '
'EX_nh4_e'	'Ammonia exchange'	'nh4[e] <=> '
'EX_nifedipine_e'	'nifedipine exchange'	'nifedipine[e] <=> '
'EX_no_e'	'Nitric oxide exchange'	'no[e] <=> '
'EX_npthl_e'	'Naphthalene exchange'	'npthl[e] <=> '
'EX_nrpphr_e'	'Norepinephrine exchange'	'nrpphr[e] <=> '
'EX_nrpphrsf_e'	'Sulfate derivative of norepinephrine exchange'	'nrpphrsf[e] <=> '
'EX_nrvnc_e'	'nervonic acid exchange'	'nrvnc[e] <=> '
'EX_o2_e'	'O2 exchange'	'o2[e] <=> '
'EX_o2s_e'	'Superoxide anion exchange'	'o2s[e] <=> '
'EX_oagd3_hs_e'	'9-O-Acetylated GD3 (homo sapiens) exchange'	'oagd3_hs[e] <=> '
'EX_oagt3_hs_e'	'9-O-Acetylated GT3 (homo sapiens) exchange'	'oagt3_hs[e] <=> '
'EX_ocdca_e'	'octadecanoate (n-C18:0) exchange'	'ocdca[e] <=> '
'EX_ocdcea_e'	'octadecenoate (n-C18:1) exchange'	'ocdcea[e] <=> '
'EX_octa_e'	'octanoate (n-C8:0) exchange'	'octa[e] <=> '
'EX_oh1'	'OH1 Exchange'	'oh1[e] <=> '
'EX_omeprazole_e'	'omeprazole exchange'	'omeprazole[e] <=> '
'EX_onpthl_e'	'naphthalene epoxide exchange'	'onpthl[e] <=> '
'EX_orn_e'	'Ornithine exchange'	'orn[e] <=> '
'EX_oxa_e'	'Oxalate exchange'	'oxa[e] <=> '
'EX_paf_hs_e'	'1-alkyl 2-acteylglycerol 3-phosphocholine (homo sapiens) exchange'	'paf_hs[e] <=> '
'EX_pchol_hs_e'	'Phosphatidylcholine (homo sapiens) exchange'	'pchol_hs[e] <=> '
'EX_pe_hs_e'	'phosphatidylethanolamine (homo sapiens) exchange'	'pe_hs[e] <=> '
'EX_peplys_e'	'Peptidyl-L-lysine exchange'	'peplys[e] <=> '
'EX_perillyl_e'	'Perillyl alcohol exchange'	'perillyl[e] <=> '
'EX_pglyc_hs_e'	'phosphatidylglycerol (homo sapiens) exchange'	'pglyc_hs[e] <=> '
'EX_phe_L_e'	'L-Phenylalanine exchange'	'phe-L[e] <=> '
'EX_pheacgln_e'	'alpha-N-Phenylacetyl-L-glutamine exchange'	'pheacgln[e] <=> '
'EX_pheme_e'	'Protoheme exchange'	'pheme[e] <=> '
'EX_phyQ_e'	'Phylloquinone exchange'	'phyQ[e] <=> '
'EX_phyt_e'	'phytanic acid exchange'	'phyt[e] <=> '
'EX_pi_e'	'Phosphate exchange'	'pi[e] <=> '
'EX_pnto_R_e'	'(R)-Pantothenate exchange'	'pnto-R[e] <=> '
'EX_ppa_e'	'Propionate exchange'	'ppa[e] <=> '
'EX_prgstrn_e'	'Progesterone exchange'	'prgstrn[e] <=> '
'EX_pro_D_e'	'D-Proline exchange'	'pro-D[e] <=> '
'EX_pro_L_e'	'L-Proline exchange'	'pro-L[e] <=> '
'EX_prostgd2_e'	'Prostaglandin D2 exchange'	'prostgd2[e] <=> '
'EX_prostge1_e'	'Prostaglandin E1 exchange'	'prostge1[e] <=> '
'EX_prostge2_e'	'Prostaglandin E2 exchange'	'prostge2[e] <=> '
'EX_prostgf2_e'	'Prostaglandin F2alpha exchange'	'prostgf2[e] <=> '
'EX_ps_hs_e'	'phosphatidylserine (homo sapiens) exchange'	'ps_hs[e] <=> '
'EX_ptdca_e'	'pentadecanoate exchange'	'ptdca[e] <=> '
'EX_pydam_e'	'Pyridoxamine exchange'	'pydam[e] <=> '
'EX_pydx_e'	'Pyridoxal exchange'	'pydx[e] <=> '
'EX_pydxn_e'	'Pyridoxine exchange'	'pydxn[e] <=> '
'EX_pyr_e'	'Pyruvate exchange'	'pyr[e] <=> '
'EX_rbt_e'	'Ribitol exchange'	'rbt[e] <=> '
'EX_retfa_e'	'fatty acid retinol exchange'	'retfa[e] <=> '
'EX_retinol_e'	'Retinol exchange'	'retinol[e] <=> '
'EX_retinol_9_cis_e'	'9-cis-retinol exchange'	'retinol-9-cis[e] <=> '
'EX_retinol_cis_11_e'	'cis-11-retinol exchange'	'retinol-cis-11[e] <=> '
'EX_retn_e'	'Retinoate exchange'	'retn[e] <=> '
'EX_retnglc_e'	'retinoyl glucuronide exchange'	'retnglc[e] <=> '
'EX_retpalm'	'Retinyl palminate exchange'	'retpalm [deleted 10/09/2005 06:18:49 PM][e] <=> '
'EX_retpalm_e'	'Retinyl palminate exchange'	'retpalm [deleted 10/09/2005 06:18:49 PM][e] <=> '
'EX_rib_D_e'	'D-Ribose exchange'	'rib-D[e] <=> '
'EX_ribflv_e'	'Riboflavin exchange'	'ribflv[e] <=> '
'EX_s2l2fn2m2masn_e'	'PA6 exchange'	's2l2fn2m2masn[e] <=> '
'EX_s2l2n2m2masn_e'	'de-Fuc form of PA6 exchange'	's2l2n2m2masn[e] <=> '
'EX_sarcs_e'	'Sarcosine exchange'	'sarcs[e] <=> '
'EX_sel_e'	'Selenate exchange'	'sel[e] <=> '
'EX_ser_D_e'	'D-Serine exchange'	'ser-D[e] <=> '
'EX_ser_L_e'	'L-Serine exchange'	'ser-L[e] <=> '
'EX_sl_L_e'	'L-sulfolactate exchange'	'sl-L[e] <=> '
'EX_so4_e'	'Sulfate exchange'	'so4[e] <=> '
'EX_spc_hs_e'	'sphingosylphosphorylcholine (homo sapiens) exchange'	'spc_hs[e] <=> '
'EX_sph1p_e'	'Sphinganine 1-phosphate exchange'	'sph1p[e] <=> '
'EX_sphs1p_e'	'Sphingosine 1-phosphate exchange'	'sphs1p[e] <=> '
'EX_srtn_e'	'Serotonin exchange'	'srtn[e] <=> '
'EX_strch1_e'	'starch, structure 1 (1,6-{7[1,4-Glc], 4[1,4-Glc]}) exchange'	'strch1[e] <=> '
'EX_strch2_e'	'starch, structure 2 (1,6-{2[1,4-Glc], [1,4-Glc]}) exchange'	'strch2[e] <=> '
'EX_strdnc_e'	'stearidonic acid exchange'	'strdnc[e] <=> '
'EX_succ_e'	'Succinate exchange'	'succ[e] <=> '
'EX_sucr_e'	'Sucrose exchange'	'sucr[e] <=> '
'EX_tag_hs_e'	'triacylglycerol (homo sapiens) exchange'	'tag_hs[e] <=> '
'EX_tagat_D_e'	'D-Tagatose exchange'	'tagat-D[e] <=> '
'EX_taur_e'	'Taurine exchange'	'taur[e] <=> '
'EX_taxol_e'	'paclitaxel exchange'	'taxol[e] <=> '
'EX_tchola_e'	'Taurocholic acid exchange'	'tchola[e] <=> '
'EX_tcynt_e'	'Thiocyanate exchange'	'tcynt[e] <=> '
'EX_tdchola_e'	'taurochenodeoxycholate exchange'	'tdchola[e] <=> '
'EX_tethex3_e'	'tetracosahexaenoic acid, n-3 exchange'	'tethex3[e] <=> '
'EX_tetpent3_e'	'tetracosapentaenoic acid, n-3 exchange'	'tetpent3[e] <=> '
'EX_tetpent6_e'	'tetracosapentaenoic acid, n-6 exchange'	'tetpent6[e] <=> '
'EX_tettet6_e'	'tetracosatetraenoic acid n-6 exchange'	'tettet6[e] <=> '
'EX_thf_e'	'5,6,7,8-Tetrahydrofolate exchange'	'thf[e] <=> '
'EX_thm_e'	'Thiamin exchange'	'thm[e] <=> '
'EX_thmmp_e'	'Thiamin monophosphate exchange'	'thmmp[e] <=> '
'EX_thmtp_e'	'Thiamin triphosphate exchange'	'thmtp[e] <=> '
'EX_thr_L_e'	'L-Threonine exchange'	'thr-L[e] <=> '
'EX_thym_e'	'Thymine exchange'	'thym[e] <=> '
'EX_thymd_e'	'Thymidine exchange'	'thymd[e] <=> '
'EX_thyox_L_e'	'L-Thyroxine exchange'	'thyox-L[e] <=> '
'EX_tmndnc_e'	'timnodonic acid exchange'	'tmndnc[e] <=> '
'EX_tolbutamide_e'	'tolbutamide exchange'	'tolbutamide[e] <=> '
'EX_tre_e'	'Trehalose exchange'	'tre[e] <=> '
'EX_triodthy_e'	'Triiodothyronine exchange'	'triodthy[e] <=> '
'EX_triodthysuf_e'	'Triiodothyronine sulfate exchange'	'triodthysuf[e] <=> '
'EX_trp_L_e'	'L-Tryptophan exchange'	'trp-L[e] <=> '
'EX_tststerone_e'	'Testosterone exchange'	'tststerone[e] <=> '
'EX_tststeroneglc_e'	'testosterone glucuronide exchange'	'tststeroneglc[e] <=> '
'EX_tststerones_e'	'testosterone sulfate exchange'	'tststerones[e] <=> '
'EX_tsul_e'	'Thiosulfate exchange'	'tsul[e] <=> '
'EX_ttdca_e'	'tetradecanoate (n-C14:0) exchange'	'ttdca[e] <=> '
'EX_txa2_e'	'Thromboxane A2 exchange'	'txa2[e] <=> '
'EX_tymsf_e'	'Tyramine O-sulfate exchange'	'tymsf[e] <=> '
'EX_tyr_L_e'	'L-Tyrosine exchange'	'tyr-L[e] <=> '
'EX_udp_e'	'UDP exchange'	'udp[e] <=> '
'EX_ump_e'	'UMP exchange'	'ump[e] <=> '
'EX_ura_e'	'Uracil exchange'	'ura[e] <=> '
'EX_urate_e'	'Urate exchange'	'urate[e] <=> '
'EX_urea_e'	'Urea exchange'	'urea[e] <=> '
'EX_uri_e'	'Uridine exchange'	'uri[e] <=> '
'EX_utp_e'	'UTP exchange'	'utp[e] <=> '
'EX_vacc_e'	'vaccenic acid exchange'	'vacc[e] <=> '
'EX_val_L_e'	'L-Valine exchange'	'val-L[e] <=> '
'EX_vitd2_e'	'Vitamin D2 exchange'	'vitd2[e] <=> '
'EX_vitd3_e'	'Vitamin D3 exchange'	'vitd3[e] <=> '
'EX_whddca_e'	'omega hydroxy dodecanoate (n-C12:0) exchange'	'whddca[e] <=> '
'EX_whhdca_e'	'omega hydroxy hexadecanoate (n-C16:0) exchange'	'whhdca[e] <=> '
'EX_whtststerone_e'	'w hydroxy testosterone exchange'	'whtststerone[e] <=> '
'EX_whttdca_e'	'omega hydroxy tetradecanoate (n-C14:0) exchange'	'whttdca[e] <=> '
'EX_xolest2_hs_e'	'cholesterol ester (from FULLR2) exchange'	'xolest2_hs[e] <=> '
'EX_xolest_hs_e'	'cholesterol ester exchange'	'xolest_hs[e] <=> '
'EX_xoltri24_e'	'7-alpha,24(S)-Dihydroxycholesterol exchange'	'xoltri24[e] <=> '
'EX_xoltri25_e'	'7-alpha,25-Dihydroxycholesterol exchange'	'xoltri25[e] <=> '
'EX_xoltri27_e'	'7-alpha,27-Dihydroxycholesterol exchange'	'xoltri27[e] <=> '
'EX_xyl_D_e'	'D-Xylose exchange'	'xyl-D[e] <=> '
'EX_xylt_e'	'Xylitol exchange'	'xylt[e] <=> '
'EX_yvite_e'	'gamma-Tocopherol exchange'	'yvite[e] <=> '
'sink_15HPET_c'	'sink_15HPET(c)'	'15HPET[c] <=> '
'sink_1a2425thvitd2_m'	'sink_1a2425thvitd2(m)'	'1a2425thvitd2[m] <=> '
'sink_1a2425thvitd3_m'	'sink_1a2425thvitd3(m)'	'1a2425thvitd3[m] <=> '
'sink_34dhoxpeg'	'sink_34dhoxpeg'	'34dhoxpeg[c] <=> '
'sink_34hpl_c'	'sink_34hpl(c)'	'34hpl[c] <=> '
'sink_34hpp'	'sink_34hpp'	'34hpp[c] <=> '
'sink_3aib_m'	'sink_3aib(m)'	'3aib[m] <=> '
'sink_3mlda'	'sink_3mlda'	'3mlda[c] <=> '
'sink_3mob_c'	'sink_3mob(c)'	'3mob[c] <=> '
'sink_3mop'	'sink_3mop'	'3mop[c] <=> '
'sink_4abut'	'sink_4abut'	'4abut[c] <=> '
'sink_4hphac_c'	'sink_4hphac(c)'	'4hphac[c] <=> '
'sink_4mop'	'sink_4mop'	'4mop[c] <=> '
'sink_5moxact_c'	'sink_5moxact(c)'	'5moxact[c] <=> '
'sink_5oxpro_c'	'sink_5oxpro(c)'	'5oxpro[c] <=> '
'sink_6hoxmelatn_c'	'sink_6hoxmelatn(c)'	'6hoxmelatn[c] <=> '
'sink_acnam_c'	'sink_acnam(c)'	'acnam[c] <=> '
'sink_adhap_hs_c'	'sink_adhap_hs(c)'	'adhap_hs[c] <=> '
'sink_alkylR1oh_x'	'sink_alkylR1oh(x)'	'alkylR1oh[x] <=> '
'sink_anth_c'	'sink_anth(c)'	'anth[c] <=> '
'sink_carn_c'	'sink_carn(c)'	'carn[c] <=> '
'sink_chtn_c'	'chitin sink, cytosolic'	'chtn[c] <=> '
'sink_crtn_c'	'creatinine sink'	'crtn[c] <=> '
'sink_dha_c'	'sink_dha(c)'	'dha[c] <=> '
'sink_ditp_c'	'sink_ditp(c)'	'ditp[c] <=> '
'sink_dna_n'	'sink_dna(n)'	'dna[n] <=> '
'sink_dna5mtc_n'	'sink_dna5mtc(n)'	'dna5mtc[n] <=> '
'sink_dtt_c'	'sink_dtt(c)'	'dtt[c] <=> '
'sink_dttOX_c'	'sink_dttOX(c)'	'dttOX[c] <=> '
'sink_fmn_c'	'sink_fmn(c)'	'fmn[c] <=> '
'sink_fna5moxam_c'	'sink_fna5moxam(c)'	'fna5moxam[c] <=> '
'sink_frdp_c'	'sink_frdp(c)'	'frdp[c] <=> '
'sink_gchola_x'	'sink_gchola(x)'	'gchola[x] <=> '
'sink_glx_c'	'sink_glx(c)'	'glx[c] <=> '
'sink_homoval_c'	'sink_homoval(c)'	'homoval[c] <=> '
'sink_idour_ly'	'sink_idour(ly)'	'idour[l] <=> '
'sink_im4ac'	'sink_im4ac'	'im4ac[c] <=> '
'sink_ind3ac_c'	'sink_ind3ac(c)'	'ind3ac[c] <=> '
'sink_kynate_c'	'sink_kynate(c)'	'kynate[c] <=> '
'sink_nadp_c'	'nadp sink'	'nadp[c] <=> '
'sink_nh4_c'	'sink_nh4(c)'	'nh4[c] <=> '
'sink_oaa_x'	'sink_oaa(x)'	'oaa[x] <=> '
'sink_orn_c'	'sink_orn(c)'	'orn[c] <=> '
'sink_orot_c'	'sink_orot(c)'	'orot[c] <=> '
'sink_pac_c'	'sink_pac(c)'	'pac[c] <=> '
'sink_pepslys_r'	'sink_pepslys(r)'	'pepslys[r] <=> '
'sink_phyt2ohcoa_c'	'sink_phyt2ohcoa(c)'	'phyt2ohcoa[c] <=> '
'sink_ppcoa_c'	'sink_ppcoa(c)'	'ppcoa[c] <=> '
'sink_pre_prot_er'	'sink_pre_prot(er)'	'pre_prot[r] <=> '
'sink_prostge2_r'	'sink_prostge2(r)'	'prostge2[r] <=> '
'sink_pyam5p_m'	'sink_pyam5p(m)'	'pyam5p[m] <=> '
'sink_pydx5p_m'	'sink_pydx5p(m)'	'pydx5p[m] <=> '
'sink_q10_m'	'sink_q10(m)'	'q10[m] <=> '
'sink_selmeth_c'	'sink_selmeth(c)'	'selmeth[c] <=> '
'sink_selnp_c'	'sink_selnp(c)'	'selnp[c] <=> '
'sink_so4_c'	'sink_so4(c)'	'so4[c] <=> '
'sink_spmd_c'	'sink_spmd(c)'	'spmd[c] <=> '
'sink_tchola_x'	'sink_tchola(x)'	'tchola[x] <=> '
'sink_wharachd_r'	'sink_wharachd(r)'	'wharachd[r] <=> '
'10FTHF5GLUtl'	'5-glutamyl-10FTHF transport, lysosomal'	'10fthf5glu[c] -> 10fthf5glu[l] '
'10FTHF5GLUtm'	'5-glutamyl-10FTHF transport, mitochondrial'	'10fthf5glu[m] -> 10fthf5glu[c] '
'10FTHF6GLUtl'	'6-glutamyl-10FTHF transport, lysosomal'	'10fthf6glu[c] -> 10fthf6glu[l] '
'10FTHF6GLUtm'	'6-glutamyl-10FTHF transport, mitochondrial'	'10fthf6glu[m] -> 10fthf6glu[c] '
'10FTHF7GLUtl'	'7-glutamyl-10FTHF transport, lysosomal'	'10fthf7glu[c] -> 10fthf7glu[l] '
'10FTHF7GLUtm'	'7-glutamyl-10FTHF transport, mitochondrial'	'10fthf7glu[m] -> 10fthf7glu[c] '
'10FTHFtl'	'10-Formyltetrahydrofolate lysosomal transport via diffusion'	'10fthf[c] <=> 10fthf[l] '
'10FTHFtm'	'10-Formyltetrahydrofolate mitochondrial transport via diffusion'	'10fthf[c] <=> 10fthf[m] '
'11DOCRTSLtm'	'11-deoxycortisol intracellular transport'	'11docrtsl[c] <=> 11docrtsl[m] '
'11DOCRTSLtr'	'11-deoxycortisol intracellular transport'	'11docrtsl[c] <=> 11docrtsl[r] '
'11DOCRTSTRNtm'	'11-deoxycorticosterone intracellular transport'	'11docrtstrn[c] <=> 11docrtstrn[m] '
'11DOCRTSTRNtr'	'11-deoxycorticosterone intracellular transport'	'11docrtstrn[c] <=> 11docrtstrn[r] '
'13DAMPPOX'	'1,3-Diaminopropane:oxygen oxidoreductase (deaminating)'	'13dampp[c] + h2o[c] + o2[c] -> bamppald[c] + h2o2[c] + nh4[c] '
'1MNCAMti'	'N1-Methylnicotinamide transport'	'1mncam[c] + atp[c] + h2o[c] -> adp[c] + h[c] + pi[c] + 1mncam[e] '
'1PPDCRp'	'delta1-piperideine-2-carboxylate reductase, perixosomal'	'1pipdn2c[x] + h[x] + nadh[x] -> Lpipecol[x] + nad[x] '
'1a_24_25VITD2Hm'	'1-alpha-Vitamin D-24,25-hydroxylase (D2)'	'2425dhvitd2[m] + h[m] + nadph[m] + o2[m] -> 1a2425thvitd2[m] + h2o[m] + nadp[m] '
'1a_24_25VITD3Hm'	'1-alpha-Vitamin D-24,25-hydroxylase (D3)'	'2425dhvitd3[m] + h[m] + nadph[m] + o2[m] -> 1a2425thvitd3[m] + h2o[m] + nadp[m] '
'1a_25VITD2Hm'	'1-alpha,24R,25-Vitamin D-hydroxylase (D2)'	'1a25dhvitd2[m] + h[m] + nadph[m] + o2[m] -> 1a2425thvitd2[m] + h2o[m] + nadp[m] '
'1a_25VITD3Hm'	'1-alpha,24R,25-Vitamin D-hydroxylase (D3)'	'1a25dhvitd3[m] + h[m] + nadph[m] + o2[m] -> 1a2425thvitd3[m] + h2o[m] + nadp[m] '
'24_25DHVITD2t'	'24,25-Dihydroxyvitamin D2 transport from cytoplasm'	'2425dhvitd2[c] -> 2425dhvitd2[e] '
'24_25DHVITD2tm'	'24,25-Dihydroxyvitamin D2 transport from mitochondria'	'2425dhvitd2[m] -> 2425dhvitd2[c] '
'24_25DHVITD3t'	'24,25-Dihydroxyvitamin D3 transport from cytoplasm'	'2425dhvitd3[c] -> 2425dhvitd3[e] '
'24_25DHVITD3tm'	'24,25-Dihydroxyvitamin D3 transport from mitochondria'	'2425dhvitd3[m] -> 2425dhvitd3[c] '
'24_25VITD2Hm'	'24R-Vitamin D-25-hydroxylase (D2)'	'25hvitd2[m] + h[m] + nadph[m] + o2[m] -> 2425dhvitd2[m] + h2o[m] + nadp[m] '
'24_25VITD3Hm'	'24R-Vitamin D-25-hydroxylase (D3)'	'25hvitd3[m] + h[m] + nadph[m] + o2[m] -> 2425dhvitd3[m] + h2o[m] + nadp[m] '
'24NPHte'	'xenobiotic transport'	'24nph[e] <=> 24nph[c] '
'25HVITD2t'	'25-hydroxyvitamin D2 transport from cytoplasm'	'25hvitd2[c] -> 25hvitd2[e] '
'25HVITD2tin'	'25-hydroxyvitamin D2 transport in cytoplasm'	'25hvitd2[e] -> 25hvitd2[c] '
'25HVITD2tin_m'	'25-hydroxyvitamin D2 transport in mitochondria'	'25hvitd2[c] -> 25hvitd2[m] '
'25HVITD2tm'	'25-hydroxyvitamin D2 transport from mitochondria'	'25hvitd2[m] -> 25hvitd2[c] '
'25HVITD3t'	'25-hydroxyvitamin D3 transport from cytoplasm'	'25hvitd3[c] -> 25hvitd3[e] '
'25HVITD3tin'	'25-hydroxyvitamin D3 transport in cytoplasm'	'25hvitd3[e] -> 25hvitd3[c] '
'25HVITD3tin_m'	'25-hydroxyvitamin D3 transport in mitochondria'	'25hvitd3[c] -> 25hvitd3[m] '
'25HVITD3tm'	'25-hydroxyvitamin D3 transport from mitochondria'	'25hvitd3[m] -> 25hvitd3[c] '
'25VITD2Hm'	'1-alpha-Vitamin D-25-hydroxylase (D2)'	'25hvitd2[m] + h[m] + nadph[m] + o2[m] -> 1a25dhvitd2[m] + h2o[m] + nadp[m] '
'25VITD3Hm'	'1-alpha-Vitamin D-25-hydroxylase (D3)'	'25hvitd3[m] + h[m] + nadph[m] + o2[m] -> 1a25dhvitd3[m] + h2o[m] + nadp[m] '
'2AMACHYD'	'2-Aminoacrylate hydrolysis'	'2amac[c] + h2o[c] -> nh4[c] + pyr[c] '
'2AMACSULT'	'2-Aminoacrylate sulfotransferase'	'2amac[c] + nadph[c] + paps[c] -> Lcyst[c] + nadp[c] + pap[c] '
'2AMADPTm'	'L-2-aminoadipate shuttle (cytosol/mitochondria)'	'L2aadp[c] + akg[m] <=> akg[c] + L2aadp[m] '
'2DR1PP'	'2-deoxy-D-ribose 1-phosphate phosphorylase'	'2dr1p[c] + h2o[c] -> drib[c] + pi[c] '
'2HBO'	'2-Hydroxybutyrate:NAD+ oxidoreductase'	'2hb[c] + nad[c] <=> 2obut[c] + h[c] + nadh[c] '
'2HBt2'	'2-hydroxybutyrate cotransport with proton'	'2hb[e] + h[e] <=> 2hb[c] + h[c] '
'2HCO3_NAt'	'bicarbonate transport (Na/HCO3 1:2 cotransport)'	'2 hco3[e] + na1[e] <=> 2 hco3[c] + na1[c] '
'2MCITt'	'2-methylcitrate transport via diffusion'	'2mcit[c] <=> 2mcit[e] '
'2OXOADOXm'	'2-Oxoadipate:lipoamde 2-oxidoreductase(decarboxylating and acceptor-succinylating) (mitochondria)'	'2oxoadp[m] + coa[m] + nad[m] -> co2[m] + glutcoa[m] + nadh[m] '
'2OXOADPTm'	'2-oxoadipate shuttle (cytosol/mitochondria)'	'2oxoadp[c] + akg[m] <=> akg[c] + 2oxoadp[m] '
'34DHOXPEGOX'	'3,4-Dihydroxyphenylethyleneglycol:NAD+ oxidoreductase'	'34dhmald[c] + h[c] + nadh[c] <=> 34dhoxpeg[c] + nad[c] '
'34DHOXPEGt'	'3,4-Dihydroxyphenylethyleneglycol transport (diffusion)'	'34dhoxpeg[c] <=> 34dhoxpeg[e] '
'34DHPHAMT'	'3,4-Dihydroxyphenylacetate:amet O-methyltransferase'	'34dhpha[c] + amet[c] -> ahcys[c] + h[c] + homoval[c] '
'34DHPHEt'	'3,4-Dihydroxy-L-phenylalanine transport'	'34dhphe[e] <=> 34dhphe[c] '
'34DHPLACOX'	'3,4-Dihydroxyphenylacetaldehyde:NAD+ oxidoreductase'	'34dhpac[c] + h2o[c] + nad[c] -> 34dhpha[c] + 2 h[c] + nadh[c] '
'34DHPLACOX_NADP'	'3,4-Dihydroxyphenylacetaldehyde:NADP+ oxidoreductase'	'34dhpac[c] + h2o[c] + nadp[c] <=> 34dhpha[c] + 2 h[c] + nadph[c] '
'34DHXMANDACOX'	'3,4-Dihydroxymandelaldehyde:NAD+ oxidoreductase'	'34dhmald[c] + h2o[c] + nad[c] -> 34dhoxmand[c] + 2 h[c] + nadh[c] '
'34DHXMANDACOX_NADP'	'3,4-Dihydroxymandelaldehyde:NADP+ oxidoreductase'	'34dhmald[c] + h2o[c] + nadp[c] <=> 34dhoxmand[c] + 2 h[c] + nadph[c] '
'34HPLFM'	'3-(4-hydroxyphenyl-)lactate formation'	'34hpp[m] + h[m] + nadh[m] -> 34hpl[m] + nad[m] '
'34HPPOR'	'4-Hydroxyphenylpyruvate:oxygen oxidoreductase'	'34hpp[c] + o2[c] -> co2[c] + hgentis[c] '
'34HPPtm'	'3-(4-hydroxyphenyl)pyruvate mitochondrial transport via diffusion'	'34hpp[c] <=> 34hpp[m] '
'35CGMPtn'	'35cGMP nuclear transport'	'35cgmp[c] <=> 35cgmp[n] '
'3AIBTm'	'L-3-aminoisobutyrate transaminase, mitochondrial'	'2mop[m] + glu-L[m] <=> 3aib[m] + akg[m] '
'3AIBt'	'3-amino-isobutyrate transport'	'3aib[c] -> 3aib[e] '
'3AIBtm'	'3-amino-isobutyrate transport, mitochondrial'	'3aib[m] -> 3aib[c] '
'3DPHBH1'	'Hydroxylation of 3-Decaprenyl-4-hydroxybenzoate (NADH)'	'3dphb[m] + h[m] + nadh[m] + o2[m] -> 3dpdhb[m] + h2o[m] + nad[m] '
'3DPHBH2'	'Hydroxylation of 3-Decaprenyl-4-hydroxybenzoate (NADPH)'	'3dphb[m] + h[m] + nadph[m] + o2[m] -> 3dpdhb[m] + h2o[m] + nadp[m] '
'3DSPHR'	'3-Dehydrosphinganine reductase'	'3dsphgn[c] + h[c] + nadph[c] -> nadp[c] + sphgn[c] '
'3HAO'	'3-hydroxyanthranilate 3,4-dioxygenase'	'3hanthrn[c] + o2[c] -> cmusa[c] + h[c] '
'3HBCDm'	'3-hydroxybutyryl-CoA dehydratase, mitochondrial'	'b2coa[m] + h2o[m] <=> 3hbcoa-R[m] '
'3HBCOAHLm'	'3-hydroxyisobutyryl-CoA hydrolase, mitochondrial'	'3hibutcoa[m] + h2o[m] -> 3hmp[m] + coa[m] + h[m] '
'3HCO3_NAt'	'bicarbonate transport (Na/HCO3 1:3 cotransport)'	'3 hco3[e] + na1[e] <=> 3 hco3[c] + na1[c] '
'3HKYNAKGAT'	'3-Hydroxy-L-kynurenine:2-oxoglutarate aminotransferase'	'akg[c] + hLkynr[c] -> 42A3HP24DB[c] + glu-L[c] '
'3HLYTCL'	'3-Hydroxy-L-tyrosine carboxy-lyase'	'34dhphe[c] + h[c] -> co2[c] + dopa[c] '
'3HPCOAHYD'	'3-hydroxyisobutyryl-Coenzyme A hydrolase'	'3hpcoa[c] + h2o[c] -> 3hpp[c] + coa[c] + h[c] '
'3HPCOAHYDm'	'3-hydroxyisobutyryl-Coenzyme A hydrolase'	'3hpcoa[m] + h2o[m] -> 3hpp[m] + coa[m] + h[m] '
'3HPPD'	'3-hydroxypropionate dehydrogenase'	'3hpp[c] + nad[c] <=> h[c] + msa[c] + nadh[c] '
'3HPPDm'	'3-hydroxypropionate dehydrogenase'	'3hpp[m] + nad[m] <=> h[m] + msa[m] + nadh[m] '
'3HXKYNDCL'	'3-Hydroxykynurenamine decarboxy-lyase'	'h[c] + hLkynr[c] -> 3hxkynam[c] + co2[c] '
'3HXKYNOXDA'	'3-Hydroxykynurenamine:oxygen oxidoreductase(deaminating)(flavin-containing)'	'3hxkynam[c] + o2[c] -> 48dhoxquin[c] + h2o2[c] + nh4[c] '
'3M4HDXPAC'	'3-Methoxy-4-hydroxyphenylacetaldehyde:NAD+ oxidoreductase'	'3mox4hpac[c] + h2o[c] + nad[c] <=> 2 h[c] + homoval[c] + nadh[c] '
'3MLDAt'	'3MLDA extracellular transport via diffusion'	'3mlda[c] <=> 3mlda[e] '
'3MOBt2im'	'3-methyl-2-oxobutanoate mitochondrial transport via proton symport'	'3mob[c] + h[c] -> 3mob[m] + h[m] '
'3MOPt2im'	'3-Methyl-2-oxopentanoate mitochondrial transport via proton symport'	'3mop[c] + h[c] -> 3mop[m] + h[m] '
'3MOX4HOXPGALDOX'	'3-Methoxy-4-hydroxyphenylglycolaldehyde:NAD+ oxidoreductase'	'3m4hpga[c] + h2o[c] + nad[c] -> 3mox4hoxm[c] + 2 h[c] + nadh[c] '
'3MOX4HOXPGALDOX_NADP'	'3-Methoxy-4-hydroxyphenylglycolaldehyde:NADP+ oxidoreductase'	'3m4hpga[c] + h2o[c] + nadp[c] <=> 3mox4hoxm[c] + 2 h[c] + nadph[c] '
'3MOXTYROX'	'3-Methoxytyramine:oxygen oxidoreductase (deaminating)'	'3moxtyr[c] + h2o[c] + o2[c] -> 3mox4hpac[c] + h2o2[c] + nh4[c] '
'3NTD7l'	'3''-nucleotidase (AMP), lysosome'	'3amp[l] + h2o[l] -> adn[l] + pi[l] '
'3SALAASPm'	'cysteinesulfinate-aspartate mitochondrial shuttle'	'asp-L[c] + 3sala[m] <=> 3sala[c] + asp-L[m] '
'3SALACBOXL'	'3-Sulfino-L-alanine carboxy-lyase'	'3sala[c] + h[c] -> co2[c] + hyptaur[c] '
'3SALAOX'	'cysteinesulfinic acid oxidase'	'2 3sala[c] + 2 h[c] + o2[c] -> 2 Lcyst[c] '
'3SALATAi'	'3-sulfino-alanine transaminase (irreversible)'	'3sala[c] + akg[c] + h[c] -> 3snpyr[c] + glu-L[c] '
'3SALATAim'	'3-sulfino-alanine transaminase (irreversible), mitochondrial'	'3sala[m] + akg[m] + h[m] -> 3snpyr[m] + glu-L[m] '
'3SPYRSP'	'3-sulfinopyruvate hydrolase (spotaneous reaction)'	'3snpyr[c] + h2o[c] -> h[c] + pyr[c] + so3[c] '
'3SPYRSPm'	'3-sulfinopyruvate hydrolase (spotaneous reaction), mitochondrial'	'3snpyr[m] + h2o[m] -> h[m] + pyr[m] + so3[m] '
'41R1H2MAE12BOOX'	'4-[(1R)-1-Hydroxy-2-(methylamino)ethyl]-1,2-benzenediol:oxygen oxidoreductase(deaminating)(flavin-containing)'	'adrnl[c] + h2o[c] + o2[c] -> 34dhmald[c] + h2o2[c] + mma[c] '
'41R2A1H12BOOX'	'4-[(1R)-2-Amino-1-hydroxyethyl]-1,2-benzenediol:oxygen oxidoreductase(deaminating)(flavin-containing)'	'h2o[c] + nrpphr[c] + o2[c] -> 34dhmald[c] + h2o2[c] + nh4[c] '
'42A12BOOX'	'4-(2-Aminoethyl)-1,2-benzenediol:oxygen oxidoreductase(deaminating)(flavin-containing)'	'dopa[c] + h2o[c] + o2[c] -> 34dhpac[c] + h2o2[c] + nh4[c] '
'4ABUTtm'	'4-aminobutanoate mitochondrial transport via diffusion'	'4abut[c] <=> 4abut[m] '
'4HBZCOAFm'	'4-hydroxybenzoyl-CoA formation'	'coa[m] + coucoa[m] + h2o[m] + nad[m] -> 4hbzcoa[m] + accoa[m] + h[m] + nadh[m] '
'4HBZFm'	'4-hydroxybenzoate formation'	'4hbzcoa[m] + h2o[m] -> 4hbz[m] + coa[m] + h[m] '
'4HDEBRISOQUINEte'	'xenobiotic transport'	'4hdebrisoquine[e] <=> 4hdebrisoquine[c] '
'4HGLSDm'	'L-4-hydroxyglutamate semialdehyde dehydrogenase, mitochondrial'	'4hglusa[m] + h2o[m] + nad[m] <=> e4hglu[m] + 2 h[m] + nadh[m] '
'4HOXPACDOX_NADP'	'4-Hydroxyphenylacetaldehyde:NADP+ oxidoreductase'	'4hoxpacd[c] + h2o[c] + nadp[c] <=> 4hphac[c] + 2 h[c] + nadph[c] '
'4MOPt2im'	'4-methyl-2-oxopentanoate mitochondrial transport via proton symport'	'4mop[c] + h[c] -> 4mop[m] + h[m] '
'4MPTNLte'	'4 methylpentanal transmembrane transport'	'4mptnl[c] <=> 4mptnl[e] '
'4MPTNLtm'	'4 methylpentanal intracellular transport'	'4mptnl[c] <=> 4mptnl[m] '
'4MPTNLtr'	'4 methylpentanal intracellular transport'	'4mptnl[c] <=> 4mptnl[r] '
'4MTOLBUTAMIDEte'	'xenobiotic transport'	'4mtolbutamide[e] <=> 4mtolbutamide[c] '
'4NPHSFte'	'xenobiotic transport'	'4nphsf[e] <=> 4nphsf[c] '
'4NPHSULT'	'4-Nitrophenol Sulfotransferase'	'4nph[c] + paps[c] -> 4nphsf[c] + h[c] + pap[c] '
'4NPHte'	'xenobiotic transport'	'4nph[e] <=> 4nph[c] '
'4PYRDX'	'4-Pyridoxal secretion'	'4pyrdx[c] + atp[c] + h2o[c] -> adp[c] + h[c] + pi[c] + 4pyrdx[e] '
'5ADTSTSTERONEGLCte'	'glucuronidated compound transport'	'5adtststeroneglc[c] + atp[c] + h2o[c] -> adp[c] + h[c] + pi[c] + 5adtststeroneglc[e] '
'5ADTSTSTERONEGLCtr'	'glucuronidated compound transport'	'5adtststeroneglc[c] <=> 5adtststeroneglc[r] '
'5ADTSTSTERONESULT'	'5alpha-Dihydrotestosterone sulfotransferase'	'5adtststerone[c] + paps[c] -> 5adtststerones[c] + h[c] + pap[c] '
'5ADTSTSTERONESte'	'sulfonated testosterone transport'	'5adtststerones[c] <=> 5adtststerones[e] '
'5ADTSTSTERONEte'	'5 alpha dihydrotesterone transport'	'5adtststerone[e] <=> 5adtststerone[c] '
'5ADTSTSTERONEtr'	'5 alpha dihydrotesterone intracellular transport'	'5adtststerone[r] <=> 5adtststerone[c] '
'5AOPtm'	'5-Aminolevulinate mitochondrial transport'	'5aop[c] <=> 5aop[m] '
'5DHFtl'	'5-glutamyl-DHF transport, lysosomal'	'5dhf[c] -> 5dhf[l] '
'5FTHFt2'	'5-formyltetrahydrofolate transport via anion exchange'	'oh1[c] + 5fthf[e] <=> 5fthf[c] + oh1[e] '
'5HLTDL'	'5-Hydroxy-L-tryptophan decarboxy-lyase'	'5htrp[c] + h[c] -> co2[c] + srtn[c] '
'5HOMEPRAZOLEte'	'xenobiotic transport'	'5homeprazole[e] <=> 5homeprazole[c] '
'5HOXINDACTO2OX'	'5-Hydroxyindoleacetaldehyde:oxygen oxidoreductase'	'5hoxindact[c] + h2o[c] + o2[c] -> 5hoxindoa[c] + h[c] + h2o2[c] '
'5HOXINDACTOX'	'5-Hydroxyindoleacetaldehyde:NAD+ oxidoreductase'	'5hoxindact[c] + h2o[c] + nad[c] -> 5hoxindoa[c] + 2 h[c] + nadh[c] '
'5HOXINDACTOXm'	'5-Hydroxyindoleacetaldehyde:NAD+ oxidoreductase (mito)'	'5hoxindact[m] + h2o[m] + nad[m] -> 5hoxindoa[m] + 2 h[m] + nadh[m] '
'5HOXINOXDA'	'5-Hydroxytryptamine:oxygen oxidoreductase(deaminating)(flavin-containing)'	'h2o[c] + o2[c] + srtn[c] -> 5hoxindact[c] + h2o2[c] + nh4[c] '
'5HTRPDOX'	'5-Hydroxy-L-tryptophan:oxygen 2,3-dioxygenase (indole-decyclizing)'	'5htrp[c] + o2[c] -> 5hoxnfkyn[c] '
'5HTRPVESSEC'	'5-hydroxy-L-tryptophan secretion via secretory vesicle (ATP driven)'	'3 5htrp[c] + 2 atp[c] + 2 h2o[c] -> 2 adp[c] + 2 h[c] + 2 pi[c] + 3 5htrp[e] '
'5HXKYNDCL'	'5-Hydroxykynurenamine decarboxy-lyase'	'5hxkyn[c] + h[c] -> 5hxkynam[c] + co2[c] '
'5HXKYNOXDA'	'5-Hydroxykynurenamine:oxygen oxidoreductase(deaminating)(flavin-containing)'	'5hxkynam[c] + o2[c] -> 46dhoxquin[c] + h2o2[c] + nh4[c] '
'5MTHFt'	'5-Methyltetrahydrofolate transport via receptor binding and protolysis'	'5mthf[e] <=> 5mthf[c] '
'5MTHFt2'	'5-methyltetrahydrofolate transport via anion exchange'	'oh1[c] + 5mthf[e] <=> 5mthf[c] + oh1[e] '
'5THFtl'	'5-glutamyl-THF transport, lysosomal'	'5thf[c] -> 5thf[l] '
'5THFtm'	'5-glutamyl-THF transport,m mitochondrial'	'5thf[m] -> 5thf[c] '
'6DHFtl'	'6-glutamyl-DHF transport, lysosomal'	'6dhf[c] -> 6dhf[l] '
'6DHFtm'	'6-glutamyl-DHF transport,m mitochondrial'	'6dhf[m] -> 6dhf[c] '
'6HTSTSTERONEte'	'hydroxylated testosterone transport'	'6htststerone[c] <=> 6htststerone[e] '
'6HTSTSTERONEtr'	'hydroxylated testosterone transport'	'6htststerone[c] <=> 6htststerone[r] '
'6THFtl'	'6-glutamyl-THF transport, lysosomal'	'6thf[c] -> 6thf[l] '
'6THFtm'	'6-glutamyl-THF transport,m mitochondrial'	'6thf[m] -> 6thf[c] '
'7DHCHSTEROLtr'	'cholesterol precursor intracellular transport'	'7dhchsterol[r] <=> 7dhchsterol[c] '
'7DHFtl'	'7-glutamyl-DHF transport, lysosomal'	'7dhf[c] -> 7dhf[l] '
'7DHFtm'	'7-glutamyl-DHF transport,m mitochondrial'	'7dhf[m] -> 7dhf[c] '
'7THFtl'	'7-glutamyl-THF transport, lysosomal'	'7thf[c] -> 7thf[l] '
'7THFtm'	'7-glutamyl-THF transport,m mitochondrial'	'7thf[m] -> 7thf[c] '
'A4GALTc'	'Lactosylceramide 4-alpha-galactosyltransferase'	'galgluside_hs[c] + udpgal[c] -> h[c] + thcrm_hs[c] + udp[c] '
'A4GALTg'	'Lactosylceramide 4-alpha-galactosyltransferase'	'galgluside_hs[g] + udpgal[g] -> h[g] + thcrm_hs[g] + udp[g] '
'A4GNT1g'	'alpha 1,4-N-acetylglucosaminyltransferase, Golgi apparatus'	'T_antigen[g] + uacgam[g] -> gncore1[g] + h[g] + udp[g] '
'A4GNT2g'	'alpha 1,4-N-acetylglucosaminyltransferase, Golgi apparatus'	'core2[g] + uacgam[g] -> gncore2[g] + h[g] + udp[g] '
'AACOAT'	'Acetoacetyl-CoA:acetate CoA-transferase'	'acac[c] + atp[c] + coa[c] <=> aacoa[c] + amp[c] + ppi[c] '
'AACTOOR'	'Aminoacetone:oxygen oxidoreductase(deaminating)(flavin-containing)'	'aact[c] + h2o[c] + o2[c] -> h2o2[c] + mthgxl[c] + nh4[c] '
'AACTtm'	'Aminoacetone transport (mitochondrial)'	'aact[m] -> aact[c] '
'AAPSAS'	'AAPSAS'	'h[c] + h2o[c] + thp2c[c] -> L2aadp6sa[c] '
'AASAD3'	'L-aminoadipate-semialdehyde dehydrogenase (NADH)'	'L2aadp6sa[c] + h2o[c] + nad[c] -> L2aadp[c] + 2 h[c] + nadh[c] '
'AASAD3m'	'L-aminoadipate-semialdehyde dehydrogenase (NADH), mitochondrial'	'L2aadp6sa[m] + h2o[m] + nad[m] -> L2aadp[m] + 2 h[m] + nadh[m] '
'AATAi'	'2-aminoadipate transaminase, irreversible'	'L2aadp[c] + akg[c] -> 2oxoadp[c] + glu-L[c] '
'ABO1g'	'ABO blood group (transferase A, alpha 1-3-N-acetylgalactosaminyltransferase; transferase B, alpha 1-3-galactosyltransferase)'	'fucgalacglcgalgluside_hs[g] + udpacgal[g] -> acgalfucgalacglcgalgluside_hs[g] + h[g] + udp[g] '
'ABO2g'	'ABO blood group (transferase A, alpha 1-3-N-acetylgalactosaminyltransferase; transferase B, alpha 1-3-galactosyltransferase)'	'fucgalacglcgalgluside_hs[g] + udpgal[g] -> galfucgalacglcgalgluside_hs[g] + h[g] + udp[g] '
'ABO3g'	'ABO blood group (transferase A, alpha 1-3-N-acetylgalactosaminyltransferase; transferase B, alpha 1-3-galactosyltransferase)'	'fuc12gal14acglcgalgluside_hs[g] + udpgal[g] -> galfuc12gal14acglcgalgluside_hs[g] + h[g] + udp[g] '
'ABO4g'	'ABO blood group (transferase A, alpha 1-3-N-acetylgalactosaminyltransferase; transferase B, alpha 1-3-galactosyltransferase)'	'fuc12gal14acglcgalgluside_hs[g] + udpacgal[g] -> acgalfuc12gal14acglcgalgluside_hs[g] + h[g] + udp[g] '
'ABO5g'	'ABO blood group (transferase A, alpha 1-3-N-acetylgalactosaminyltransferase; transferase B, alpha 1-3-galactosyltransferase)'	'fucgalacgalfuc12gal14acglcgalgluside_hs[g] + udpacgal[g] -> acgalfucgalacgalfuc12gal14acglcgalgluside_hs[g] + h[g] + udp[g] '
'ABO6g'	'ABO blood group (transferase A, alpha 1-3-N-acetylgalactosaminyltransferase; transferase B, alpha 1-3-galactosyltransferase)'	'fucgalacglcgal14acglcgalgluside_hs[g] + udpacgal[g] -> acgalfucgalacglcgal14acglcgalgluside_hs[g] + h[g] + udp[g] '
'ABO7g'	'ABO blood group (transferase A, alpha 1-3-N-acetylgalactosaminyltransferase; transferase B, alpha 1-3-galactosyltransferase)'	'fucgalacgalfucgalacglcgal14acglcgalgluside_hs[g] + udpacgal[g] -> acgalfucgalacgalfucgalacglcgal14acglcgalgluside_hs[g] + h[g] + udp[g] '
'ABO8g'	'ABO blood group (transferase A, alpha 1-3-N-acetylgalactosaminyltransferase; transferase B, alpha 1-3-galactosyltransferase)'	'fucgalacglcgal14acglcgalgluside_hs[g] + udpgal[g] -> galfucgalacglcgal14acglcgalgluside_hs[g] + h[g] + udp[g] '
'ABO9g'	'ABO blood group (transferase A, alpha 1-3-N-acetylgalactosaminyltransferase; transferase B, alpha 1-3-galactosyltransferase)'	'fucfucgalacglcgalacglcgal14acglcgalgluside_hs[g] + 2 udpgal[g] -> galgalfucfucgalacglcgalacglcgal14acglcgalgluside_hs[g] + 2 h[g] + 2 udp[g] '
'ABTArm'	'4-aminobutyrate transaminase, reversible (mitochondrial)'	'4abut[m] + akg[m] <=> glu-L[m] + sucsal[m] '
'ABTD'	'L-arabinitol 4-dehydrogenase'	'abt[c] + nad[c] <=> h[c] + nadh[c] + xylu-L[c] '
'ABTti'	'L-arabinitol transport via passive diffusion'	'abt[c] -> abt[e] '
'ABUTD'	'Aminobutyraldehyde dehydrogenase'	'4abutn[c] + h2o[c] + nad[c] -> 4abut[c] + 2 h[c] + nadh[c] '
'ABUTt2r'	'4-aminobutyrate reversible transport in via proton symport'	'4abut[e] + h[e] <=> 4abut[c] + h[c] '
'ABUTt2rL'	'4-aminobutyrate reversible transport in via proton symport (lysosome)'	'4abut[l] + h[l] <=> 4abut[c] + h[c] '
'ABUTt4_2r'	'4-aminobutyrate reversible transport in via sodium symport (1:2)'	'4abut[e] + 2 na1[e] <=> 4abut[c] + 2 na1[c] '
'ACACT1'	'acetyl-CoA C-acetyltransferase'	'2 accoa[c] -> aacoa[c] + coa[c] '
'ACACT10m'	'acetyl-CoA C-acetyltransferase, mitochondrial'	'2maacoa[m] + coa[m] <=> accoa[m] + ppcoa[m] '
'ACACT1r'	'acetyl-CoA C-acetyltransferase'	'2 accoa[c] <=> aacoa[c] + coa[c] '
'ACACT1rm'	'acetyl-CoA C-acetyltransferase, mitochondrial'	'2 accoa[m] <=> aacoa[m] + coa[m] '
'ACACT1x'	'acetyl-CoA C-acetyltransferase, mitochondrial'	'2 accoa[x] -> aacoa[x] + coa[x] '
'ACACT4p'	'acetyl-CoA C-acetyltransferase (octanoyl-CoA), peroxisomal'	'3odcoa[x] + coa[x] -> accoa[x] + occoa[x] '
'ACACT5p'	'acetyl-CoA C-acyltransferase (decanoyl-CoA), peroxisomal'	'3oddcoa[x] + coa[x] -> accoa[x] + dcacoa[x] '
'ACACT6p'	'acetyl-CoA C-acetyltransferase (dodecanoyl), peroxisomal'	'3otdcoa[x] + coa[x] -> accoa[x] + ddcacoa[x] '
'ACACT7p'	'acetyl-CoA acyltransferase (tetradecanoyl-CoA), peroxisomal'	'3ohdcoa[x] + coa[x] -> accoa[x] + tdcoa[x] '
'ACACT8p'	'acetyl-CoA acyltransferase (hexadecanoyl-CoA), peroxisomal'	'3ohodcoa[x] + coa[x] -> accoa[x] + pmtcoa[x] '
'ACACT9p'	'acetyl-CoA acyltransferase (tetracosanoyl-CoA), peroxisomal'	'3ohxccoa[x] + coa[x] -> accoa[x] + ttccoa[x] '
'ACACt2'	'acetoacetate transport via proton symport'	'acac[e] + h[e] <=> acac[c] + h[c] '
'ACACt2m'	'Acetoacetate mitochondrial transport via H+ symport'	'acac[c] + h[c] <=> acac[m] + h[m] '
'ACACtx'	'acetoacetate intracellular transport unknown mechanism'	'acac[c] <=> acac[x] '
'ACALDt'	'acetaldehyde reversible transport'	'acald[e] <=> acald[c] '
'ACALDtm'	'acetaldehyde mitochondrial diffusion'	'acald[m] <=> acald[c] '
'ACALDtr'	'acetaldehyde transport intracellular'	'acald[r] <=> acald[c] '
'ACALDtx'	'acetaldehyde peroxisomal diffusion'	'acald[x] <=> acald[c] '
'ACCOAC'	'acetyl-CoA carboxylase'	'accoa[c] + atp[c] + hco3[c] -> adp[c] + h[c] + malcoa[c] + pi[c] '
'ACCOACm'	'Acetyl-Coa carboxylase, beta isoform'	'accoa[m] + atp[m] + hco3[m] -> adp[m] + h[m] + malcoa[m] + pi[m] '
'ACCOAL'	'acetate-CoA ligase (ADP-forming)'	'atp[c] + coa[c] + ppa[c] -> adp[c] + pi[c] + ppcoa[c] '
'ACCOALm'	'acetate-CoA ligase (AMP-forming)'	'atp[m] + coa[m] + ppa[m] -> amp[m] + ppcoa[m] + ppi[m] '
'ACCOAgt'	'acetyl-coa transport'	'accoa[c] <=> accoa[g] '
'ACCOAtn'	'acetyl-CoA transport, nuclear'	'accoa[c] <=> accoa[n] '
'ACCOAtr'	'acetyl-coa transport'	'accoa[c] <=> accoa[r] '
'ACETONEt2'	'acetone transport via proton symport'	'acetone[e] + h[e] <=> acetone[c] + h[c] '
'ACETONEt2m'	'acetone mitochondrial transport via proton symport'	'acetone[c] + h[c] <=> acetone[m] + h[m] '
'ACGAGBSIDEtg'	'acgagbside_hs intracellular transport'	'acgagbside_hs[c] <=> acgagbside_hs[g] '
'ACGAGBSIDEtl'	'acgagbside_hs intracellular transport'	'acgagbside_hs[c] <=> acgagbside_hs[l] '
'ACGALFUCGALACGALFUC12GAL14ACGLCGALGLUSIDEte'	'blood group intracellular transport'	'acgalfucgalacgalfuc12gal14acglcgalgluside_hs[e] <=> acgalfucgalacgalfuc12gal14acglcgalgluside_hs[c] '
'ACGALFUCGALACGALFUC12GAL14ACGLCGALGLUSIDEtg'	'blood group intracellular transport'	'acgalfucgalacgalfuc12gal14acglcgalgluside_hs[g] <=> acgalfucgalacgalfuc12gal14acglcgalgluside_hs[c] '
'ACGALFUCGALACGALFUCGALACGLCGAL14ACGLCGALGLUSIDEte'	'blood group intracellular transport'	'acgalfucgalacgalfucgalacglcgal14acglcgalgluside_hs[e] <=> acgalfucgalacgalfucgalacglcgal14acglcgalgluside_hs[c] '
'ACGALFUCGALACGALFUCGALACGLCGAL14ACGLCGALGLUSIDEtg'	'blood group intracellular transport'	'acgalfucgalacgalfucgalacglcgal14acglcgalgluside_hs[g] <=> acgalfucgalacgalfucgalacglcgal14acglcgalgluside_hs[c] '
'ACGALK'	'N-acetylgalactosamine kinase'	'acgal[c] + atp[c] -> acgal1p[c] + adp[c] + h[c] '
'ACGALK2'	'N-acetylgalactosamine kinase (ITP)'	'acgal[c] + itp[c] -> acgal1p[c] + h[c] + idp[c] '
'ACGALtlg'	'N-acetyl-galactosamine intracellular transport'	'acgal[g] <=> acgal[c] '
'ACGALtly'	'N-acetyl-galactosamine lysosomal efflux'	'acgal[l] -> acgal[c] '
'ACGAM2E'	'N-acetylglucosamine 2-epimerase'	'acgam[c] <=> acmana[c] '
'ACGAM6PSi'	'N-acetylglucosamine-6-phosphate synthase'	'accoa[c] + gam6p[c] -> acgam6p[c] + coa[c] + h[c] '
'ACGAMK'	'N-acetylglucosamine kinase'	'acgam[c] + atp[c] -> acgam6p[c] + adp[c] + h[c] '
'ACGAMPM'	'phosphoacetylglucosamine mutase'	'acgam6p[c] <=> acgam1p[c] '
'ACGAMtly'	'N-acetyl-glucosamine lysosomal efflux'	'acgam[l] -> acgam[c] '
'ACGBGBSIDEtg'	'acgbgbside_hs intracellular transport'	'acgbgbside_hs[c] <=> acgbgbside_hs[g] '
'ACGBGBSIDEtl'	'acgbgbside_hs intracellular transport'	'acgbgbside_hs[c] <=> acgbgbside_hs[l] '
'ACGPID'	'N-acetylglucosaminylphosphatidylinositol deacetylase'	'acgpail_hs[c] + h2o[c] -> ac[c] + gpail_hs[c] '
'ACGSm'	'N-acteylglutamate synthase, mitochondrial'	'accoa[m] + glu-L[m] -> acglu[m] + coa[m] + h[m] '
'ACHEe'	'Acetylcholinesterase'	'ach[e] + h2o[e] -> ac[e] + chol[e] + h[e] '
'ACHVESSEC'	'Acetylcholine secretion via secretory vesicle (ATP driven)'	'3 ach[c] + 2 atp[c] + 2 h2o[c] -> 2 adp[c] + 2 h[c] + 2 pi[c] + 3 ach[e] '
'ACHtn'	'Acetylcholin transport, nuclear trhough pores'	'ach[n] <=> ach[c] '
'ACITL'	'ATP-Citrate lyase'	'atp[c] + cit[c] + coa[c] -> accoa[c] + adp[c] + oaa[c] + pi[c] '
'ACN13ACNGALGBSIDEte'	'acn13acngalgbside_hs transport'	'acn13acngalgbside_hs[c] <=> acn13acngalgbside_hs[e] '
'ACN13ACNGALGBSIDEtg'	'acn13acngalgbside_hs intracellular transport'	'acn13acngalgbside_hs[c] <=> acn13acngalgbside_hs[g] '
'ACN23ACNGALGBSIDEte'	'acn23acngalgbside transport'	'acn23acngalgbside_hs[c] <=> acn23acngalgbside_hs[e] '
'ACN23ACNGALGBSIDEtg'	'acn23acngalgbside intracellular transport'	'acn23acngalgbside_hs[c] <=> acn23acngalgbside_hs[g] '
'ACNACNGAL14ACGLCGALGLUSIDEte'	'blood group intracellular transport'	'acnacngal14acglcgalgluside_hs[e] <=> acnacngal14acglcgalgluside_hs[c] '
'ACNACNGAL14ACGLCGALGLUSIDEtg'	'blood group intracellular transport'	'acnacngal14acglcgalgluside_hs[g] <=> acnacngal14acglcgalgluside_hs[c] '
'ACNACNGALGBSIDEte'	'acnacngalgbside_hs transport'	'acnacngalgbside_hs[c] <=> acnacngalgbside_hs[e] '
'ACNACNGALGBSIDEtg'	'acnacngalgbside_hs intracellular transport'	'acnacngalgbside_hs[c] <=> acnacngalgbside_hs[g] '
'ACNAM9PL'	'N-Acetylneuraminate 9-phosphate pyruvate-lyase (pyruvate-phosphorylating)'	'acmanap[c] + h2o[c] + pep[c] -> acnamp[c] + pi[c] '
'ACNAM9PL2'	'N-Acetylneuraminate 9-phosphate pyruvate-lyase (pyruvate-phosphorylating)'	'h2o[c] + man6p[c] + pep[c] -> kdnp[c] + pi[c] '
'ACNAMPH'	'N-Acetylneuraminate 9-phosphate phosphohydrolase'	'acnamp[c] + h2o[c] -> acnam[c] + pi[c] '
'ACNAMlt'	'N-acetylneuraminate transport into lysososme'	'acnam[c] + h[c] <=> acnam[l] + h[l] '
'ACNAMtn'	'N-acetylneuraminate nuclear import'	'acnam[c] -> acnam[n] '
'ACNGALACGLCGAL14ACGLCGALGLUSIDEte'	'blood group intracellular transport'	'acngalacglcgal14acglcgalgluside_hs[e] <=> acngalacglcgal14acglcgalgluside_hs[c] '
'ACNGALACGLCGAL14ACGLCGALGLUSIDEtg'	'blood group intracellular transport'	'acngalacglcgal14acglcgalgluside_hs[g] <=> acngalacglcgal14acglcgalgluside_hs[c] '
'ACNMLr'	'N-Acetylneuraminate lyase (reversible)'	'acnam[c] <=> acmana[c] + pyr[c] '
'ACOAD10m'	'acyl-CoA dehydrogenase (2-methylbutanoyl-CoA), mitochondrial'	'2mbcoa[m] + fad[m] -> 2mb2coa[m] + fadh2[m] '
'ACOAD1fm'	'acyl-CoA dehydrogenase (butanoyl-CoA), mitochondrial'	'btcoa[m] + fad[m] -> b2coa[m] + fadh2[m] '
'ACOAD8m'	'acyl-CoA dehydrogenase (isovaleryl-CoA), mitochondrial'	'fad[m] + ivcoa[m] -> 3mb2coa[m] + fadh2[m] '
'ACOAD9m'	'acyl-CoA dehydrogenase (isobutyryl-CoA), mitochondrial'	'fad[m] + ibcoa[m] -> 2mp2coa[m] + fadh2[m] '
'ACOAHi'	'acetyl-CoA hydrolase'	'accoa[c] + h2o[c] -> ac[c] + coa[c] + h[c] '
'ACOAO7p'	'acyl-CoA oxidase (hexadecanoyl-CoA), peroxisomal'	'o2[x] + pmtcoa[x] -> h2o2[x] + hdd2coa[x] '
'ACOATA'	'Acetyl-CoA ACP transacylase'	'ACP[c] + accoa[c] <=> acACP[c] + coa[c] '
'ACODA'	'acetylornithine deacetylase'	'acorn[c] + h2o[c] -> ac[c] + orn[c] '
'ACONT'	'aconitase'	'cit[c] <=> icit[c] '
'ACONTm'	'Aconitate hydratase'	'cit[m] <=> icit[m] '
'ACOX22x'	'acyl-Coenzyme A oxidase 2, branched chain'	'dhcholoylcoa[x] + fadh2[x] + 0.5 o2[x] -> fad[x] + thcholoylcoa[x] '
'ACOX2x'	'acyl-Coenzyme A oxidase 2, branched chain'	'cholcoas[x] + fadh2[x] + o2[x] -> cholcoads[x] + fad[x] + 2 h2o[x] '
'ACP1_FMN'	'acid phosphatase (FMN)'	'fmn[c] + h2o[c] -> pi[c] + ribflv[c] '
'ACRNtm'	'O-acetylcarnintine transport into mitochondria via diffusion'	'acrn[c] -> acrn[m] '
'ACS'	'acetyl-CoA synthetase'	'ac[c] + atp[c] + coa[c] -> accoa[c] + amp[c] + ppi[c] '
'ACS2'	'acetyl-CoA synthase (propionate)'	'atp[c] + coa[c] + ppa[c] -> amp[c] + ppcoa[c] + ppi[c] '
'ACSOMT'	'S-Adenosyl-L-methionine:N-acetylserotonin O-methyltransferase'	'5hoxindoa[c] + amet[c] -> 5moxact[c] + ahcys[c] + h[c] '
'ACSRTNMT'	'S-Adenosyl-L-homocysteine:N-acetylserotonin O-methyltransferase'	'Nacsertn[c] + amet[c] -> ahcys[c] + h[c] + melatn[c] '
'ACSm'	'acetyl-CoA synthetase'	'ac[m] + atp[m] + coa[m] -> accoa[m] + amp[m] + ppi[m] '
'ACTLMO'	'acetol monooxygenase'	'acetol[c] + h[c] + nadph[c] + o2[c] -> 2 h2o[c] + mthgxl[c] + nadp[c] '
'ACTNMO'	'acetone monooxygenase'	'acetone[c] + h[c] + nadph[c] + o2[c] -> acetol[c] + h2o[c] + nadp[c] '
'ACYP'	'acylphosphatase'	'13dpg[c] + h2o[c] -> 3pg[c] + h[c] + pi[c] '
'ACt2m'	'acetate mitochondrial transport via proton symport'	'ac[c] + h[c] <=> ac[m] + h[m] '
'ACt2r'	'acetate reversible transport via proton symport'	'ac[e] + h[e] <=> ac[c] + h[c] '
'ACtg'	'acetate transport, Golgi apparatus'	'ac[c] <=> ac[g] '
'ADA'	'Adenosine deaminase'	'adn[c] + h[c] + h2o[c] -> ins[c] + nh4[c] '
'ADAe'	'Adenosine deaminase, extracellular'	'adn[e] + h[e] + h2o[e] -> ins[e] + nh4[e] '
'ADCim'	'Acetoacetate decarboxylation (irreversible), mitochondrial'	'acac[m] + h[m] -> acetone[m] + co2[m] '
'ADEt'	'adenine reversible transport, cytosol'	'ade[e] <=> ade[c] '
'ADEtl'	'adenine facilated transport from lysosome'	'ade[l] <=> ade[c] '
'ADHAPtx'	'intracellular transport (peroxisome)'	'adhap_hs[c] <=> adhap_hs[x] '
'ADK1'	'adenylate kinase'	'amp[c] + atp[c] <=> 2 adp[c] '
'ADK1m'	'adenylate kinase, mitochondrial'	'amp[m] + atp[m] <=> 2 adp[m] '
'ADK3'	'adentylate kinase (GTP)'	'amp[c] + gtp[c] <=> adp[c] + gdp[c] '
'ADK3m'	'adentylate kinase (GTP)'	'amp[m] + gtp[m] <=> adp[m] + gdp[m] '
'ADKd'	'adenylate kinase (d form)'	'damp[c] + datp[c] <=> 2 dadp[c] '
'ADMDC'	'adenosylmethionine decarboxylase'	'amet[c] + h[c] -> ametam[c] + co2[c] '
'ADNCYC'	'adenylate cyclase'	'atp[c] -> camp[c] + ppi[c] '
'ADNK1'	'adenosine kinase'	'adn[c] + atp[c] -> adp[c] + amp[c] + h[c] '
'ADNK1m'	'adenosine kinase, mitochondrial'	'adn[m] + atp[m] -> adp[m] + amp[m] + h[m] '
'ADNt'	'adenosine facilated transport in cytosol'	'adn[e] <=> adn[c] '
'ADNt4'	'adenosine transport (Na/Adn cotransport)'	'adn[e] + na1[e] -> adn[c] + na1[c] '
'ADNt5'	'adenosine transport (1:2 Na/Adn cotransport)'	'adn[e] + 2 na1[e] -> adn[c] + 2 na1[c] '
'ADNtl'	'adenosine facilated transport from lysosome'	'adn[l] <=> adn[c] '
'ADNtm'	'adenosine facilated transport in mitochondria'	'adn[c] <=> adn[m] '
'ADPGLC'	'ADPglucose diphosphatase'	'adpglc[c] + h2o[c] -> amp[c] + g1p[c] + 2 h[c] '
'ADPMAN'	'ADPmannose diphosphatase'	'adpman[c] + h2o[c] -> amp[c] + 2 h[c] + man1p[c] '
'ADPRDP'	'ADPribose diphosphatase'	'adprib[c] + h2o[c] -> amp[c] + 2 h[c] + r5p[c] '
'ADPRDPm'	'ADPribose diphosphatase (mitochondrial)'	'adprib[m] + h2o[m] -> amp[m] + 2 h[m] + r5p[m] '
'ADPRIBt'	'ADPribose transport'	'adprib[e] -> adprib[c] '
'ADPT'	'adenine phosphoribosyltransferase'	'ade[c] + prpp[c] -> amp[c] + ppi[c] '
'ADPtx'	'ADP transporter, peroxisomal'	'adp[c] <=> adp[x] '
'ADRNCOAtx'	'fatty acid intracellular transport'	'adrncoa[c] <=> adrncoa[x] '
'ADRNCPT1'	'carnitine O-palmitoyltransferase'	'adrncoa[c] + crn[c] -> adrncrn[c] + coa[c] '
'ADRNCPT2'	'carnitine transferase'	'adrncrn[m] + coa[m] -> adrncoa[m] + crn[m] '
'ADRNCRNt'	'transport into the mitochondria (carnitine)'	'adrncrn[c] -> adrncrn[m] '
'ADRNLPVESSEC'	'Adrenaline secretion via secretory vesicle (ATP driven)'	'3 adrnl[c] + 2 atp[c] + 2 h2o[c] -> 2 adp[c] + 2 h[c] + 2 pi[c] + 3 adrnl[e] '
'ADRNt'	'fatty acid transport via diffusion'	'adrn[e] <=> adrn[c] '
'ADSELK'	'adenylyl-selenate kinase'	'adsel[c] + atp[c] -> 3padsel[c] + adp[c] + h[c] '
'ADSK'	'adenylyl-sulfate kinase'	'aps[c] + atp[c] -> adp[c] + h[c] + paps[c] '
'ADSL1'	'adenylosuccinate lyase'	'dcamp[c] -> amp[c] + fum[c] '
'ADSL2'	'adenylosuccinate lyase'	'25aics[c] -> aicar[c] + fum[c] '
'ADSS'	'adenylosuccinate synthase'	'asp-L[c] + gtp[c] + imp[c] -> dcamp[c] + gdp[c] + 2 h[c] + pi[c] '
'AFLATOXINte'	'xenobiotic transport'	'aflatoxin[e] <=> aflatoxin[c] '
'AG13T10g'	'N-acetyllactosaminide beta-1,3-N-acetylglucosaminyltransferase, Golgi apparatus'	'ksi_pre18[g] + uacgam[g] -> h[g] + ksi_pre19[g] + udp[g] '
'AG13T11g'	'N-acetyllactosaminide beta-1,3-N-acetylglucosaminyltransferase, Golgi apparatus'	'ksi_pre21[g] + uacgam[g] -> h[g] + ksi_pre22[g] + udp[g] '
'AG13T12g'	'N-acetyllactosaminide beta-1,3-N-acetylglucosaminyltransferase, Golgi apparatus'	'ksi_pre24[g] + uacgam[g] -> h[g] + ksi_pre25[g] + udp[g] '
'AG13T13g'	'N-acetyllactosaminide beta-1,3-N-acetylglucosaminyltransferase, Golgi apparatus'	'ksi_pre27[g] + uacgam[g] -> h[g] + ksi_pre28[g] + udp[g] '
'AG13T14g'	'N-acetyllactosaminide beta-1,3-N-acetylglucosaminyltransferase, Golgi apparatus'	'ksi_pre30[g] + uacgam[g] -> h[g] + ksi_pre31[g] + udp[g] '
'AG13T15g'	'N-acetyllactosaminide beta-1,3-N-acetylglucosaminyltransferase, Golgi apparatus'	'ksi_pre33[g] + uacgam[g] -> h[g] + ksi_pre34[g] + udp[g] '
'AG13T16g'	'N-acetyllactosaminide beta-1,3-N-acetylglucosaminyltransferase, Golgi apparatus'	'ksii_core4_pre2[g] + uacgam[g] -> h[g] + ksii_core4_pre3[g] + udp[g] '
'AG13T17g'	'N-acetyllactosaminide beta-1,3-N-acetylglucosaminyltransferase, Golgi apparatus'	'ksii_core4_pre4[g] + uacgam[g] -> h[g] + ksii_core4_pre5[g] + udp[g] '
'AG13T18g'	'N-acetyllactosaminide beta-1,3-N-acetylglucosaminyltransferase, Golgi apparatus'	'ksii_core4_pre7[g] + uacgam[g] -> h[g] + ksii_core4_pre8[g] + udp[g] '
'AG13T1g'	'N-acetyllactosaminide beta-1,3-N-acetylglucosaminyltransferase, Golgi apparatus'	'ksii_core2_pre2[g] + uacgam[g] -> h[g] + ksii_core2_pre3[g] + udp[g] '
'AG13T2g'	'N-acetyllactosaminide beta-1,3-N-acetylglucosaminyltransferase, Golgi apparatus'	'ksii_core2_pre4[g] + uacgam[g] -> h[g] + ksii_core2_pre5[g] + udp[g] '
'AG13T3g'	'N-acetyllactosaminide beta-1,3-N-acetylglucosaminyltransferase, Golgi apparatus'	'ksii_core2_pre7[g] + uacgam[g] -> h[g] + ksii_core2_pre8[g] + udp[g] '
'AG13T4g'	'N-acetyllactosaminide beta-1,3-N-acetylglucosaminyltransferase, Golgi apparatus'	'ksi_pre1[g] + uacgam[g] -> h[g] + ksi_pre2[g] + udp[g] '
'AG13T5g'	'N-acetyllactosaminide beta-1,3-N-acetylglucosaminyltransferase, Golgi apparatus'	'ksi_pre3[g] + uacgam[g] -> h[g] + ksi_pre4[g] + udp[g] '
'AG13T6g'	'N-acetyllactosaminide beta-1,3-N-acetylglucosaminyltransferase, Golgi apparatus'	'ksi_pre6[g] + uacgam[g] -> h[g] + ksi_pre7[g] + udp[g] '
'AG13T7g'	'N-acetyllactosaminide beta-1,3-N-acetylglucosaminyltransferase, Golgi apparatus'	'ksi_pre9[g] + uacgam[g] -> h[g] + ksi_pre10[g] + udp[g] '
'AG13T8g'	'N-acetyllactosaminide beta-1,3-N-acetylglucosaminyltransferase, Golgi apparatus'	'ksi_pre12[g] + uacgam[g] -> h[g] + ksi_pre13[g] + udp[g] '
'AG13T9g'	'N-acetyllactosaminide beta-1,3-N-acetylglucosaminyltransferase, Golgi apparatus'	'ksi_pre15[g] + uacgam[g] -> h[g] + ksi_pre16[g] + udp[g] '
'AGDC'	'N-acetylglucosamine-6-phosphate deacetylase'	'acgam6p[c] + h2o[c] -> ac[c] + gam6p[c] '
'AGLPC'	'alkyl acylglycerol phosphocholine transferase'	'ak2g_hs[c] + cdpchol[c] -> ak2gchol_hs[c] + cmp[c] + h[c] + h2o[c] '
'AGLPED'	'alkyl acyl glycerophosphoethanolamine desaturase'	'ak2gpe_hs[c] + h[c] + nadph[c] + o2[c] -> dak2gpe_hs[c] + 2 h2o[c] + nadp[c] '
'AGLPET'	'alkyl acylglycerol phosphoethanolamine transferase'	'ak2g_hs[c] + cdpea[c] + h[c] -> ak2gpe_hs[c] + cmp[c] + h2o[c] '
'AGLPH'	'alkyl glycerol phosphate hydrolase'	'ak2gp_hs[c] + h2o[c] -> ak2g_hs[c] + pi[c] '
'AGLPR'	'alkyl glycerol phosphate reductase'	'akdhap_hs[c] + h[c] + nadph[c] -> akgp_hs[c] + nadp[c] '
'AGLPT'	'alkyl glycerol phosphate acyltransferase'	'Rtotal2[c] + akgp_hs[c] + h[c] -> ak2gp_hs[c] + h2o[c] '
'AGMT'	'agmatinase'	'agm[c] + h2o[c] -> ptrc[c] + urea[c] '
'AGMTm'	'agmatinase (m)'	'agm[m] + h2o[m] -> ptrc[m] + urea[m] '
'AGPAT1'	'1-acylglycerol-3-phosphate O-acyltransferase 1'	'Rtotal2coa[c] + alpa_hs[c] -> coa[c] + pa_hs[c] '
'AGPRim'	'N-acetyl-g-glutamyl-phosphate reductase, irreversible, mitochondrial'	'acg5p[m] + h[m] + nadph[m] -> acg5sa[m] + nadp[m] + pi[m] '
'AGPSx'	'alkylglycerone phosphate synthase'	'adhap_hs[x] + alkylR1oh[x] -> Rtotal[x] + akdhap_hs[x] + h[x] '
'AGPex'	'alkyl glycerol phosphate transport'	'akdhap_hs[c] <=> akdhap_hs[x] '
'AGTim'	'alanine-glyoxylate transaminase (irreversible), mitochondrial'	'ala-L[m] + glx[m] -> gly[m] + pyr[m] '
'AGTix'	'alanine-glyoxylate transaminase (irreversible), (peroxisomal)'	'ala-L[x] + glx[x] -> gly[x] + pyr[x] '
'AHANDROSTANGLCte'	'glucuronidated compound transport'	'ahandrostanglc[c] + atp[c] + h2o[c] -> adp[c] + h[c] + pi[c] + ahandrostanglc[e] '
'AHANDROSTANGLCtr'	'glucuronidated compound transport'	'ahandrostanglc[c] <=> ahandrostanglc[r] '
'AHC'	'adenosylhomocysteinase'	'ahcys[c] + h2o[c] <=> adn[c] + hcys-L[c] '
'AHCYStn'	'S-adenosyl-L-homocysteine nuclear transport'	'ahcys[c] <=> ahcys[n] '
'AHCYStr'	'S-Adenosyl-L-homocysteine intracellular diffusion'	'ahcys[c] <=> ahcys[r] '
'AHEXASE2ly'	'beta-N-acetylhexosaminidase, lysosomal'	'3 h2o[l] + n2m2nmn[l] -> 3 acgam[l] + m2mn[l] '
'AHEXASEly'	'beta-N-acetylhexosaminidase, lysosomal'	'2 h2o[l] + n2m2mn[l] -> 2 acgam[l] + m2mn[l] '
'AICART'	'phosphoribosylaminoimidazolecarboxamide formyltransferase'	'10fthf[c] + aicar[c] <=> fprica[c] + thf[c] '
'AIRCr'	'phosphoribosylaminoimidazole carboxylase'	'air[c] + co2[c] <=> 5aizc[c] + h[c] '
'AK2LGCHOLt'	'1 alkyl 2 lysoglycerol 3-phosphocholine (homo sapiens) transport'	'ak2lgchol_hs[e] <=> ak2lgchol_hs[c] '
'AKGDm'	'2-oxoglutarate dehydrogenase'	'akg[m] + coa[m] + nad[m] -> co2[m] + nadh[m] + succoa[m] '
'AKGMALtm'	'alpha-ketoglutarate/malate transporter'	'mal-L[c] + akg[m] <=> akg[c] + mal-L[m] '
'AKGt4_3'	'AKG transport via sodium symport'	'akg[e] + 3 na1[e] <=> akg[c] + 3 na1[c] '
'AKGtp'	'AKG transporter, peroxisome'	'akg[c] <=> akg[x] '
'AKR1C1'	'aldo-keto reductase family 1, member C1 (chlordecone reductase; 3-alpha hydroxysteroid dehydrogenase, type I; dihydrodiol dehydrogenase 4)'	'h[c] + nadph[c] + prgstrn[c] -> aprgstrn[c] + nadp[c] '
'AKR1C41'	'aldo-keto reductase family 1, member C4 (chlordecone reductase; 3-alpha hydroxysteroid dehydrogenase, type I; dihydrodiol dehydrogenase 4)'	'h[c] + nadh[c] + xol7ah[c] -> nad[c] + xol7ah2[c] '
'AKR1C42'	'aldo-keto reductase family 1, member C4 (chlordecone reductase; 3-alpha hydroxysteroid dehydrogenase, type I; dihydrodiol dehydrogenase 4)'	'h[c] + nadh[c] + xoldioloneh[c] -> nad[c] + xoltriol[c] '
'AKR1D'	'aldo-keto reductase family 1, member D1 (delta 4-3-ketosteroid-5-beta-reductase)'	'h[c] + nadph[c] + xol7aone[c] -> nadp[c] + xol7ah[c] '
'AKR1D2'	'aldo-keto reductase family 1, member D1 (delta 4-3-ketosteroid-5-beta-reductase)'	'h[c] + nadph[c] + xoldiolone[c] -> nadp[c] + xoldioloneh[c] '
'ALAASNNaEx'	'L-alanine/L-asparagine Na-dependent exchange (Ala-L in)'	'asn-L[c] + ala-L[e] + na1[e] -> ala-L[c] + na1[c] + asn-L[e] '
'ALACYSNaEx'	'L-alanine/L-cysteine Na-dependent exchange (Ala-L in)'	'cys-L[c] + ala-L[e] + na1[e] -> ala-L[c] + na1[c] + cys-L[e] '
'ALADGLNexR'	'L-alanine/glutamine reversible exchange'	'gln-L[c] + ala-D[e] <=> ala-D[c] + gln-L[e] '
'ALADGLYexR'	'D-alanine/glycine reversible exchange'	'gly[c] + ala-D[e] <=> ala-D[c] + gly[e] '
'ALAGLNNaEx'	'L-alanine/L-glutamine Na-dependent exchange (Ala-L in)'	'gln-L[c] + ala-L[e] + na1[e] -> ala-L[c] + na1[c] + gln-L[e] '
'ALAGLNexR'	'L-alanine/glutamine reversible exchange'	'gln-L[c] + ala-L[e] <=> ala-L[c] + gln-L[e] '
'ALAGLYexR'	'L-alanine/glycine reversible exchange'	'gly[c] + ala-L[e] <=> ala-L[c] + gly[e] '
'ALAR'	'alanine racemase'	'ala-L[c] <=> ala-D[c] '
'ALASERNaEx'	'L-alanine/L-serine Na-dependent exchange (Ala-L in)'	'ser-L[c] + ala-L[e] + na1[e] -> ala-L[c] + na1[c] + ser-L[e] '
'ALASm'	'5-aminolevulinate synthase'	'gly[m] + h[m] + succoa[m] -> 5aop[m] + co2[m] + coa[m] '
'ALATA_L'	'L-alanine transaminase'	'akg[c] + ala-L[c] <=> glu-L[c] + pyr[c] '
'ALATHRNaEx'	'L-alanine/L-threonine Na-dependent exchange (Ala-L in)'	'thr-L[c] + ala-L[e] + na1[e] -> ala-L[c] + na1[c] + thr-L[e] '
'ALAt2r'	'L-alanine reversible transport via proton symport'	'ala-L[e] + h[e] <=> ala-L[c] + h[c] '
'ALAt2rL'	'L-alanine reversible transport via proton symport (lysosome)'	'ala-L[l] + h[l] <=> ala-L[c] + h[c] '
'ALAt4'	'Alanine-Sodium symporter'	'ala-L[e] + na1[e] -> ala-L[c] + na1[c] '
'ALAtN1'	'Alanine transport (Na, H coupled)'	'h[c] + ala-L[e] + 2 na1[e] <=> ala-L[c] + 2 na1[c] + h[e] '
'ALCD1'	'alcohol dehydrogenase (methanol)'	'meoh[c] + nad[c] <=> fald[c] + h[c] + nadh[c] '
'ALCD21_D'	'alcohol dehydrogenase (D-1,2-propanediol)'	'12ppd-R[c] + nad[c] -> h[c] + lald-D[c] + nadh[c] '
'ALCD21_L'	'alcohol dehydrogenase (L-1,2-propanediol)'	'12ppd-S[c] + nad[c] -> h[c] + lald-L[c] + nadh[c] '
'ALCD22_D'	'alcohol dehydrogenase (D-lactaldehyde)'	'lald-D[c] + nad[c] -> h[c] + mthgxl[c] + nadh[c] '
'ALCD22_L'	'alcohol dehydrogenase (L-lactaldehyde)'	'lald-L[c] + nad[c] -> h[c] + mthgxl[c] + nadh[c] '
'ALCD2if'	'alcohol dehydrogenase, forward rxn (ethanol -> acetaldehyde)'	'etoh[c] + nad[c] -> acald[c] + h[c] + nadh[c] '
'ALCD2yf'	'alcohol dehydrogenase (ethanol, NADP), forward reaction'	'etoh[c] + nadp[c] -> acald[c] + h[c] + nadph[c] '
'ALDD19x'	'aldehyde dehydrogenase (phenylacetaldehyde, NAD)'	'h2o[c] + nad[c] + pacald[c] -> 2 h[c] + nadh[c] + pac[c] '
'ALDD19x_P'	'aldehyde dehydrogenase (phenylacetaldehyde, NADP)'	'h2o[c] + nadp[c] + pacald[c] -> 2 h[c] + nadph[c] + pac[c] '
'ALDD20x'	'aldehyde dehydrogenase (indole-3-acetaldehyde, NAD)'	'h2o[c] + id3acald[c] + nad[c] -> 2 h[c] + ind3ac[c] + nadh[c] '
'ALDD20xm'	'aldehyde dehydrogenase (indole-3-acetaldehyde, NAD), mitochondrial'	'h2o[m] + id3acald[m] + nad[m] -> 2 h[m] + ind3ac[m] + nadh[m] '
'ALDD21'	'aldehyde dehydrogenase (pristanal, NAD)'	'h2o[c] + nad[c] + pristanal[c] -> 2 h[c] + nadh[c] + prist[c] '
'ALDD2x'	'aldehyde dehydrogenase (acetaldehyde, NAD)'	'acald[c] + h2o[c] + nad[c] -> ac[c] + 2 h[c] + nadh[c] '
'ALDD2xm'	'aldehyde dehydrogenase (acetylaldehyde, NAD), mitochondrial'	'acald[m] + h2o[m] + nad[m] -> ac[m] + 2 h[m] + nadh[m] '
'ALDD2y'	'aldehyde dehydrogenase (acetaldehyde, NADP)'	'acald[c] + h2o[c] + nadp[c] -> ac[c] + 2 h[c] + nadph[c] '
'ALDSTRNte'	'aldosterone transport'	'aldstrn[c] <=> aldstrn[e] '
'ALDSTRNtm'	'aldosterone intracellular transport'	'aldstrn[c] <=> aldstrn[m] '
'ALKP'	'alkaline phosphatase'	'dhap[c] + h2o[c] -> dha[c] + pi[c] '
'ALOX12'	'Arachidonate 12-lipoxygenase'	'arachd[c] + o2[c] -> 12HPET[c] '
'ALOX12R'	'Arachidonate 12-lipoxygenase R'	'arachd[c] + o2[c] -> 12RHPET[c] '
'ALOX15'	'Arachidonate 15-lipoxygenase'	'arachd[c] + o2[c] -> 15HPET[c] '
'ALOX5'	'Arachidonate 5-lipoxygenase'	'arachd[c] + o2[c] -> 5HPET[c] '
'ALOX52'	'Arachidonate 5-lipoxygenase'	'5HPET[c] -> h2o[c] + leuktrA4[c] '
'ALR'	'Aldose reductase'	'h2o[c] + mthgxl[c] + nadp[c] -> 2 h[c] + nadph[c] + pyr[c] '
'ALR2'	'aldose reductase (methylglyoxal)'	'h[c] + mthgxl[c] + nadph[c] -> acetol[c] + nadp[c] '
'ALR3'	'aldose reductase (acetol)'	'acetol[c] + h[c] + nadph[c] -> 12ppd-S[c] + nadp[c] '
'AM6SAD'	'aminomuconate-semialdehyde dehydrogenase'	'am6sa[c] + h2o[c] + nad[c] -> amuco[c] + 2 h[c] + nadh[c] '
'AMACR2p'	'alpha-methylacyl-CoA racemase (reductase)'	'dhcholestancoa[x] + 0.5 o2[x] -> dhcholoylcoa[x] + h2o[x] '
'AMACR2r'	'alpha-methylacyl-CoA racemase (reductase)'	'dhcholestancoa[r] + 0.5 o2[r] -> dhcholoylcoa[r] + h2o[r] '
'AMACRp'	'alpha-methylacyl-CoA racemase'	'cholcoar[x] -> cholcoas[x] '
'AMACRr'	'alpha-methylacyl-CoA racemase'	'cholcoar[r] -> cholcoas[r] '
'AMANK'	'N-acetyl-D-mannosamine kinase'	'acmana[c] + atp[c] -> acmanap[c] + adp[c] + h[c] '
'AMCOXO'	'2-aminomuconate reductase'	'amuco[c] + h[c] + h2o[c] + nadph[c] -> 2oxoadp[c] + nadp[c] + nh4[c] '
'AMETr'	'S-Adenosyl-L-methionine intracellular diffusion'	'amet[c] <=> amet[r] '
'AMETt2m'	'S-Adenosyl-L-methionine reversible transport, mitochondrial'	'amet[c] + ahcys[m] <=> ahcys[c] + amet[m] '
'AMETtn'	'S-adenosyl-L-methionine nuclear transport'	'amet[c] <=> amet[n] '
'AMPDA'	'Adenosine monophosphate deaminase'	'amp[c] + h[c] + h2o[c] -> imp[c] + nh4[c] '
'AMPTASECG'	'alanyl aminopeptidase (cys-gly)'	'cgly[c] + h2o[c] -> cys-L[c] + gly[c] '
'AMPTASECGe'	'alanyl aminopeptidase (cys-gly) (e)'	'cgly[e] + h2o[e] -> cys-L[e] + gly[e] '
'AMPtp'	'AMP transporter, peroxisome'	'amp[c] <=> amp[x] '
'AMPtr'	'AMP transporter, endoplasmic reticulum'	'amp[c] <=> amp[r] '
'AMY1e'	'alpha-amylase, extracellular (strch1 -> strch2)'	'8 h2o[e] + strch1[e] -> 8 glc-D[e] + strch2[e] '
'AMY2e'	'alpha-amylase, extracellular (glygn2 -> glygn4)'	'glygn2[e] + 8 h2o[e] -> 8 glc-D[e] + glygn4[e] '
'ANDRSTRNGLCte'	'glucuronidated compound transport'	'andrstrnglc[c] + atp[c] + h2o[c] -> adp[c] + h[c] + pi[c] + andrstrnglc[e] '
'ANDRSTRNGLCtr'	'glucuronidated compound transport'	'andrstrnglc[c] <=> andrstrnglc[r] '
'ANDRSTRNte'	'androsterone transport'	'andrstrn[e] <=> andrstrn[c] '
'ANDRSTRNtr'	'androsterone intracellular transport'	'andrstrn[r] <=> andrstrn[c] '
'ANTIPYRENEte'	'xenobiotic transport'	'antipyrene[e] <=> antipyrene[c] '
'AOBUTDsm'	'L-2-amino-3-oxobutanoate decarboxylation, mitochondrial (spontaneous)'	'2aobut[m] + h[m] -> aact[m] + co2[m] '
'AP4AH1'	'Ap4A hydrolase, asymmetrically'	'ap4a[c] + h2o[c] -> amp[c] + atp[c] + 2 h[c] '
'APAT2rm'	'3-Aminopropanoate:2-oxoglutarate aminotransferase (m)'	'akg[m] + ala-B[m] <=> glu-L[m] + msa[m] '
'APNNOXte'	'xenobiotic transport'	'apnnox[e] <=> apnnox[c] '
'APOC_LYS_BTNP'	'proteolysis of apoC-Lys-btn'	'apoC-Lys_btn[c] + h2o[c] -> apoC[c] + biocyt[c] '
'APOC_LYS_BTNPm'	'proteolysis of apoC-Lys-btn, mitochondrial'	'apoC-Lys_btn[m] + h2o[m] -> apoC[m] + biocyt[m] '
'APOCF'	'Apocarboxylase formation'	'apoC[c] + lys-L[c] -> apoC-Lys[c] + h[c] + h2o[c] '
'APOCFm'	'Apocarboxylase formation, mitochondrial'	'apoC[m] + lys-L[m] -> apoC-Lys[m] + h[m] + h2o[m] '
'APPNNte'	'xenobiotic transport'	'appnn[e] <=> appnn[c] '
'APRGSTRNte'	'hydroxyprogesterone transport'	'aprgstrn[e] <=> aprgstrn[c] '
'APRTO2'	'N-acetylputrescine: oxygen oxireductase (deaminating)'	'aprut[c] + h2o[c] + o2[c] -> h2o2[c] + n4abutn[c] + nh4[c] '
'AQCOBALt'	'Aquacob(III)alamin uptake'	'aqcobal[e] -> aqcobal[c] '
'ARAB_Lt'	'L-arabinoase extracellular transport'	'arab-L[e] <=> arab-L[c] '
'ARABR'	'arabinose reductase'	'arab-L[c] + h[c] + nadph[c] -> abt[c] + nadp[c] '
'ARACHCOAtx'	'fatty acid intracellular transport'	'arachcoa[c] <=> arachcoa[x] '
'ARACHCPT1'	'carnitine transferase'	'arachcoa[c] + crn[c] -> arachcrn[c] + coa[c] '
'ARACHCPT2'	'carnitine transferase'	'arachcrn[m] + coa[m] -> arachcoa[m] + crn[m] '
'ARACHCRNt'	'transport into the mitochondria (carnitine)'	'arachcrn[c] -> arachcrn[m] '
'ARACHDCOAtx'	'fatty acid intracellular transport'	'arachdcoa[c] <=> arachdcoa[x] '
'ARACHDt2'	'fatty acid transport via diffusion'	'arachd[e] <=> arachd[c] '
'ARACHDtr'	'intracellular transport'	'arachd[c] <=> arachd[r] '
'ARACHt'	'fatty acid transport via diffusion'	'arach[e] <=> arach[c] '
'ARGDC'	'arginine decarboxylase'	'arg-L[c] + h[c] -> agm[c] + co2[c] '
'ARGDCm'	'arginine decarboxylase (m)'	'arg-L[m] + h[m] -> agm[m] + co2[m] '
'ARGLYSex'	'Arginine/Lysine exchanger (Arg in)'	'lys-L[c] + arg-L[e] -> arg-L[c] + lys-L[e] '
'ARGN'	'arginase'	'arg-L[c] + h2o[c] -> orn[c] + urea[c] '
'ARGNm'	'arginase (m)'	'arg-L[m] + h2o[m] -> orn[m] + urea[m] '
'ARGSL'	'argininosuccinate lyase'	'argsuc[c] <=> arg-L[c] + fum[c] '
'ARGSS'	'argininosuccinate synthase'	'asp-L[c] + atp[c] + citr-L[c] -> amp[c] + argsuc[c] + h[c] + ppi[c] '
'ARGt4'	'L-arginine transport in via sodium symport'	'arg-L[e] + na1[e] -> arg-L[c] + na1[c] '
'ARGtiDF'	'L-arginine transport via diffusion (extracellular to cytosol)'	'arg-L[e] -> arg-L[c] '
'ARGtm'	'arginine mitochondrial transport via ornithine carrier'	'arg-L[c] + h[m] <=> h[c] + arg-L[m] '
'ARSA'	'Arylsulfatase A'	'h2o[l] + sgalside_hs[l] -> galside_hs[l] + h[l] + so4[l] '
'ARTCOAL1'	'R group coenzyme a ligase'	'Rtotal[c] + coa[c] <=> Rtotalcoa[c] '
'ARTCOAL2'	'R group coenzyme a ligase'	'Rtotal2[c] + coa[c] <=> Rtotal2coa[c] '
'ARTCOAL3'	'R group coenzyme a ligase'	'Rtotal3[c] + coa[c] <=> Rtotal3coa[c] '
'ARTFR11'	'R group artificial flux'	'pmtcoa[c] -> R1coa_hs[c] '
'ARTFR12'	'R group artificial flux (C16:1)'	'hdcoa[c] + fadh2[m] -> R1coa_hs[c] + fad[m] '
'ARTFR13'	'R group artificial flux'	'tdcoa[c] -> 0.875 R1coa_hs[c] '
'ARTFR202'	'R group artificial flux (C18:3, n-3)'	'lnlncacoa[c] + 2 fadh2[m] + h[m] + nadph[m] -> 1.125 R2coa_hs[c] + 2 fad[m] + nadp[m] '
'ARTFR203'	'R group artificial flux'	'lnlncgcoa[c] + 2 fadh2[m] + h[m] + nadph[m] -> 1.125 R2coa_hs[c] + 2 fad[m] + nadp[m] '
'ARTFR204'	'R group artificial flux'	'strdnccoa[c] + 2 fadh2[m] + 2 h[m] + 2 nadph[m] -> 1.125 R2coa_hs[c] + 2 fad[m] + 2 nadp[m] '
'ARTFR205'	'R group artificial flux'	'dlnlcgcoa[c] + 2 fadh2[m] + h[m] + nadph[m] -> 1.25 R2coa_hs[c] + 2 fad[m] + nadp[m] '
'ARTFR206'	'R group artificial flux'	'arachdcoa[c] + 2 fadh2[m] + 2 h[m] + 2 nadph[m] -> 1.25 R2coa_hs[c] + 2 fad[m] + 2 nadp[m] '
'ARTFR207'	'R group artificial flux'	'arachcoa[c] -> 1.25 R2coa_hs[c] '
'ARTFR208'	'R group artificial flux'	'tmndnccoa[c] + 3 fadh2[m] + 2 h[m] + 2 nadph[m] -> 1.25 R2coa_hs[c] + 3 fad[m] + 2 nadp[m] '
'ARTFR209'	'R group artificial flux'	'adrncoa[c] + 2 fadh2[m] + 2 h[m] + 2 nadph[m] -> 1.375 R2coa_hs[c] + 2 fad[m] + 2 nadp[m] '
'ARTFR210'	'R group artificial flux'	'lnlccoa[c] + fadh2[m] + h[m] + nadph[m] -> 1.125 R2coa_hs[c] + fad[m] + nadp[m] '
'ARTFR211'	'R group artificial flux'	'clpndcoa[c] + 3 fadh2[m] + 2 h[m] + 2 nadph[m] -> 1.375 R2coa_hs[c] + 3 fad[m] + 2 nadp[m] '
'ARTFR212'	'R group artificial flux'	'dcsptn1coa[c] + 3 fadh2[m] + 2 h[m] + 2 nadph[m] -> 1.375 R2coa_hs[c] + 3 fad[m] + 2 nadp[m] '
'ARTFR213'	'R group artificial flux'	'c226coa[c] + 3 fadh2[m] + 3 h[m] + 3 nadph[m] -> 1.375 R2coa_hs[c] + 3 fad[m] + 3 nadp[m] '
'ARTFR31'	'R group artificial flux'	'stcoa[c] -> 1.125 R3coa_hs[c] '
'ARTFR32'	'R group artificial flux'	'odecoa[c] + fadh2[m] -> 1.125 R3coa_hs[c] + fad[m] '
'ARTFR33'	'R group artificial flux'	'vacccoa[c] + fadh2[m] -> 1.125 R3coa_hs[c] + fad[m] '
'ARTFR34'	'R group artificial flux'	'lneldccoa[c] + 2 fadh2[m] -> 1.125 R3coa_hs[c] + 2 fad[m] '
'ARTFR41'	'R group artificial flux'	'hdcoa[c] + fadh2[m] -> R4coa_hs[c] + fad[m] '
'ARTFR42'	'R group artificial flux'	'odecoa[c] + fadh2[m] -> 1.125 R4coa_hs[c] + fad[m] '
'ARTFR43'	'R group artificial flux'	'vacccoa[c] + fadh2[m] -> 1.125 R4coa_hs[c] + fad[m] '
'ARTFR44'	'R group artificial flux'	'lneldccoa[c] + 2 fadh2[m] -> 1.125 R4coa_hs[c] + 2 fad[m] '
'ARTFR45'	'R group artificial flux'	'nrvnccoa[c] + fadh2[m] -> 1.5 R4coa_hs[c] + fad[m] '
'ARTFR46'	'R group artificial flux'	'od2coa[c] + fadh2[m] -> 1.125 R4coa_hs[c] + fad[m] '
'ARTFR51'	'R group artificial flux'	'lgnccoa[c] -> 1.5 R5coa_hs[c] '
'ARTFR52'	'R group artificial flux'	'hexccoa[c] -> 1.625 R5coa_hs[c] '
'ARTFR53'	'R group artificial flux'	'eicostetcoa[c] + 2 fadh2[m] + 2 h[m] + 2 nadph[m] -> 1.25 R5coa_hs[c] + 2 fad[m] + 2 nadp[m] '
'ARTFR54'	'R group artificial flux'	'tetpent6coa[c] + 3 fadh2[m] + 2 h[m] + 2 nadph[m] -> 1.5 R5coa_hs[c] + 3 fad[m] + 2 nadp[m] '
'ARTFR55'	'R group artificial flux'	'tetpent3coa[c] + 3 fadh2[m] + 2 h[m] + 2 nadph[m] -> 1.5 R5coa_hs[c] + 3 fad[m] + 2 nadp[m] '
'ARTFR56'	'R group artificial flux'	'tettet6coa[c] + 2 fadh2[m] + 2 h[m] + 2 nadph[m] -> 1.5 R5coa_hs[c] + 2 fad[m] + 2 nadp[m] '
'ARTFR57'	'R group artificial flux'	'tethex3coa[c] + 3 fadh2[m] + 3 h[m] + 3 nadph[m] -> 1.5 R5coa_hs[c] + 3 fad[m] + 3 nadp[m] '
'ARTFR61'	'R group artificial flux'	'hdd2coa[c] + fadh2[m] -> R6coa_hs[c] + fad[m] '
'ARTPLM1'	'R group to palmitate conversion'	'Rtotalcoa[c] <=> pmtcoa[c] '
'ARTPLM1m'	'R group to palmitate conversion'	'Rtotalcoa[m] <=> pmtcoa[m] '
'ARTPLM2'	'R group to palmitate conversion'	'Rtotal2coa[c] <=> pmtcoa[c] '
'ARTPLM2m'	'R group to palmitate conversion'	'Rtotal2coa[m] <=> pmtcoa[m] '
'ARTPLM3'	'R group to palmitate conversion'	'Rtotal3coa[c] <=> pmtcoa[c] '
'ARTPLM3m'	'R group to palmitate conversion'	'Rtotal3coa[m] <=> pmtcoa[m] '
'ASAH1'	'N-acylsphingosine amidohydrolase'	'crm_hs[l] + h2o[l] -> Rtotal[l] + sphings[l] '
'ASCBOX'	'ascorbic acid oxidase'	'ascb-L[c] + 2 h[c] + 2 o2s[c] -> dhdascb[c] + 2 h2o2[c] '
'ASCBt'	'L-ascorbate transport via facilitated diffusion'	'ascb-L[e] <=> ascb-L[c] '
'ASCBt4'	'L-ascorbate transport via proton symport'	'ascb-L[e] + na1[e] <=> ascb-L[c] + na1[c] '
'ASNALANaEx'	'L-alanine/L-asparagine Na-dependent exchange (Asn-L in)'	'ala-L[c] + asn-L[e] + na1[e] -> asn-L[c] + na1[c] + ala-L[e] '
'ASNCYSNaEx'	'L-cysteine/L-asparagine Na-dependent exchange (Asn-L in)'	'cys-L[c] + asn-L[e] + na1[e] -> asn-L[c] + na1[c] + cys-L[e] '
'ASNGLNNaEx'	'L-glutamine/L-asparagine Na-dependent exchange (Asn-L in)'	'gln-L[c] + asn-L[e] + na1[e] -> asn-L[c] + na1[c] + gln-L[e] '
'ASNNm'	'L-asparaginase (mitochondrial)'	'asn-L[m] + h2o[m] -> asp-L[m] + nh4[m] '
'ASNS1'	'asparagine synthase (glutamine-hydrolysing)'	'asp-L[c] + atp[c] + gln-L[c] + h2o[c] -> amp[c] + asn-L[c] + glu-L[c] + h[c] + ppi[c] '
'ASNSERNaEx'	'L-serine/L-asparagine Na-dependent exchange (Asn-L in)'	'ser-L[c] + asn-L[e] + na1[e] -> asn-L[c] + na1[c] + ser-L[e] '
'ASNTHRNaEx'	'L-threonine/L-asparagine Na-dependent exchange (Asn-L in)'	'thr-L[c] + asn-L[e] + na1[e] -> asn-L[c] + na1[c] + thr-L[e] '
'ASNt4'	'L-asparagine transport in via sodium symport'	'asn-L[e] + na1[e] -> asn-L[c] + na1[c] '
'ASNtN1'	'Asparagine transport (Na, H coupled)'	'h[c] + asn-L[e] + 2 na1[e] <=> asn-L[c] + 2 na1[c] + h[e] '
'ASNtm'	'L-asparagine transport, mitochondrial'	'asn-L[c] -> asn-L[m] '
'ASP1DC'	'aspartate 1-decarboxylase'	'asp-L[c] + h[c] -> ala-B[c] + co2[c] '
'ASPCTr'	'aspartate carbamoyltransferase (reversible)'	'asp-L[c] + cbp[c] <=> cbasp[c] + h[c] + pi[c] '
'ASPDt6'	'D-aspartate transport via Na, H symport and K antiport'	'k[c] + asp-D[e] + h[e] + 3 na1[e] -> asp-D[c] + h[c] + 3 na1[c] + k[e] '
'ASPDxt'	'D-aspartate transport, peroxisomal'	'asp-D[x] <=> asp-D[c] '
'ASPGLUm'	'aspartate-glutamate mitochondrial shuttle'	'glu-L[c] + h[c] + asp-L[m] <=> asp-L[c] + glu-L[m] + h[m] '
'ASPNATm'	'aspartate N-acetyltransferase, mitochondrial'	'accoa[m] + asp-L[m] -> Nacasp[m] + coa[m] + h[m] '
'ASPTA'	'aspartate transaminase'	'akg[c] + asp-L[c] <=> glu-L[c] + oaa[c] '
'ASPTAm'	'aspartate transaminase'	'akg[m] + asp-L[m] <=> glu-L[m] + oaa[m] '
'ASPt6'	'L-aspartate transport via Na, H symport and K antiport'	'k[c] + asp-L[e] + h[e] + 3 na1[e] -> asp-L[c] + h[c] + 3 na1[c] + k[e] '
'ATP1ter'	'ADP/ATP transporter, endoplasmic reticulum'	'atp[c] + adp[r] <=> adp[c] + atp[r] '
'ATP2ter'	'AMP/ATP transporter, endoplasmic reticulum'	'atp[c] + amp[r] <=> amp[c] + atp[r] '
'ATPH1e'	'ATP diphosphohydrolase'	'atp[e] + 2 h2o[e] -> amp[e] + 2 h[e] + 2 pi[e] '
'ATPH2e'	'ATP diphosphohydrolase'	'adp[e] + h2o[e] -> amp[e] + h[e] + pi[e] '
'ATPS4m'	'ATP synthase (four protons for one ATP)'	'4 h[c] + adp[m] + pi[m] -> atp[m] + 3 h[m] + h2o[m] '
'ATPasel'	'V-type ATPase, H+ transporting, lysosomal'	'atp[c] + 3 h[c] + h2o[c] -> adp[c] + pi[c] + 4 h[l] '
'ATPtm'	'ADP/ATP transporter, mitochondrial'	'adp[c] + atp[m] -> atp[c] + adp[m] '
'ATPtn'	'ATP diffusion in nucleus'	'atp[c] <=> atp[n] '
'ATPtx'	'ATP transporter, peroxisomal'	'atp[c] <=> atp[x] '
'AVITE1t'	'alpha-Tocopherol (Vit. E) transport'	'avite1[e] -> avite1[c] '
'AVITE2t'	'alpha-tocotrienol (Vit. E) transport'	'avite2[e] -> avite2[c] '
'A_MANASE'	'alpha-mannosidase'	'2 h2o[c] + m2mn[c] -> 2 man[c] + mn[c] '
'A_MANASEly'	'alpha-mannosidase, lysosomal'	'2 h2o[l] + m2mn[l] -> 2 man[l] + mn[l] '
'Asn_X_Ser_Thrtr'	'Asn-X-Ser/Thr intracellular transport'	'Asn-X-Ser/Thr[r] <=> Asn-X-Ser/Thr[l] '
'B3GALT3g'	'Beta-1,3-galactosyltransferase 3'	'thcrm_hs[g] + udpacgal[g] -> gbside_hs[g] + h[g] + udp[g] '
'B3GALT41g'	'Beta-1,3-galactosyltransferase 4'	'ga2_hs[g] + udpgal[g] -> ga1_hs[g] + h[g] + udp[g] '
'B3GALT42g'	'Beta-1,3-galactosyltransferase 4'	'gm2_hs[g] + udpgal[g] -> gm1_hs[g] + h[g] + udp[g] '
'B3GALT43g'	'Beta-1,3-galactosyltransferase 4'	'gd2_hs[g] + udpgal[g] -> gd1b_hs[g] + h[g] + udp[g] '
'B3GALT44g'	'Beta-1,3-galactosyltransferase 4'	'gt2_hs[g] + udpgal[g] -> gt1c_hs[g] + h[g] + udp[g] '
'B3GALT5g'	'Beta-1,3-galactosyltransferase 5'	'gbside_hs[g] + udpgal[g] -> galgbside_hs[g] + h[g] + udp[g] '
'B3GALTg'	'Beta galactosyltransferase'	'acglcgalgluside_hs[g] + udpgal[g] -> galacglcgalgluside_hs[g] + h[g] + udp[g] '
'B3GNT11g'	'UDP-GlcNAc:betaGal beta-1,3-N-acetylglucosaminyltransferase 1'	'gal14acglcgalgluside_hs[g] + uacgam[g] -> acglcgal14acglcgalgluside_hs[g] + h[g] + udp[g] '
'B3GNT12g'	'UDP-GlcNAc:betaGal beta-1,3-N-acetylglucosaminyltransferase 1'	'galacglcgal14acglcgalgluside_hs[g] + uacgam[g] -> acglc13galacglcgal14acglcgalgluside_hs[g] + h[g] + udp[g] '
'B3GNT310g'	'UDP-GlcNAc:betaGal beta-1,3-N-acetylglucosaminyltransferase 3, Golgi apparatus'	'acglcgalgluside_hs[g] + udpgal[g] -> gal14acglcgalgluside_hs[g] + h[g] + udp[g] '
'B3GNT311g'	'UDP-GlcNAc:betaGal beta-1,3-N-acetylglucosaminyltransferase 3, Golgi apparatus'	'acgalfuc12gal14acglcgalgluside_hs[g] + udpgal[g] -> galacgalfuc12gal14acglcgalgluside_hs[g] + h[g] + udp[g] '
'B3GNT312g'	'UDP-GlcNAc:betaGal beta-1,3-N-acetylglucosaminyltransferase 3, Golgi apparatus'	'acglcgal14acglcgalgluside_hs[g] + udpgal[g] -> galacglcgal14acglcgalgluside_hs[g] + h[g] + udp[g] '
'B3GNT313g'	'UDP-GlcNAc:betaGal beta-1,3-N-acetylglucosaminyltransferase 3, Golgi apparatus'	'acgalfucgalacglcgal14acglcgalgluside_hs[g] + udpgal[g] -> galacgalfucgalacglcgal14acglcgalgluside_hs[g] + h[g] + udp[g] '
'B3GNT314g'	'UDP-GlcNAc:betaGal beta-1,3-N-acetylglucosaminyltransferase 3, Golgi apparatus'	'acglcgalacglcgal14acglcgalgluside_hs[g] + udpgal[g] -> galacglcgalacglcgal14acglcgalgluside_hs[g] + h[g] + udp[g] '
'B3GNT315g'	'UDP-GlcNAc:betaGal beta-1,3-N-acetylglucosaminyltransferase 3, Golgi apparatus'	'acglc13galacglcgal14acglcgalgluside_hs[g] + udpgal[g] -> galacglc13galacglcgal14acglcgalgluside_hs[g] + h[g] + udp[g] '
'B3GNT31g'	'UDP-GlcNAc:betaGal beta-1,3-N-acetylglucosaminyltransferase 3, Golgi apparatus'	'thcrm_hs[g] + udpgal[g] -> galthcrm_hs[g] + h[g] + udp[g] '
'B3GNT32g'	'UDP-GlcNAc:betaGal beta-1,3-N-acetylglucosaminyltransferase 3, Golgi apparatus'	'galthcrm_hs[g] + udpgal[g] -> galgalthcrm_hs[g] + h[g] + udp[g] '
'B3GNT33g'	'UDP-GlcNAc:betaGal beta-1,3-N-acetylglucosaminyltransferase 3, Golgi apparatus'	'galgalthcrm_hs[g] + udpgal[g] -> galgalgalthcrm_hs[g] + h[g] + udp[g] '
'B3GNT34g'	'UDP-GlcNAc:betaGal beta-1,3-N-acetylglucosaminyltransferase 3, Golgi apparatus'	'galgbside_hs[g] + uacgam[g] -> acglcgalgbside_hs[g] + h[g] + udp[g] '
'B3GNT35g'	'UDP-GlcNAc:betaGal beta-1,3-N-acetylglucosaminyltransferase 3, Golgi apparatus'	'acglcgalgbside_hs[g] + udpgal[g] -> galacglcgalgbside_hs[g] + h[g] + udp[g] '
'B3GNT36g'	'UDP-GlcNAc:betaGal beta-1,3-N-acetylglucosaminyltransferase 3, Golgi apparatus'	'acgal[g] + gbside_hs[g] -> acgbgbside_hs[g] + h2o[g] '
'B3GNT37g'	'UDP-GlcNAc:betaGal beta-1,3-N-acetylglucosaminyltransferase 3, Golgi apparatus'	'gm2a_hs[g] + udpgal[g] -> gm1a_hs[g] + h[g] + udp[g] '
'B3GNT38g'	'UDP-GlcNAc:betaGal beta-1,3-N-acetylglucosaminyltransferase 3, Golgi apparatus'	'galside_hs[g] + udpgal[g] -> digalside_hs[g] + h[g] + udp[g] '
'B3GNT39g'	'UDP-GlcNAc:betaGal beta-1,3-N-acetylglucosaminyltransferase 3, Golgi apparatus'	'gluside_hs[g] + udpgal[g] -> galgluside_hs[g] + h[g] + udp[g] '
'B3GNT51g'	'UDP-GlcNAc:betaGal beta-1,3-N-acetylglucosaminyltransferase 5'	'galgluside_hs[g] + uacgam[g] -> acglcgalgluside_hs[g] + h[g] + udp[g] '
'BAAT1x'	'bile acid Coenzyme A: amino acid N-acyltransferase'	'cholcoa[x] + gly[x] -> coa[x] + gchola[x] '
'BAAT2x'	'bile acid Coenzyme A: amino acid N-acyltransferase'	'cholcoa[x] + taur[x] -> coa[x] + tchola[x] '
'BAAT3x'	'bile acid Coenzyme A: amino acid N-acyltransferase'	'dgcholcoa[x] + gly[x] -> coa[x] + dgchol[x] '
'BAAT4x'	'bile acid Coenzyme A: amino acid N-acyltransferase'	'dcholcoa[x] + gly[x] -> coa[x] + gdchola[x] '
'BAAT5x'	'bile acid Coenzyme A: amino acid N-acyltransferase'	'dcholcoa[x] + taur[x] -> coa[x] + tdchola[x] '
'BACCL'	'biotin-[acetyl-CoA-carboxylase] ligase'	'atp[c] + btn[c] + h[c] -> btamp[c] + ppi[c] '
'BACCLm'	'biotin-[acetyl-CoA-carboxylase] ligase, mitochondrial'	'atp[m] + btn[m] + h[m] -> btamp[m] + ppi[m] '
'BALAVECSEC'	'B-alanine secretion via secretory vesicle (ATP driven)'	'3 ala-B[c] + atp[c] + h2o[c] -> adp[c] + h[c] + pi[c] + 3 ala-B[e] '
'BALAtmr'	'Beta-alanine reversible mitochondrial transport (diffusion)'	'ala-B[c] <=> ala-B[m] '
'BAMPPALDOX'	'beta-Aminopropion aldehyde:NAD+ oxidoreductase'	'bamppald[c] + h2o[c] + nad[c] -> ala-B[c] + 2 h[c] + nadh[c] '
'BAMPPALDOXm'	'beta-Aminopropion aldehyde:NAD+ oxidoreductase (m)'	'bamppald[m] + h2o[m] + nad[m] -> ala-B[m] + 2 h[m] + nadh[m] '
'BBHOX'	'4-Trimethylammoniobutanoate,2-oxoglutarate:oxygen oxidoreductase (3-hydroxylating)'	'4tmeabutn[c] + akg[c] + o2[c] -> co2[c] + crn[c] + succ[c] '
'BCDO'	'beta-Carotene dioxygenase'	'caro[c] + o2[c] -> 2 retinal[c] '
'BDG2HCGHD'	'beta-D-Glucosyl-2-coumarinate glucohydrolase'	'bdg2hc[c] + h2o[c] -> 2coum[c] + glc-D[c] + h[c] '
'BDHm'	'(R)-3-Hydroxybutanoate:NAD+ oxidoreductase'	'bhb[m] + nad[m] <=> acac[m] + h[m] + nadh[m] '
'BDMT_L'	'GDPmannose:chitobiosyldiphosphodolichol beta-D-mannosyltransferase (liver)'	'0.1 chito2pdol_L[c] + gdpmann[c] -> gdp[c] + h[c] + 0.1 mpdol_L[c] '
'BDMT_U'	'GDPmannose:chitobiosyldiphosphodolichol beta-D-mannosyltransferase (uterus)'	'0.1 chito2pdol_U[c] + gdpmann[c] -> gdp[c] + h[c] + 0.1 mpdol_U[c] '
'BETALDHx'	'betaine-aldehyde dehydrogenase'	'betald[c] + h2o[c] + nad[c] -> glyb[c] + 2 h[c] + nadh[c] '
'BETALDHxm'	'betaine-aldehyde dehydrogenase, mitochondrial'	'betald[m] + h2o[m] + nad[m] -> glyb[m] + 2 h[m] + nadh[m] '
'BHBt'	'(R)-3-Hydroxybutanoate transport via H+ symport'	'bhb[e] + h[e] <=> bhb[c] + h[c] '
'BHBtm'	'(R)-3-Hydroxybutanoate mitochondrial transport via H+ symport'	'bhb[c] + h[c] <=> bhb[m] + h[m] '
'BHMT'	'betaine-homocysteine S-methyltransferase'	'glyb[c] + hcys-L[c] -> dmgly[c] + met-L[c] '
'BILDGLCURt'	'bilirubin beta-diglucuronide transport via bicarbonate countertransport'	'hco3[c] + bildglcur[e] <=> bildglcur[c] + hco3[e] '
'BILDGLCURte'	'bilirubin beta-diglucuronide transport MDR'	'atp[c] + bildglcur[c] + h2o[c] <=> adp[c] + h[c] + pi[c] + bildglcur[e] '
'BILDGLCURtr'	'glucuronidated compound transport'	'bildglcur[c] <=> bildglcur[r] '
'BILGLCURt'	'bilirubin monoglucuronide transport via bicarbonate countertransport'	'hco3[c] + bilglcur[e] <=> bilglcur[c] + hco3[e] '
'BILGLCURte'	'bilirubin monoglucuronide transport MDR'	'atp[c] + bilglcur[c] + h2o[c] <=> adp[c] + h[c] + pi[c] + bilglcur[e] '
'BILGLCURtr'	'glucuronidated compound transport'	'bilglcur[c] <=> bilglcur[r] '
'BILIRED'	'Nad(p)h biliverdin reductase'	'biliverd[c] + h[c] + nadph[c] -> bilirub[c] + nadp[c] '
'BILIRUBt2'	'bilirubin transport via bicarbonate countertransport'	'hco3[c] + bilirub[e] <=> bilirub[c] + hco3[e] '
'BILIRUBtr'	'lipid, flip-flop intracellular transport'	'bilirub[c] <=> bilirub[r] '
'BIOCYTtn'	'biocytin transport, nuclear'	'biocyt[c] <=> biocyt[n] '
'BMTer_L'	'B mannosyltransferase, endoplasmic reticulum'	'0.1 dolmanp_L[r] + memgacpail_hs[r] -> 0.1 dolp_L[r] + h[r] + m2emgacpail_hs[r] '
'BMTer_U'	'B mannosyltransferase, endoplasmic reticulum'	'0.1 dolmanp_U[r] + memgacpail_hs[r] -> 0.1 dolp_U[r] + h[r] + m2emgacpail_hs[r] '
'BPNT'	'3'',5''-bisphosphate nucleotidase'	'h2o[c] + pap[c] -> amp[c] + pi[c] '
'BPNT2'	'3'',5''-bisphosphate nucleotidase (paps)'	'h2o[c] + paps[c] -> aps[c] + pi[c] '
'BTND1'	'biotinidase (biotin)'	'biocyt[c] + h2o[c] -> btn[c] + lys-L[c] '
'BTND1n'	'biotinidase (biotin), nuclear'	'biocyt[n] + h2o[n] -> btn[n] + lys-L[n] '
'BTNDe'	'biotinidase (biotin), extracellular'	'biocyt[e] + h2o[e] -> btn[e] + lys-L[e] '
'BTNDm'	'biotinidase (biotin), mitochondrial'	'biocyt[m] + h2o[m] -> btn[m] + lys-L[m] '
'BTNPL'	'holocarboxylase synthestase (biotin protein ligase)'	'apoC-Lys[c] + btamp[c] -> amp[c] + apoC-Lys_btn[c] + h[c] '
'BTNPLm'	'holocarboxylase synthestase (biotin protein ligase), mitochondrial'	'apoC-Lys[m] + btamp[m] -> amp[m] + apoC-Lys_btn[m] + h[m] '
'BTNt2'	'Biotin reversible transport via proton symport'	'btn[e] + h[e] <=> btn[c] + h[c] '
'BTNt2m'	'Biotin reversible transport via proton symport, mitochondria'	'btn[c] + h[c] <=> btn[m] + h[m] '
'BTNt3i'	'Biotin transport via sodium symport'	'atp[c] + h2o[c] + btn[e] + 2 na1[e] -> adp[c] + btn[c] + h[c] + 2 na1[c] + pi[c] '
'BTNt4i'	'Biotin uptake (antiport)'	'h[c] + btn[e] -> btn[c] + h[e] '
'BTNtn'	'Biotin transport, nuclear'	'btn[c] <=> btn[n] '
'BUP2'	'beta-ureidopropionase (D-3-amino-isobutanoate forming)'	'3uib[c] + 2 h[c] + h2o[c] -> 3aib-D[c] + co2[c] + nh4[c] '
'BUTt2m'	'Butyrate mitochondrial transport via proton symport, reversible'	'but[c] + h[c] <=> but[m] + h[m] '
'BUTt2r'	'Butyrate transport via proton symport, reversible'	'but[e] + h[e] <=> but[c] + h[c] '
'BVITEt'	'beta-Tocopherol (Vit. E) transport'	'bvite[e] -> bvite[c] '
'BZt'	'benzoate transport (diffusion)'	'bz[e] <=> bz[c] '
'BZtr'	'Benzene transporter, endoplasmic reticulum'	'bz[c] <=> bz[r] '
'B_MANNASEly'	'beta-mannosidase, lysosomal'	'h2o[l] + mn[l] -> acgam[l] + man[l] '
'C110CPT2m'	'C110 transport into the mitochondria'	'coa[m] + dmnoncrn[m] -> crn[m] + dmnoncoa[m] '
'C14STRr'	'C-14 sterol reductase'	'44mctr[r] + h[r] + nadph[r] -> 44mzym[r] + nadp[r] '
'C160CPT1'	'carnitine O-palmitoyltransferase'	'crn[c] + pmtcoa[c] -> coa[c] + pmtcrn[c] '
'C160CPT2'	'C160 transport into the mitochondria'	'coa[m] + pmtcrn[m] -> crn[m] + pmtcoa[m] '
'C160CRNt'	'C160 transport into the mitochondria'	'pmtcrn[c] -> pmtcrn[m] '
'C161CPT1'	'carnitine O-palmitoyltransferase'	'crn[c] + hdcoa[c] -> coa[c] + hdcecrn[c] '
'C161CPT12'	'carnitine O-palmitoyltransferase'	'crn[c] + hdd2coa[c] -> coa[c] + hdd2crn[c] '
'C161CPT2'	'C161 transport into the mitochondria'	'coa[m] + hdcecrn[m] -> crn[m] + hdcoa[m] '
'C161CPT22'	'C161 transport into the mitochondria'	'coa[m] + hdd2crn[m] -> crn[m] + hdd2coa[m] '
'C161CRN2t'	'C161 transport into the mitochondria'	'hdd2crn[c] -> hdd2crn[m] '
'C161CRNt'	'C161 transport into the mitochondria'	'hdcecrn[c] -> hdcecrn[m] '
'C180CPT1'	'carnitine O-stearoyl transferase'	'crn[c] + stcoa[c] -> coa[c] + stcrn[c] '
'C180CPT2'	'carnitine O-stearoyl transferase'	'coa[m] + stcrn[m] -> crn[m] + stcoa[m] '
'C180CRNt'	'C180 transport into the mitochondria'	'stcrn[c] -> stcrn[m] '
'C181CPT1'	'carnitine octadecenoyl transferase'	'crn[c] + odecoa[c] -> coa[c] + odecrn[c] '
'C181CPT2'	'carnitine octadecenoyl transferase'	'coa[m] + odecrn[m] -> crn[m] + odecoa[m] '
'C181CRNt'	'C181 transport into the mitochondria'	'odecrn[c] -> odecrn[m] '
'C204CPT1'	'carnitine C20:4 transferase'	'arachdcoa[c] + crn[c] -> arachdcrn[c] + coa[c] '
'C204CPT2'	'arachidonic acid transport into the mitochondria'	'arachdcrn[m] + coa[m] -> arachdcoa[m] + crn[m] '
'C204CRNt'	'arachidonic acid transport into the mitochondria'	'arachdcrn[c] -> arachdcrn[m] '
'C226COAtx'	'fatty acid intracellular transport'	'c226coa[c] <=> c226coa[x] '
'C226CPT1'	'carnitine C22:6 transferase'	'c226coa[c] + crn[c] -> c226crn[c] + coa[c] '
'C226CPT2'	'C226 transport into the mitochondria'	'c226crn[m] + coa[m] -> c226coa[m] + crn[m] '
'C226CRNt'	'C226 transport into the mitochondria'	'c226crn[c] -> c226crn[m] '
'C2M26DCOAHLm'	'cis-2-Methyl-5-isopropylhexa-2,5-dienoyl-CoA hydro-lyase (m)'	'c2m26dcoa[m] + h2o[m] <=> 3h26dm5coa[m] '
'C2M26DCOAHLx'	'cis-2-Methyl-5-isopropylhexa-2,5-dienoyl-CoA hydro-lyase (x)'	'c2m26dcoa[x] + h2o[x] <=> 3h26dm5coa[x] '
'C3STDH1Pr'	'C-3 sterol dehydrogenase (4-methylzymosterol)'	'4mzym_int1[r] + nadp[r] -> 4mzym_int2[r] + co2[r] + h[r] + nadph[r] '
'C3STDH1r'	'C-3 sterol dehydrogenase (4-methylzymosterol)'	'4mzym_int1[r] + nad[r] -> 4mzym_int2[r] + co2[r] + h[r] + nadh[r] '
'C3STKR2r'	'C-3 sterol keto reductase (zymosterol)'	'h[r] + nadph[r] + zym_int2[r] -> nadp[r] + zymst[r] '
'C4STMO1r'	'C-4 sterol methyl oxidase (4,4-dimethylzymosterol)'	'44mzym[r] + 3 h[r] + 3 nadph[r] + 3 o2[r] -> 4mzym_int1[r] + 4 h2o[r] + 3 nadp[r] '
'C4STMO2Pr'	'C-4 methyl sterol oxidase'	'4mzym_int2[r] + nadp[r] + o2[r] -> co2[r] + h[r] + nadph[r] + zym_int2[r] '
'C4STMO2r'	'C-4 methyl sterol oxidase'	'4mzym_int2[r] + nad[r] + o2[r] -> co2[r] + h[r] + nadh[r] + zym_int2[r] '
'CAATPS'	'Ca ATPase'	'atp[c] + 2 ca2[c] + h2o[c] -> adp[c] + pi[c] + 2 ca2[e] + h[e] '
'CAMPt'	'cAMP transport (ATP-dependent)'	'atp[c] + camp[c] + h2o[c] -> adp[c] + h[c] + pi[c] + camp[e] '
'CAROtr'	'beta-carotene transport via diffusion'	'caro[e] <=> caro[c] '
'CARVEOLte'	'xenobiotic transport'	'carveol[e] <=> carveol[c] '
'CAT2p'	'catalase A, peroxisomal (ethanol)'	'etoh[x] + h2o2[x] -> acald[x] + 2 h2o[x] '
'CATm'	'catalase'	'2 h2o2[m] -> 2 h2o[m] + o2[m] '
'CATp'	'catalase A, peroxisomal'	'2 h2o2[x] -> 2 h2o[x] + o2[x] '
'CAt7r'	'calcium / sodium antiporter (1:3), reversible'	'ca2[c] + 3 na1[e] <=> 3 na1[c] + ca2[e] '
'CBL2OR'	'NADH:cob(III)alamine oxidoreductase'	'2 aqcobal[c] + h[c] + nadh[c] -> 2 cbl2[c] + 2 h2o[c] + nad[c] '
'CBL2tm'	'Cob(II)alamine transport, mitochondrial'	'cbl2[c] -> cbl2[m] '
'CBLATm'	'cob(I)alamin adenosyltransferase, mitochondrial'	'atp[m] + cbl1[m] + h[m] <=> adocbl[m] + pppi[m] '
'CBPPer'	'Carbamoyl phosphate phosphotransferase, endoplasmic reticulum'	'cbp[r] + glc-D[r] + h[r] -> co2[r] + g6p[r] + nh4[r] '
'CBPS'	'carbamoyl-phosphate synthase (glutamine-hydrolysing)'	'2 atp[c] + gln-L[c] + h2o[c] + hco3[c] -> 2 adp[c] + cbp[c] + glu-L[c] + 2 h[c] + pi[c] '
'CBPSam'	'carbamoyl-phosphate synthase (ammonia) (mitochondria'	'2 atp[m] + hco3[m] + nh4[m] -> 2 adp[m] + cbp[m] + 2 h[m] + pi[m] '
'CBPter'	'carbamoyl phosphate transport, endoplasmic reticulum'	'cbp[c] + pi[c] + ppi[c] <=> cbp[r] + pi[r] + ppi[r] '
'CBR1'	'Carbonyl reductase [NADPH] 1'	'h[c] + nadph[c] + prostg1[c] -> nadp[c] + prostge1[c] '
'CBR2'	'Carbonyl reductase [NADPH] 1'	'h[c] + nadph[c] + prostge2[c] -> nadp[c] + prostgf2[c] '
'CCA_D3t'	'Calcitroic acid transport from cytosol'	'cca_d3[c] -> cca_d3[e] '
'CCA_D3tm'	'Calcitroic acid transport from mitochondria'	'cca_d3[m] -> cca_d3[c] '
'CDIPTr'	'phosphatidylinositol synthase (Homo sapiens)'	'cdpdag_hs[c] + inost[c] <=> cmp[c] + h[c] + pail_hs[c] '
'CDPDAGtm'	'intracellular transport'	'cdpdag_hs[c] <=> cdpdag_hs[m] '
'CDS'	'phosphatidate cytidylyltransferase'	'ctp[c] + h[c] + pa_hs[c] -> cdpdag_hs[c] + ppi[c] '
'CDSm'	'phosphatidate cytidylyltransferase'	'ctp[m] + h[m] + pa_hs[m] -> cdpdag_hs[m] + ppi[m] '
'CEPTC'	'choline phosphotransferase'	'cdpchol[c] + dag_hs[c] -> cmp[c] + h[c] + pchol_hs[c] '
'CEPTE'	'ethanolamine phosphotransferase'	'cdpea[c] + dag_hs[c] -> cmp[c] + h[c] + pe_hs[c] '
'CERK'	'Ceramide kinase'	'atp[c] + crm_hs[c] -> adp[c] + crmp_hs[c] + h[c] '
'CERT1gt'	'ceramide transport protein'	'crm_hs[c] <=> crm_hs[g] '
'CERT1rt'	'ceramide transport protein'	'crm_hs[c] <=> crm_hs[r] '
'CERT2gt'	'ceramide transport protein'	'gluside_hs[c] <=> gluside_hs[g] '
'CERT2rt'	'ceramide transport protein'	'gluside_hs[c] <=> gluside_hs[r] '
'CGLYt3_2'	'Cys-Gly transport in via proton symport'	'cgly[e] + 2 h[e] -> cgly[c] + 2 h[c] '
'CGMPt'	'cGMP transport (ATP-dependent)'	'35cgmp[c] + atp[c] + h2o[c] -> adp[c] + h[c] + pi[c] + 35cgmp[e] '
'CH25H'	'cholesterol 25-hydroxylase'	'chsterol[r] + h[r] + nadph[r] + o2[r] -> h2o[r] + nadp[r] + xol25oh[r] '
'CHAT'	'Choline O-acetyltransferase'	'accoa[c] + chol[c] <=> ach[c] + coa[c] '
'CHATn'	'Choline O-acetyltransferase'	'accoa[n] + chol[n] <=> ach[n] + coa[n] '
'CHLP'	'choline phosphate phosphatase'	'cholp[c] + h2o[c] -> chol[c] + pi[c] '
'CHLPCTD'	'choline phosphate cytididyltransferase'	'cholp[c] + ctp[c] + h[c] -> cdpchol[c] + ppi[c] '
'CHLtm'	'choline transport via diffusion (cytosol to mitochondria)'	'chol[c] <=> chol[m] '
'CHOLATEt'	'cholate transport via bicarbonate countertransport'	'hco3[c] + cholate[e] <=> cholate[c] + hco3[e] '
'CHOLATEt2'	'cholate transport via sodium cotransport'	'cholate[e] + 2 na1[e] -> cholate[c] + 2 na1[c] '
'CHOLATEt3'	'ABC bile acid transporter'	'atp[c] + cholate[c] + h2o[c] -> adp[c] + h[c] + pi[c] + cholate[e] '
'CHOLD2m'	'choline dehydrogenase (FAD acceptor), mitochondrial'	'chol[m] + fad[m] -> betald[m] + fadh2[m] '
'CHOLK'	'Choline kinase'	'atp[c] + chol[c] -> adp[c] + cholp[c] + h[c] '
'CHOLPtg'	'choline phosphate intracellular transport'	'cholp[c] <=> cholp[g] '
'CHOLPtl'	'choline phosphate intracellular transport'	'cholp[c] <=> cholp[l] '
'CHOLt4'	'choline, sodium cotransport'	'chol[e] + na1[e] <=> chol[c] + na1[c] '
'CHOLtg'	'choline intracellular transport'	'chol[g] <=> chol[c] '
'CHOLtn'	'Choline transport, nuclear through pores'	'chol[c] <=> chol[n] '
'CHOLtr'	'choline intracellular transport'	'chol[r] <=> chol[c] '
'CHOLtu'	'Choline uniport'	'chol[e] <=> chol[c] '
'CHSTEROLSULT'	'steroid sulfotransferase'	'chsterol[c] + paps[c] -> chsterols[c] + h[c] + pap[c] '
'CHSTEROLt'	'cholesterol efflux (ATP depedent)'	'atp[c] + chsterol[c] + h2o[c] -> adp[c] + h[c] + pi[c] + chsterol[e] '
'CHSTEROLt1'	'cholesterol intracellular transport'	'chsterol[l] <=> chsterol[m] '
'CHSTEROLt2'	'cholesterol intracellular transport'	'chsterol[r] <=> chsterol[m] '
'CHSTEROLt3'	'cholesterol intracellular transport'	'chsterol[c] <=> chsterol[m] '
'CHSTEROLtg'	'cholesterol efflux (ATP depedent), golgi'	'atp[c] + h2o[c] + chsterol[g] -> adp[c] + chsterol[c] + h[c] + pi[c] '
'CHTNASE'	'chitinase'	'chtn[c] + 2 h2o[c] -> 3 acgam[c] '
'CHTNASEe'	'chitinase, extracellular'	'chtn[e] + 2 h2o[e] -> 3 acgam[e] '
'CITL'	'Citrate lyase'	'cit[c] -> ac[c] + oaa[c] '
'CITMCOAHm'	'L-Citramalyl-CoA hydro-lyase, mitochondrial'	'h2o[m] + itaccoa[m] <=> citmcoa-L[m] '
'CITMCOALm'	'L-Citramalyl-CoA pyruvate-lyase'	'citmcoa-L[m] -> accoa[m] + pyr[m] '
'CITRtm'	'citrulline mitochondrial transport via proton antiport'	'citr-L[m] <=> citr-L[c] '
'CITt4_2'	'citrate transport via sodium symport'	'cit[e] + 2 na1[e] <=> cit[c] + 2 na1[c] '
'CITt4_4'	'citrate transport via sodium symport'	'cit[e] + 4 na1[e] <=> cit[c] + 4 na1[c] '
'CITtam'	'citrate transport, mitochondrial'	'cit[c] + mal-L[m] <=> mal-L[c] + cit[m] '
'CITtbm'	'citrate transport, mitochondrial'	'cit[c] + pep[m] <=> pep[c] + cit[m] '
'CK'	'ATP Creatine kinase'	'atp[m] + creat[m] <=> adp[m] + pcreat[m] '
'CKc'	'ATP Creatine kinase (c)'	'atp[c] + creat[c] <=> adp[c] + pcreat[c] '
'CLFORtex'	'chloride transport via formate countertransport'	'2 for[c] + cl[e] -> cl[c] + 2 for[e] '
'CLFORtex2'	'chloride transport via formate countertransport (2:1)'	'for[c] + 2 cl[e] -> 2 cl[c] + for[e] '
'CLHCO3tex2'	'chloride transport via bicarbonate countertransport (2:1)'	'hco3[c] + 2 cl[e] -> 2 cl[c] + hco3[e] '
'CLHCOtex'	'chloride transport via bicarbonate countertransport'	'2 hco3[c] + cl[e] -> cl[c] + 2 hco3[e] '
'CLI2tex'	'chloride transport via iodide countertransport'	'2 i[c] + cl[e] -> cl[c] + 2 i[e] '
'CLOHtex2'	'chloride transport via hydroxide countertransport (2:1)'	'oh1[c] + 2 cl[e] -> 2 cl[c] + oh1[e] '
'CLOXAtex2'	'chloride transport via oxalate countertransport (2:1)'	'oxa[c] + 2 cl[e] -> 2 cl[c] + oxa[e] '
'CLPNDCOAtx'	'fatty acid intracellular transport'	'clpndcoa[c] <=> clpndcoa[x] '
'CLPNDCPT1'	'carnitine O-palmitoyltransferase'	'clpndcoa[c] + crn[c] -> clpndcrn[c] + coa[c] '
'CLPNDCPT2'	'carnitine transferase'	'clpndcrn[m] + coa[m] -> clpndcoa[m] + crn[m] '
'CLPNDCRNt'	'transport into the mitochondria (carnitine)'	'clpndcrn[c] -> clpndcrn[m] '
'CLPNDt'	'fatty acid transport via diffusion'	'clpnd[e] <=> clpnd[c] '
'CLS_hs'	'cardiolipin synthase (homo sapiens)'	'cdpdag_hs[c] + pglyc_hs[c] -> clpn_hs[c] + cmp[c] + h[c] '
'CMPACNAtg'	'CMP-Sia Golgi transport via CMP antiport'	'cmpacna[c] + cmp[g] <=> cmp[c] + cmpacna[g] '
'CMPACNAtn'	'CMP-Sia nuclear export'	'cmpacna[n] -> cmpacna[c] '
'CMPSAS'	'CMP sialic acid synthase'	'acnam[c] + ctp[c] -> cmpacna[c] + ppi[c] '
'CMPSASn'	'CMP sialic acid synthase, nuclear'	'acnam[n] + ctp[n] -> cmpacna[n] + ppi[n] '
'CO2t'	'CO2 transporter via diffusion'	'co2[e] <=> co2[c] '
'CO2ter'	'CO2 endoplasmic reticular transport via diffusion'	'co2[c] <=> co2[r] '
'CO2tg'	'CO2 Golgi transport'	'co2[c] <=> co2[g] '
'CO2tm'	'CO2 transport (diffusion), mitochondrial'	'co2[c] <=> co2[m] '
'CO2tn'	'CO2 nuclear transport via diffusion'	'co2[n] <=> co2[c] '
'CO2tp'	'CO2 peroxisomal transport'	'co2[c] <=> co2[x] '
'COAtg'	'CoA transport in golgi via diffusion'	'coa[c] <=> coa[g] '
'COAtl'	'CoA transport in lysosome via diffusion'	'coa[c] <=> coa[l] '
'COAtm'	'CoA transporter'	'coa[c] <=> coa[m] '
'COAtn'	'coenzyme A transport, nuclear'	'coa[c] <=> coa[n] '
'COAtp'	'coenzyme A transport, peroxisomal'	'coa[c] <=> coa[x] '
'COAtr'	'COA transporter, endoplasmic reticulum'	'coa[c] <=> coa[r] '
'COKECBESr'	'Carboxylesterase (cocaine) (er)'	'coke[r] + h2o[r] -> bz[r] + egme[r] + h[r] '
'COQ3m'	'methyltransferase COQ3'	'2dpmhobq[m] + amet[m] -> ahcys[m] + h[m] + q10[m] '
'COQ5m'	'Ubiquinone biosynthesis methyltransferase COQ5'	'2dp6mobq[m] + amet[m] -> 2dp6mobq_me[m] + ahcys[m] + h[m] '
'COQ6m'	'Ubiquinone biosynthesis monooxgenase COQ6'	'2dp6mep[m] + o2[m] -> 2dp6mobq[m] + h2o[m] '
'COQ7m'	'Ubiquinone biosynthesis COQ7'	'2dp6mobq_me[m] + h[m] + nadph[m] + o2[m] -> 2dpmhobq[m] + h2o[m] + nadp[m] '
'CORE2GTg'	'Core 2 acetylglucosaminyltransferase, Golgi apparatus'	'T_antigen[g] + uacgam[g] -> core2[g] + h[g] + udp[g] '
'CORE3GTg'	'Core 3 beta-GlcNAc-transferase, Golgi apparatus'	'Tn_antigen[g] + uacgam[g] -> core3[g] + h[g] + udp[g] '
'CORE4GTg'	'Core 4 beta6-GalNAc-transferase, Golgi apparatus'	'core3[g] + uacgam[g] -> core4[g] + h[g] + udp[g] '
'CORE5GTg'	'Core 5 alpha-GalNAc-transferase, Golgi apparatus'	'Tn_antigen[g] + udpacgal[g] -> core5[g] + h[g] + udp[g] '
'CORE6GTg'	'Core 6 beta-GlcNAc-transferase A, Golgi apparatus'	'Tn_antigen[g] + uacgam[g] -> core6[g] + h[g] + udp[g] '
'CORE7GTg'	'Core 7 alpha-GalNAc-transferase, Golgi apparatus'	'Tn_antigen[g] + udpacgal[g] -> core7[g] + h[g] + udp[g] '
'CORE8GTg'	'N-acetylgalactosamine 3-alpha-galactosyltransferase, Golgi apparatus'	'Tn_antigen[g] + udpgal[g] -> core8[g] + h[g] + udp[g] '
'COUCOAFm'	'p-coumaroyl-CoA formation'	'T4hcinnm[m] + atp[m] + coa[m] -> amp[m] + coucoa[m] + ppi[m] '
'COUMARINte'	'xenobiotic transport'	'coumarin[e] <=> coumarin[c] '
'COt'	'CO transporter via diffusion'	'co[c] <=> co[e] '
'CPCTDTX'	'choline-phosphate cytidylyltransferase'	'ctp[c] + h[c] + ntm2amep[c] -> cmpntm2amep[c] + ppi[c] '
'CPPPGO'	'coproporphyrinogen oxidase (O2 required)'	'cpppg3[c] + 2 h[c] + o2[c] -> 2 co2[c] + 2 h2o[c] + pppg9[c] '
'CREATt4_2r'	'Creatine transport (sodium symport) (2:1)'	'creat[e] + 2 na1[e] <=> creat[c] + 2 na1[c] '
'CREATtmdiffir'	'Creatine transport to/from mitochondria via diffusion'	'creat[c] -> creat[m] '
'CRMPte'	'crmp_hs transport'	'crmp_hs[c] <=> crmp_hs[e] '
'CRNCAR3tp'	'carnitine-propcarnitine carrier, peroxisomal'	'crn[c] + pcrn[x] -> pcrn[c] + crn[x] '
'CRNCARtp'	'carnitine-acetylcarnitine carrier, peroxisomal'	'crn[c] + acrn[x] -> acrn[c] + crn[x] '
'CRNt'	'L-carnitine reversible transport'	'crn[e] <=> crn[c] '
'CRNtHa'	'L-carnitine outward transport (H+ antiport)'	'crn[c] + h[e] -> h[c] + crn[e] '
'CRNtim'	'L-carnitine transport out of mitochondria via diffusion'	'crn[m] -> crn[c] '
'CRNtuIR'	'L-carnitine inward uniport'	'crn[e] -> crn[c] '
'CRNtuNa'	'L-carnitine inward transport by Na+ symport'	'crn[e] + na1[e] -> crn[c] + na1[c] '
'CRNtx'	'carnitine transport peroxisome to mitochondria'	'dmnoncrn[x] <=> dmnoncrn[m] '
'CRTNsyn'	'Creatinine synthase'	'pcreat[c] -> crtn[c] + h[c] + pi[c] '
'CRTSLt'	'cortisol transmembrane (homo sapiens) transport'	'crtsl[e] <=> crtsl[c] '
'CRTSLtm'	'cortisol intracellular transport'	'crtsl[c] <=> crtsl[m] '
'CRTSLtr'	'cortisol intracellular transport'	'crtsl[c] <=> crtsl[r] '
'CRTSTRNt'	'corticosterone transmembrane (homo sapiens) transport'	'crtstrn[e] <=> crtstrn[c] '
'CRTSTRNtm'	'corticosterone intracellular transport'	'crtstrn[c] <=> crtstrn[m] '
'CRTSTRNtr'	'corticosterone intracellular transport'	'crtstrn[c] <=> crtstrn[r] '
'CRVNCtr'	'fatty acid transport via diffusion'	'crvnc[e] <=> crvnc[c] '
'CSAPASEly'	'chondroitin sulfate A proteoglycan protease, lysosome (endosome)'	'cspg_a[l] + h2o[l] -> Ser-Gly/Ala-X-Gly[l] + cs_a[l] '
'CSBPASEly'	'chondroitin sulfate B proteoglycan protease, lysosome (endosome)'	'cspg_b[l] + h2o[l] -> Ser-Gly/Ala-X-Gly[l] + cs_b[l] '
'CSCPASEly'	'chondroitin sulfate C proteoglycan protease, lysosome (endosome)'	'cspg_c[l] + h2o[l] -> Ser-Gly/Ala-X-Gly[l] + cs_c[l] '
'CSDPASEly'	'chondroitin sulfate D proteoglycan protease, lysosome (endosome)'	'cspg_d[l] + h2o[l] -> Ser-Gly/Ala-X-Gly[l] + cs_d[l] '
'CSEPASEly'	'chondroitin sulfate E proteoglycan protease, lysosome (endosome)'	'cspg_e[l] + h2o[l] -> Ser-Gly/Ala-X-Gly[l] + cs_e[l] '
'CSNAT'	'carnitine O-acetyltransferase'	'accoa[c] + crn[c] -> acrn[c] + coa[c] '
'CSNAT2m'	'carnitine O-aceyltransferase, mitochondrial'	'coa[m] + pcrn[m] <=> crn[m] + ppcoa[m] '
'CSNAT2x'	'carnitine dimethyl nonanoyl transferase, revsible, peroxisomal'	'crn[x] + dmnoncoa[x] <=> coa[x] + dmnoncrn[x] '
'CSNAT3x'	'carnitine O-aceyltransferase, peroxisomal'	'crn[x] + ppcoa[x] <=> coa[x] + pcrn[x] '
'CSNATer'	'carnitine O-acetyltransferase, endolasmic reticulum'	'accoa[r] + crn[r] <=> acrn[r] + coa[r] '
'CSNATm'	'carnitine O-aceyltransferase, mitochondrial'	'acrn[m] + coa[m] <=> accoa[m] + crn[m] '
'CSNATp'	'carnitine O-acetyltransferase, reverse direction, peroxisomal'	'accoa[x] + crn[x] <=> acrn[x] + coa[x] '
'CSNATr'	'carnitine O-acetyltransferase'	'accoa[c] + crn[c] <=> acrn[c] + coa[c] '
'CSND'	'Cytosine deaminase'	'csn[c] + h[c] + h2o[c] -> nh4[c] + ura[c] '
'CSNt'	'cytosine transport via facilated diffusion'	'csn[e] <=> csn[c] '
'CSPG_At'	'chondroitin sulfate A transport, golgi to extracellular'	'cspg_a[g] -> cspg_a[e] '
'CSPG_Atly'	'chondroitin sulfate A transport, extracellular to lysosome'	'cspg_a[e] -> cspg_a[l] '
'CSPG_Bt'	'chondroitin sulfate B transport, golgi to extracellular'	'cspg_b[g] -> cspg_b[e] '
'CSPG_Btly'	'chondroitin sulfate B transport, extracellular to lysosome'	'cspg_b[e] -> cspg_b[l] '
'CSPG_Ct'	'chondroitin sulfate C transport, golgi to extracellular'	'cspg_c[g] -> cspg_c[e] '
'CSPG_Ctly'	'chondroitin sulfate C transport, extracellular to lysosome'	'cspg_c[e] -> cspg_c[l] '
'CSPG_Dt'	'chondroitin sulfate D transport, golgi to extracellular'	'cspg_d[g] -> cspg_d[e] '
'CSPG_Dtly'	'chondroitin sulfate D transport, extracellular to lysosome'	'cspg_d[e] -> cspg_d[l] '
'CSPG_Et'	'chondroitin sulfate E transport, golgi to extracellular'	'cspg_e[g] -> cspg_e[e] '
'CSPG_Etly'	'chondroitin sulfate E transport, extracellular to lysosome'	'cspg_e[e] -> cspg_e[l] '
'CSm'	'citrate synthase'	'accoa[m] + h2o[m] + oaa[m] -> cit[m] + coa[m] + h[m] '
'CTPS1'	'CTP synthase (NH3)'	'atp[c] + nh4[c] + utp[c] -> adp[c] + ctp[c] + 2 h[c] + pi[c] '
'CTPS2'	'CTP synthase (glutamine)'	'atp[c] + gln-L[c] + h2o[c] + utp[c] -> adp[c] + ctp[c] + glu-L[c] + 2 h[c] + pi[c] '
'CTPtn'	'CTP diffusion in nucleus'	'ctp[c] <=> ctp[n] '
'CYANSTm'	'Cyanide sulfurtransferase, mitochondrial'	'cyan[m] + tsul[m] -> h[m] + so3[m] + tcynt[m] '
'CYANt'	'Cyanide transport via diffusion (extracellular to cytosol)'	'cyan[e] <=> cyan[c] '
'CYANtm'	'Cyanide transport via diffusion (mitochondrial)'	'cyan[c] <=> cyan[m] '
'CYOOm2'	'cytochrome c oxidase, mitochondrial Complex IV'	'4 focytC[m] + 8 h[m] + o2[m] -> 4 h[c] + 4 ficytC[m] + 2 h2o[m] '
'CYOOm3'	'cytochrome c oxidase, mitochondrial Complex IV'	'4 focytC[m] + 7.92 h[m] + o2[m] -> 4 h[c] + 4 ficytC[m] + 1.96 h2o[m] + 0.02 o2s[m] '
'CYOR_u10m'	'ubiquinol-6 cytochrome c reductase, Complex III'	'2 ficytC[m] + 2 h[m] + q10h2[m] -> 4 h[c] + 2 focytC[m] + q10[m] '
'CYSALANaEx'	'L-alanine/L-cysteine Na-dependent exchange (Cys-L in)'	'ala-L[c] + cys-L[e] + na1[e] -> cys-L[c] + na1[c] + ala-L[e] '
'CYSAMO'	'Cysteamine oxygenase'	'cysam[c] + o2[c] -> 2 h[c] + hyptaur[c] '
'CYSASNNaEx'	'L-cysteine/L-asparagine Na-dependent exchange (Cys-L in)'	'asn-L[c] + cys-L[e] + na1[e] -> cys-L[c] + na1[c] + asn-L[e] '
'CYSGLNNaEx'	'L-cysteine/L-glutamine Na-dependent exchange (Cys-L in)'	'gln-L[c] + cys-L[e] + na1[e] -> cys-L[c] + na1[c] + gln-L[e] '
'CYSGLTH'	'Glutathione:cystine oxidoreductase'	'Lcystin[c] + 2 gthrd[c] <=> 2 cys-L[c] + gthox[c] '
'CYSGLUexR'	'L-cysteine/L-glutamine reversible exchanger'	'gln-L[c] + cys-L[e] <=> cys-L[c] + gln-L[e] '
'CYSGLYex'	'L-cysteine/glycine exchanger'	'cys-L[c] + gly[e] -> gly[c] + cys-L[e] '
'CYSGLYexR'	'L-cysteine/glycine reversible exchanger'	'cys-L[c] + gly[e] <=> gly[c] + cys-L[e] '
'CYSLYSL'	'L-Cystine Lysteine-lyase (deaminating)'	'Lcystin[c] + h2o[c] -> nh4[c] + pyr[c] + thcys[c] '
'CYSO'	'cysteine oxidase'	'cys-L[c] + o2[c] -> 3sala[c] + 2 h[c] '
'CYSSERNaEx'	'L-serine/L-cysteine Na-dependent exchange (Cys-L in)'	'ser-L[c] + cys-L[e] + na1[e] -> cys-L[c] + na1[c] + ser-L[e] '
'CYSTA'	'cysteine transaminase'	'akg[c] + cys-L[c] <=> glu-L[c] + mercppyr[c] '
'CYSTAm'	'cysteine transaminase (mitochondrial)'	'akg[m] + cys-L[m] <=> glu-L[m] + mercppyr[m] '
'CYSTGL'	'cystathionine g-lyase'	'cyst-L[c] + h2o[c] -> 2obut[c] + cys-L[c] + nh4[c] '
'CYSTGLUex'	'L-cystine/L-glutamate exchanger'	'glu-L[c] + Lcystin[e] -> Lcystin[c] + glu-L[e] '
'CYSTHRNaEx'	'L-cysteine/L-threonine Na-dependent exchange (Cys-L in)'	'thr-L[c] + cys-L[e] + na1[e] -> cys-L[c] + na1[c] + thr-L[e] '
'CYSTS'	'cystathionine beta-synthase'	'hcys-L[c] + ser-L[c] -> cyst-L[c] + h2o[c] '
'CYSTSERex'	'L-cystine/glycine exchanger (cystine in)'	'ser-L[c] + Lcystin[e] -> Lcystin[c] + ser-L[e] '
'CYSt4'	'L-cysteine reversible transport via sodium symport'	'cys-L[e] + na1[e] -> cys-L[c] + na1[c] '
'CYStec'	'L-cysteine transport via diffusion (extracellular to cytosol)'	'cys-L[e] <=> cys-L[c] '
'CYTD'	'cytidine deaminase'	'cytd[c] + h[c] + h2o[c] -> nh4[c] + uri[c] '
'CYTDK1'	'cytidine kinase (ATP)'	'atp[c] + cytd[c] -> adp[c] + cmp[c] + h[c] '
'CYTDK2m'	'cytidine kinase (ATP), mitochondrial'	'atp[m] + cytd[m] -> adp[m] + cmp[m] + h[m] '
'CYTDn'	'cytidine deaminase, nuclear'	'cytd[n] + h[n] + h2o[n] -> nh4[n] + uri[n] '
'CYTDt'	'cytidine facilated transport in cytosol'	'cytd[e] <=> cytd[c] '
'CYTDt4'	'cytidine transport in via sodium symport'	'cytd[e] + na1[e] -> cytd[c] + na1[c] '
'CYTDt5'	'cytidine transport (1:2 Na/cytd cotransport)'	'cytd[e] + 2 na1[e] -> cytd[c] + 2 na1[c] '
'CYTDtl'	'Cytidine facilated transport from lysosome'	'cytd[l] <=> cytd[c] '
'CYTDtm'	'cytidine facilated transport in mitochondria'	'cytd[c] <=> cytd[m] '
'CYTDtn'	'cytidine transport in nucleus'	'cytd[c] <=> cytd[n] '
'CYTK1'	'cytidylate kinase (CMP)'	'atp[c] + cmp[c] <=> adp[c] + cdp[c] '
'CYTK10'	'cytidylate kinase (CMP,dGTP)'	'cmp[c] + dgtp[c] <=> cdp[c] + dgdp[c] '
'CYTK10n'	'cytidylate kinase (CMP,dGTP),nuclear'	'cmp[n] + dgtp[n] <=> cdp[n] + dgdp[n] '
'CYTK11'	'cytidylate kinase (dCMP,dGTP)'	'dcmp[c] + dgtp[c] <=> dcdp[c] + dgdp[c] '
'CYTK11n'	'cytidylate kinase (dCMP,dGTP),nuclear'	'dcmp[n] + dgtp[n] <=> dcdp[n] + dgdp[n] '
'CYTK12'	'cytidylate kinase (dCMP,dCTP)'	'dcmp[c] + dctp[c] <=> 2 dcdp[c] '
'CYTK12n'	'cytidylate kinase (dCMP,dCTP),nuclear'	'dcmp[n] + dctp[n] <=> 2 dcdp[n] '
'CYTK13'	'cytidylate kinase (dCMP,dATP)'	'datp[c] + dcmp[c] <=> dadp[c] + dcdp[c] '
'CYTK13n'	'cytidylate kinase (dCMP,dATP),nuclear'	'datp[n] + dcmp[n] <=> dadp[n] + dcdp[n] '
'CYTK14'	'cytidylate kinase (dCMP,UTP)'	'dcmp[c] + utp[c] <=> dcdp[c] + udp[c] '
'CYTK14n'	'cytidylate kinase (dCMP,CTP),nuclear'	'dcmp[n] + utp[n] <=> dcdp[n] + udp[n] '
'CYTK1m'	'cytidylate kinase (CMP),mitochondrial'	'atp[m] + cmp[m] <=> adp[m] + cdp[m] '
'CYTK1n'	'cytidylate kinase (CMP),nuclear'	'atp[n] + cmp[n] <=> adp[n] + cdp[n] '
'CYTK2'	'cytidylate kinase (dCMP)'	'atp[c] + dcmp[c] <=> adp[c] + dcdp[c] '
'CYTK2n'	'cytidylate kinase (dCMP),nuclear'	'atp[n] + dcmp[n] <=> adp[n] + dcdp[n] '
'CYTK3'	'cytidylate kinase (CMP)(GTP)'	'cmp[c] + gtp[c] <=> cdp[c] + gdp[c] '
'CYTK3n'	'cytidylate kinase (dCMP,CTP),nuclear'	'ctp[n] + dcmp[n] <=> cdp[n] + dcdp[n] '
'CYTK4'	'cytidylate kinase (dCMP)(GTP)'	'dcmp[c] + gtp[c] <=> dcdp[c] + gdp[c] '
'CYTK4n'	'cytidylate kinase (dCMP,GTP),nuclear'	'dcmp[n] + gtp[n] <=> dcdp[n] + gdp[n] '
'CYTK5'	'cytidylate kinase (dCMP)'	'ctp[c] + dcmp[c] <=> cdp[c] + dcdp[c] '
'CYTK5n'	'cytidylate kinase (CMP),nuclear'	'cmp[n] + gtp[n] <=> cdp[n] + gdp[n] '
'CYTK6'	'cytidylate kinase (CMP,CTP)'	'cmp[c] + ctp[c] <=> 2 cdp[c] '
'CYTK6n'	'cytidylate kinase (CMP,CTP),nuclear'	'cmp[n] + ctp[n] <=> 2 cdp[n] '
'CYTK7'	'cytidylate kinase (CMP,UTP)'	'cmp[c] + utp[c] <=> cdp[c] + udp[c] '
'CYTK7n'	'cytidylate kinase (CMP,UTP),nuclear'	'cmp[n] + utp[n] <=> cdp[n] + udp[n] '
'CYTK8'	'cytidylate kinase (CMP,dATP)'	'cmp[c] + datp[c] <=> cdp[c] + dadp[c] '
'CYTK8n'	'cytidylate kinase (CMP,dATP),nuclear'	'cmp[n] + datp[n] <=> cdp[n] + dadp[n] '
'CYTK9'	'cytidylate kinase (CMP,dCTP)'	'cmp[c] + dctp[c] <=> cdp[c] + dcdp[c] '
'CYTK9n'	'cytidylate kinase (CMP,dCTP),nuclear'	'cmp[n] + dctp[n] <=> cdp[n] + dcdp[n] '
'CytOxe_'	'cytochrome oxidation (loss of e-)'	'focytC[m] -> e-[m] + ficytC[m] '
'D_3AIBt'	'D-3-amino-isobutyrate transport'	'3aib-D[c] -> 3aib-D[e] '
'D_LACt2'	'D-lactate transport via proton symport'	'h[e] + lac-D[e] <=> h[c] + lac-D[c] '
'D_LACtm'	'D-lactate transport, mitochondrial'	'h[c] + lac-D[c] <=> h[m] + lac-D[m] '
'D3AIBTm'	'D-3-Amino-isobutanoate:pyruvate aminotransferase, mitochondrial'	'3aib-D[m] + pyr[m] <=> 2mop[m] + ala-L[m] '
'DADA'	'Deoxyadenosine deaminase'	'dad-2[c] + h[c] + h2o[c] -> din[c] + nh4[c] '
'DADAe'	'Deoxyadenosine deaminase, extracellular'	'dad-2[e] + h[e] + h2o[e] -> din[e] + nh4[e] '
'DADNK'	'deoxyadenosine kinase'	'atp[c] + dad-2[c] -> adp[c] + damp[c] + h[c] '
'DADNt4'	'deoxyadenosine transport via diffusion'	'dad-2[e] <=> dad-2[c] '
'DAGK_hs'	'Diacylglycerol phosphate kinase (homo sapiens)'	'atp[c] + dag_hs[c] <=> adp[c] + h[c] + pa_hs[c] '
'DAGKn_hs'	'Diacylglycerol phosphate kinase (homo sapiens)'	'atp[n] + dag_hs[n] <=> adp[n] + h[n] + pa_hs[n] '
'DAG_HSter'	'diacylglycerol ER export'	'dag_hs[r] -> dag_hs[c] '
'DAGt'	'diacylglycerol 2 (homo sapiens) transport'	'dag_hs[e] <=> dag_hs[c] '
'DALAOXx'	'D-Alanine Oxidase (x)'	'ala-D[x] + h2o[x] + o2[x] -> h2o2[x] + nh4[x] + pyr[x] '
'DALAt2r'	'D-alanine transport via proton symport'	'ala-D[e] + h[e] <=> ala-D[c] + h[c] '
'DALAt2rL'	'D-alanine transport via proton symport (lysosome)'	'ala-D[l] + h[l] <=> ala-D[c] + h[c] '
'DALAxt'	'D-Alanine transport to perixosome'	'ala-D[c] -> ala-D[x] '
'DARGOp'	'D-arginine oxidase, perixosomal'	'arg-D[x] + h2o[x] + o2[x] -> 5g2oxpt[x] + h2o2[x] + nh4[x] '
'DASCBH'	'L-Dehydroascorbate lactonohydrolase'	'dhdascb[c] + h2o[c] -> 23doguln[c] + h[c] '
'DASCBR'	'dehydroascorbate reductase'	'dhdascb[c] + h[c] + nadph[c] -> ascb-L[c] + nadp[c] '
'DASPO1p'	'D-aspartate oxidase, peroxisomal'	'asp-D[x] + h2o[x] + o2[x] -> h2o2[x] + nh4[x] + oaa[x] '
'DATPtn'	'dATP diffusion in nucleus'	'datp[c] <=> datp[n] '
'DCIm'	'dodecenoyl-Coenzyme A delta isomerase'	'dd2coa[m] <=> dd3coa[m] '
'DCK1m'	'Deoxycytidine kinase, mitochondrial (ATP)'	'atp[m] + dcyt[m] <=> adp[m] + dcmp[m] + h[m] '
'DCK1n'	'Deoxycytidine kinase, nuclear (ATP)'	'atp[n] + dcyt[n] <=> adp[n] + dcmp[n] + h[n] '
'DCK2n'	'Deoxycytidine kinase, nuclear (UTP)'	'dcyt[n] + utp[n] <=> dcmp[n] + h[n] + udp[n] '
'DCMPDA'	'dCMP deaminase'	'dcmp[c] + h[c] + h2o[c] <=> dump[c] + nh4[c] '
'DCSPTN1COAtx'	'fatty acid intracellular transport'	'dcsptn1coa[c] <=> dcsptn1coa[x] '
'DCSPTN1CPT1'	'carnitine O-palmitoyltransferase'	'crn[c] + dcsptn1coa[c] -> coa[c] + dcsptn1crn[c] '
'DCSPTN1CPT2'	'carnitine transferase'	'coa[m] + dcsptn1crn[m] -> crn[m] + dcsptn1coa[m] '
'DCSPTN1CRNt'	'transport into the mitochondria (carnitine)'	'dcsptn1crn[c] -> dcsptn1crn[m] '
'DCSPTN1t'	'fatty acid transport via diffusion'	'dcsptn1[e] <=> dcsptn1[c] '
'DCT'	'Dopachrome tautomerase'	'L-dpchrm[c] <=> 56dihindlcrbxlt[c] '
'DCTPtn'	'dCTP diffusion in nucleus'	'dctp[c] <=> dctp[n] '
'DCYTD'	'deoxycytidine deaminase'	'dcyt[c] + h[c] + h2o[c] -> duri[c] + nh4[c] '
'DCYTDn'	'deoxycytidine deaminase, nuclear'	'dcyt[n] + h[n] + h2o[n] -> duri[n] + nh4[n] '
'DCYTt'	'deoxycytidine transport via diffusion'	'dcyt[e] <=> dcyt[c] '
'DDPGAm'	'2-dehydro-3-deoxy-phosphogluconate aldolase, mitochondrial'	'4h2oglt[m] <=> glx[m] + pyr[m] '
'DEBRISOQUINEt'	'debrisoquine uniport'	'debrisoquine[e] <=> debrisoquine[c] '
'DECDPtm'	'lipid, flip-flop intracellular transport'	'decdp[c] <=> decdp[m] '
'DEDOLP1_L'	'dehydrodolichol diphosphate phosphatase (liver)'	'0.1 dedoldp_L[c] + h2o[c] -> 0.1 dedolp_L[c] + h[c] + pi[c] '
'DEDOLP1_U'	'dehydrodolichol diphosphate phosphatase (uterus)'	'0.1 dedoldp_U[c] + h2o[c] -> 0.1 dedolp_U[c] + h[c] + pi[c] '
'DEDOLP2_L'	'dehydrodolichol phosphate phosphatase (liver)'	'0.1 dedolp_L[c] + h2o[c] -> 0.1 dedol_L[c] + pi[c] '
'DEDOLP2_U'	'dehydrodolichol phosphate phosphatase (uterus)'	'0.1 dedolp_U[c] + h2o[c] -> 0.1 dedol_U[c] + pi[c] '
'DEDOLR_L'	'dehydrodolichol reductase (liver)'	'0.1 dedol_L[c] + h[c] + nadph[c] -> 0.1 dolichol_L[c] + nadp[c] '
'DEDOLR_U'	'dehydrodolichol reductase (uterus)'	'0.1 dedol_U[c] + h[c] + nadph[c] -> 0.1 dolichol_U[c] + nadp[c] '
'DESAT16_2'	'palmitoyl-CoA desaturase (n-C16:0CoA -> n-C16:1CoA)'	'h[c] + nadh[c] + o2[c] + pmtcoa[c] -> 2 h2o[c] + hdcoa[c] + nad[c] '
'DESAT18_10'	'fatty acyl-CoA desaturase (n-C18:2CoA -> n-C18:3CoA)'	'h[c] + lnlncacoa[c] + nadh[c] + o2[c] -> 2 h2o[c] + nad[c] + strdnccoa[c] '
'DESAT18_3'	'stearoyl-CoA desaturase (n-C18:0CoA -> n-C18:1CoA)'	'h[c] + nadh[c] + o2[c] + stcoa[c] -> 2 h2o[c] + nad[c] + odecoa[c] '
'DESAT18_4'	'stearoyl-CoA desaturase (n-C18:0CoA -> n-C18:1CoA)'	'h[c] + nadh[c] + o2[c] + stcoa[c] -> 2 h2o[c] + nad[c] + vacccoa[c] '
'DESAT18_5'	'stearoyl-CoA desaturase (n-C18:0CoA -> n-C18:1CoA)'	'h[c] + nadh[c] + o2[c] + stcoa[c] -> 2 h2o[c] + nad[c] + od2coa[c] '
'DESAT18_6'	'fatty acyl-CoA desaturase (n-C18:1CoA -> n-C18:2CoA)'	'h[c] + nadh[c] + o2[c] + odecoa[c] -> 2 h2o[c] + lneldccoa[c] + nad[c] '
'DESAT18_7'	'fatty acyl-CoA desaturase (n-C18:1CoA -> n-C18:2CoA)'	'h[c] + nadh[c] + o2[c] + vacccoa[c] -> 2 h2o[c] + lneldccoa[c] + nad[c] '
'DESAT18_8'	'fatty acyl-CoA desaturase (n-C18:1CoA -> n-C18:2CoA)'	'h[c] + nadh[c] + o2[c] + od2coa[c] -> 2 h2o[c] + lneldccoa[c] + nad[c] '
'DESAT18_9'	'fatty acyl-CoA desaturase (n-C18:2CoA -> n-C18:3CoA)'	'h[c] + lnlccoa[c] + nadh[c] + o2[c] -> 2 h2o[c] + lnlncgcoa[c] + nad[c] '
'DESAT20_1'	'fatty acyl-CoA desaturase (n-C20:3CoA -> n-C20:4CoA)'	'dlnlcgcoa[c] + h[c] + nadh[c] + o2[c] -> arachdcoa[c] + 2 h2o[c] + nad[c] '
'DESAT20_2'	'fatty acyl-CoA desaturase (n-C20:4CoA -> n-C20:5CoA)'	'eicostetcoa[c] + h[c] + nadh[c] + o2[c] -> 2 h2o[c] + nad[c] + tmndnccoa[c] '
'DESAT22_1p'	'fatty acyl-CoA desaturase (n-C22:4CoA -> n-C22:5CoA)'	'adrncoa[x] + h[x] + nadh[x] + o2[x] -> dcsptn1coa[x] + 2 h2o[x] + nad[x] '
'DESAT22_2p'	'fatty acyl-CoA desaturase (n-C22:5CoA -> n-C22:6CoA)'	'clpndcoa[x] + h[x] + nadh[x] + o2[x] -> c226coa[x] + 2 h2o[x] + nad[x] '
'DESAT24_1'	'fatty acyl-CoA desaturase (n-C24:5CoA -> n-C24:6CoA)'	'h[c] + nadh[c] + o2[c] + tetpent3coa[c] -> 2 h2o[c] + nad[c] + tethex3coa[c] '
'DGAT'	'diacylglycerol acyltransferase'	'Rtotal3coa[c] + dag_hs[c] -> coa[c] + tag_hs[c] '
'DGCHOLte'	'bile acid intracellular transport'	'dgchol[e] <=> dgchol[c] '
'DGCHOLtx'	'bile acid intracellular transport'	'dgchol[x] <=> dgchol[c] '
'DGK1'	'deoxyguanylate kinase (dGMP:ATP)'	'atp[c] + dgmp[c] <=> adp[c] + dgdp[c] '
'DGK2m'	'deoxyguanylate kinase (dGMP:dATP) (mitochondrial)'	'datp[m] + dgmp[m] <=> dadp[m] + dgdp[m] '
'DGNSKm'	'deoxyguanosine kinase'	'atp[m] + dgsn[m] -> adp[m] + dgmp[m] + h[m] '
'DGSNt'	'deoyguanosine transport via diffusion'	'dgsn[e] <=> dgsn[c] '
'DGSNtm'	'deoyguanosine transport in mitochondria'	'dgsn[c] <=> dgsn[m] '
'DGTPtn'	'dGTP diffusion in nucleus'	'dgtp[c] <=> dgtp[n] '
'DGULND'	'dehydro-L-gulonate decarboxylase'	'3dhguln[c] + h[c] <=> co2[c] + xylu-L[c] '
'DHAAt1r'	'dehydroascorbate transport (uniport)'	'dhdascb[e] <=> dhdascb[c] '
'DHAP1tx'	'dihydroxyacetone phosphate transport, peroxisome'	'dhap[c] <=> dhap[x] '
'DHAPA'	'dihydroxyacetone phosphate acyltransferase'	'Rtotalcoa[c] + dhap[c] -> adhap_hs[c] + coa[c] '
'DHAPAx'	'dihydroxyacetone phosphate acyltransferase'	'Rtotalcoa[x] + dhap[x] -> adhap_hs[x] + coa[x] '
'DHCHOLESTANATEtm'	'lipid, flip-flop intracellular transport'	'dhcholestanate[m] <=> dhcholestanate[x] '
'DHCR241r'	'24-dehydrocholesterol reductase [Precursor]'	'fadh2[r] + zymst[r] -> fad[r] + zymstnl[r] '
'DHCR242r'	'24-dehydrocholesterol reductase [Precursor]'	'chlstol[r] + fadh2[r] -> fad[r] + lthstrl[r] '
'DHCR243r'	'24-dehydrocholesterol reductase [Precursor]'	'dsmsterol[r] + fadh2[r] -> chsterol[r] + fad[r] '
'DHCR71r'	'7-dehydrocholesterol reductase'	'ddsmsterol[r] + h[r] + nadph[r] -> dsmsterol[r] + nadp[r] '
'DHCR72r'	'7-dehydrocholesterol reductase'	'7dhchsterol[r] + h[r] + nadph[r] -> chsterol[r] + nadp[r] '
'DHCRD1'	'dihydroceramide desaturase'	'dhcrm_hs[c] + nadp[c] -> crm_hs[c] + h[c] + nadph[c] '
'DHCRD2'	'dihydroceramide desaturase'	'dhcrm_hs[c] + fad[c] -> crm_hs[c] + fadh2[c] '
'DHDPBMTm'	'dihydroxydecaprenylbenzoate methyltransferase'	'3dpdhb[m] + amet[m] -> 3dpdhb_me[m] + ahcys[m] + h[m] '
'DHEASULT'	'Dehydroepiandrosterone sulfotransferase'	'dhea[c] + paps[c] -> dheas[c] + h[c] + pap[c] '
'DHEASt'	'dehydroepiandrosterone sulfate transport via bicarbonate countertransport'	'hco3[c] + dheas[e] <=> dheas[c] + hco3[e] '
'DHEAStr'	'dheas intracellular transport'	'dheas[r] <=> dheas[c] '
'DHEAtr'	'dhea intracellular transport'	'dhea[r] <=> dhea[c] '
'DHFR'	'dihydrofolate reductase'	'dhf[c] + h[c] + nadph[c] <=> nadp[c] + thf[c] '
'DHFtl'	'dihydrofolate reversible lysosomal transport'	'dhf[c] <=> dhf[l] '
'DHFtm'	'dihydrofolate reversible mitochondrial transport'	'dhf[c] <=> dhf[m] '
'DHORD9'	'dihydoorotic acid dehydrogenase (quinone10)'	'dhor-S[c] + q10[m] -> orot[c] + q10h2[m] '
'DHORTS'	'dihydroorotase'	'dhor-S[c] + h2o[c] <=> cbasp[c] + h[c] '
'DHPM1'	'dihydropyrimidinase (5,6-dihydrouracil)'	'56dura[c] + h2o[c] -> cala[c] + h[c] '
'DHPM2'	'dihydropyrimidinase (dihydrothymine)'	'56dthm[c] + h2o[c] -> 3uib[c] + h[c] '
'DHPR'	'6,7-dihydropteridine reductase'	'dhbpt[c] + h[c] + nadh[c] -> nad[c] + thbpt[c] '
'DHPR2'	'6,7-dihydropteridine reduction'	'5mthf[c] + dhbpt[c] -> h[c] + mlthf[c] + thbpt[c] '
'DIDPtn'	'dIDP nuclear transport'	'didp[c] <=> didp[n] '
'DIGALSGALSIDEte'	'digalsgalside_hs transport'	'digalsgalside_hs[c] <=> digalsgalside_hs[e] '
'DIGALSGALSIDEtg'	'digalsgalside_hs intracellular transport'	'digalsgalside_hs[c] <=> digalsgalside_hs[g] '
'DIGALSIDEtg'	'digalside_hs intracellular transport'	'digalside_hs[c] <=> digalside_hs[g] '
'DIGALSIDEtl'	'digalside_hs intracellular transport'	'digalside_hs[c] <=> digalside_hs[l] '
'DINt'	'deoxyinosine transport via diffusion'	'din[e] <=> din[c] '
'DITPtn'	'dITP nuclear transport'	'ditp[c] <=> ditp[n] '
'DKMPPD'	'2,3-diketo-5-methylthio-1-phosphopentane degradation reaction'	'dkmpp[c] + h2o[c] + o2[c] -> 2kmb[c] + for[c] + 2 h[c] + pi[c] '
'DLNLCGCPT1'	'carnitine O-palmitoyltransferase'	'crn[c] + dlnlcgcoa[c] -> coa[c] + dlnlcgcrn[c] '
'DLNLCGCPT2'	'carnitine transferase'	'coa[m] + dlnlcgcrn[m] -> crn[m] + dlnlcgcoa[m] '
'DLNLCGCRNt'	'transport into the mitochondria (carnitine)'	'dlnlcgcrn[c] -> dlnlcgcrn[m] '
'DLNLCGt'	'fatty acid transport via diffusion'	'dlnlcg[e] <=> dlnlcg[c] '
'DMANTIPYRINEte'	'xenobiotic transport'	'dmantipyrine[e] <=> dmantipyrine[c] '
'DMATT'	'dimethylallyltranstransferase'	'dmpp[c] + ipdp[c] -> grdp[c] + ppi[c] '
'DMATTx'	'dimethylallyltranstransferase'	'dmpp[x] + ipdp[x] -> grdp[x] + ppi[x] '
'DMGDHm'	'dimethylglycine dehydrogenase, mitochondrial'	'dmgly[m] + fad[m] + h2o[m] -> fadh2[m] + fald[m] + sarcs[m] '
'DMGtm'	'dimethylglycine transport via diffusion (cytosol to mitochondria)'	'dmgly[c] <=> dmgly[m] '
'DMHPTCRNCPT1'	'carnitine fatty-acyl transferase'	'crn[c] + dmhptcoa[c] <=> coa[c] + dmhptcrn[c] '
'DMHPTCRNCPT2'	'2,6 dimethylheptanoly CoA carnitine transferase'	'coa[m] + dmhptcrn[m] <=> crn[m] + dmhptcoa[m] '
'DMHPTCRNt'	'2,6 dimethylheptanoyl crn transport'	'dmhptcrn[c] <=> dmhptcrn[m] '
'DMHPTCRNte'	'2,6 dimethylheptanoyl carnitine transport'	'dmhptcrn[c] <=> dmhptcrn[e] '
'DMNONCOACRNCPT1'	'carnitine fatty-acyl transferase'	'crn[c] + dmnoncoa[c] <=> coa[c] + dmnoncrn[c] '
'DMNONCRNCPT2'	'DMNON carnitine transferase'	'coa[m] + dmnoncrn[m] <=> crn[m] + dmnoncoa[m] '
'DMNONCRNt'	'4,8 dimethylnonanoyl crn transport'	'dmnoncrn[c] <=> dmnoncrn[m] '
'DNADDP'	'Deaminido NAD diphosphatase'	'dnad[c] + h2o[c] -> amp[c] + 2 h[c] + nicrnt[c] '
'DNADtn'	'dNAD transport, nuclear trhough pore'	'dnad[c] <=> dnad[n] '
'DNAMTSEn'	'DNA (cytosine-5-)-methyltransferase, nucleus'	'dna[n] + seasmet[n] -> dna5mtc[n] + h[n] + seahcys[n] '
'DNAMTn'	'DNA (cytosine-5-)-methyltransferase, nucleus'	'amet[n] + dna[n] -> ahcys[n] + dna5mtc[n] + h[n] '
'DNDPt10m'	'dADP transport via dCDP antiport'	'dadp[c] + dcdp[m] -> dcdp[c] + dadp[m] '
'DNDPt11m'	'dADP transport via dGDP antiport'	'dadp[c] + dgdp[m] -> dgdp[c] + dadp[m] '
'DNDPt12m'	'dADP transport via ADP antiport'	'dadp[c] + adp[m] -> adp[c] + dadp[m] '
'DNDPt13m'	'dADP transport via ATP antiport'	'dadp[c] + atp[m] -> atp[c] + dadp[m] '
'DNDPt14m'	'dUDP transport via dTDP antiport'	'dudp[c] + dtdp[m] -> dtdp[c] + dudp[m] '
'DNDPt15m'	'dUDP transport via dGDP antiport'	'dudp[c] + dgdp[m] -> dgdp[c] + dudp[m] '
'DNDPt16m'	'dUDP transport via dADP antiport'	'dudp[c] + dadp[m] -> dadp[c] + dudp[m] '
'DNDPt17m'	'dUDP transport via dCDP antiport'	'dudp[c] + dcdp[m] -> dcdp[c] + dudp[m] '
'DNDPt18m'	'dUDP transport via ADP antiport'	'dudp[c] + adp[m] -> adp[c] + dudp[m] '
'DNDPt19m'	'dUDP transport via ATP antiport'	'dudp[c] + atp[m] -> atp[c] + dudp[m] '
'DNDPt1m'	'dATP transport via ADP antiport'	'datp[c] + adp[m] -> adp[c] + datp[m] '
'DNDPt20m'	'dTDP transport via ATP antiport'	'dtdp[c] + atp[m] -> atp[c] + dtdp[m] '
'DNDPt21m'	'dTDP transport via ADP antiport'	'dtdp[c] + adp[m] -> adp[c] + dtdp[m] '
'DNDPt22m'	'dTDP transport via dUDP antiport'	'dtdp[c] + dudp[m] -> dudp[c] + dtdp[m] '
'DNDPt23m'	'dTDP transport via dGTP antiport'	'dtdp[c] + dgdp[m] -> dgdp[c] + dtdp[m] '
'DNDPt24m'	'dTDP transport via dADP antiport'	'dtdp[c] + dadp[m] -> dadp[c] + dtdp[m] '
'DNDPt25m'	'dTDP transport via dCDP antiport'	'dtdp[c] + dcdp[m] -> dcdp[c] + dtdp[m] '
'DNDPt26m'	'dCDP transport via dUDP antiport'	'dcdp[c] + dudp[m] -> dudp[c] + dcdp[m] '
'DNDPt27m'	'dCDP transport via dTDP antiport'	'dcdp[c] + dtdp[m] -> dtdp[c] + dcdp[m] '
'DNDPt28m'	'dCDP transport via dGDP antiport'	'dcdp[c] + dgdp[m] -> dgdp[c] + dcdp[m] '
'DNDPt29m'	'dCDP transport via dADP antiport'	'dcdp[c] + dadp[m] -> dadp[c] + dcdp[m] '
'DNDPt2m'	'dATP transport via ATP antiport'	'datp[c] + atp[m] -> atp[c] + datp[m] '
'DNDPt30m'	'dCDP transport via ADP antiport'	'dcdp[c] + adp[m] -> adp[c] + dcdp[m] '
'DNDPt31m'	'dCDP transport via ATP antiport'	'dcdp[c] + atp[m] -> atp[c] + dcdp[m] '
'DNDPt32m'	'dGDP transport via ATP antiport'	'dgdp[c] + atp[m] -> atp[c] + dgdp[m] '
'DNDPt33m'	'dGDP transport via dUDP antiport'	'dgdp[c] + dudp[m] -> dudp[c] + dgdp[m] '
'DNDPt34m'	'dGDP transport via dTDP antiport'	'dgdp[c] + dtdp[m] -> dtdp[c] + dgdp[m] '
'DNDPt35m'	'dGDP transport via dADP antiport'	'dgdp[c] + dadp[m] -> dadp[c] + dgdp[m] '
'DNDPt36m'	'dGDP transport via dCDP antiport'	'dgdp[c] + dcdp[m] -> dcdp[c] + dgdp[m] '
'DNDPt37m'	'dUTP transport via dTDP antiport'	'dutp[c] + dtdp[m] -> dtdp[c] + dutp[m] '
'DNDPt38m'	'dUTP transport via dUDP antiport'	'dutp[c] + dudp[m] -> dudp[c] + dutp[m] '
'DNDPt39m'	'dUTP transport via dGDP antiport'	'dutp[c] + dgdp[m] -> dgdp[c] + dutp[m] '
'DNDPt3m'	'dATP transport via dCDP antiport'	'datp[c] + dcdp[m] -> dcdp[c] + datp[m] '
'DNDPt40m'	'dUTP transport via dADP antiport'	'dutp[c] + dadp[m] -> dadp[c] + dutp[m] '
'DNDPt41m'	'dUTP transport via dCDP antiport'	'dutp[c] + dcdp[m] -> dcdp[c] + dutp[m] '
'DNDPt42m'	'dUTP transport via ADP antiport'	'dutp[c] + adp[m] -> adp[c] + dutp[m] '
'DNDPt43m'	'dUTP transport via ATP antiport'	'dutp[c] + atp[m] -> atp[c] + dutp[m] '
'DNDPt44m'	'dTTP transport via ATP antiport'	'dttp[c] + atp[m] -> atp[c] + dttp[m] '
'DNDPt45m'	'dTTP transport via ADP antiport'	'dttp[c] + adp[m] -> adp[c] + dttp[m] '
'DNDPt46m'	'dTTP transport via dUDP antiport'	'dttp[c] + dudp[m] -> dudp[c] + dttp[m] '
'DNDPt47m'	'dTTP transport via dTDP antiport'	'dttp[c] + dtdp[m] -> dtdp[c] + dttp[m] '
'DNDPt48m'	'dTTP transport via dGDP antiport'	'dttp[c] + dgdp[m] -> dgdp[c] + dttp[m] '
'DNDPt49m'	'dTTP transport via dADP antiport'	'dttp[c] + dadp[m] -> dadp[c] + dttp[m] '
'DNDPt4m'	'dATP transport via dUDP antiport'	'datp[c] + dudp[m] -> dudp[c] + datp[m] '
'DNDPt50m'	'dTTP transport via dCDP antiport'	'dttp[c] + dcdp[m] -> dcdp[c] + dttp[m] '
'DNDPt51m'	'dCTP transport via dCDP antiport'	'dctp[c] + dcdp[m] -> dcdp[c] + dctp[m] '
'DNDPt52m'	'dCTP transport via dUDP antiport'	'dctp[c] + dudp[m] -> dudp[c] + dctp[m] '
'DNDPt53m'	'dCTP transport via dGDP antiport'	'dctp[c] + dgdp[m] -> dgdp[c] + dctp[m] '
'DNDPt54m'	'dCTP transport via dADP antiport'	'dctp[c] + dadp[m] -> dadp[c] + dctp[m] '
'DNDPt55m'	'dCTP transport via ADP antiport'	'dctp[c] + adp[m] -> adp[c] + dctp[m] '
'DNDPt56m'	'dCTP transport via ATP antiport'	'dctp[c] + atp[m] -> atp[c] + dctp[m] '
'DNDPt57m'	'dGTP transport via ATP antiport'	'dgtp[c] + atp[m] -> atp[c] + dgtp[m] '
'DNDPt58m'	'dGTP transport via ADP antiport'	'dgtp[c] + adp[m] -> adp[c] + dgtp[m] '
'DNDPt59m'	'dGTP transport via dADP antiport'	'dgtp[c] + dadp[m] -> dadp[c] + dgtp[m] '
'DNDPt5m'	'dATP transport via dTDP antiport'	'datp[c] + dtdp[m] -> dtdp[c] + datp[m] '
'DNDPt60m'	'dGTP transport via dUDP antiport'	'dgtp[c] + dudp[m] -> dudp[c] + dgtp[m] '
'DNDPt61m'	'dGTP transport via dTDP antiport'	'dgtp[c] + dtdp[m] -> dtdp[c] + dgtp[m] '
'DNDPt62m'	'dGTP transport via dGDP antiport'	'dgtp[c] + dgdp[m] -> dgdp[c] + dgtp[m] '
'DNDPt63m'	'dGTP transport via dCDP antiport'	'dgtp[c] + dcdp[m] -> dcdp[c] + dgtp[m] '
'DNDPt6m'	'dATP transport via dGDP antiport'	'datp[c] + dgdp[m] -> dgdp[c] + datp[m] '
'DNDPt7m'	'dATP transport via dADP antiport'	'datp[c] + dadp[m] -> dadp[c] + datp[m] '
'DNDPt8m'	'dADP transport via dUDP antiport'	'dadp[c] + dudp[m] -> dudp[c] + dadp[m] '
'DNDPt9m'	'dADP transport via dTDP antiport'	'dadp[c] + dtdp[m] -> dtdp[c] + dadp[m] '
'DOGULND1'	'2,3-dioxo-L-gulonate decarboxylase (L-lyxonate-forming)'	'23doguln[c] + h2o[c] -> co2[c] + lyxnt[c] '
'DOGULND2'	'2,3-dioxo-L-gulonate decarboxylase (L-xylonate-forming)'	'23doguln[c] + h2o[c] -> co2[c] + xylnt[c] '
'DOGULNO1'	'2,3-dioxo-L-gulonate:hydrogen peroxide oxireductase'	'23doguln[c] + h2o2[c] -> 2 h[c] + oxa[c] + thrnt[c] '
'DOGULNO2'	'2,3-dioxo-L-gulonate:hydrogen peroxide oxireductase'	'23doguln[c] + h2o[c] -> eryth[c] + h[c] + oxa[c] '
'DOLASNT_Ler'	'Dolichyl-diphosphooligosaccharide:protein-L-asparagine oligopolysaccharidotransferase (liver)'	'Asn-X-Ser/Thr[r] + 0.1 g3m8mpdol_L[r] -> 0.1 doldp_L[r] + g3m8masn[r] + h[r] '
'DOLASNT_Uer'	'Dolichyl-diphosphooligosaccharide:protein-L-asparagine oligopolysaccharidotransferase (uterus)'	'Asn-X-Ser/Thr[r] + 0.1 g3m8mpdol_U[r] -> 0.1 doldp_U[r] + g3m8masn[r] + h[r] '
'DOLDPP_Ler'	'Dolichyl-diphosphate phosphohydrolase, human (liver)'	'0.1 doldp_L[r] + h2o[r] -> 0.1 dolp_L[r] + h[r] + pi[r] '
'DOLDPP_Uer'	'Dolichyl-diphosphate phosphohydrolase, human (uterus)'	'0.1 doldp_U[r] + h2o[r] -> 0.1 dolp_U[r] + h[r] + pi[r] '
'DOLGLCP_Lter'	'Dolichyl beta-D-glucosyl phosphate flippase (liver)'	'0.1 dolglcp_L[c] -> 0.1 dolglcp_L[r] '
'DOLGLCP_Uter'	'Dolichyl beta-D-glucosyl phosphate flippase (uterus)'	'0.1 dolglcp_U[c] -> 0.1 dolglcp_U[r] '
'DOLGPP_Ler'	'Dolichyl-beta-D-glucosyl-phosphate dolichylphosphohydrolase (liver)'	'0.1 dolglcp_L[r] + h2o[r] -> 0.1 dolp_L[r] + glc-D[r] + h[r] '
'DOLGPP_Uer'	'Dolichyl-beta-D-glucosyl-phosphate dolichylphosphohydrolase (uterus)'	'0.1 dolglcp_U[r] + h2o[r] -> 0.1 dolp_U[r] + glc-D[r] + h[r] '
'DOLICHOL_Lter'	'dolichol diffusion, human (liver)'	'0.1 dolichol_L[r] <=> 0.1 dolichol_L[c] '
'DOLICHOL_Uter'	'dolichol diffusion, human (uterus)'	'0.1 dolichol_U[r] <=> 0.1 dolichol_U[c] '
'DOLK_L'	'Dolichol kinase, human (liver)'	'ctp[c] + 0.1 dolichol_L[c] -> cdp[c] + 0.1 dolp_L[c] + h[c] '
'DOLK_U'	'Dolichol kinase, human (uterus)'	'ctp[c] + 0.1 dolichol_U[c] -> cdp[c] + 0.1 dolp_U[c] + h[c] '
'DOLMANP_Lter'	'dolichol-phosphate mannose flippase (liver)'	'0.1 dolmanp_L[c] -> 0.1 dolmanp_L[r] '
'DOLMANP_Uter'	'dolichol-phosphate mannose flippase (uterus)'	'0.1 dolmanp_U[c] -> 0.1 dolmanp_U[r] '
'DOLPGT1_Ler'	'dolichyl-phosphate-glucose-glycolipid alpha-glucosyltransferase (liver)'	'0.1 dolglcp_L[r] + 0.1 m8mpdol_L[r] -> 0.1 dolp_L[r] + 0.1 g1m8mpdol_L[r] + h[r] '
'DOLPGT1_Uer'	'dolichyl-phosphate-glucose-glycolipid alpha-glucosyltransferase (uterus)'	'0.1 dolglcp_U[r] + 0.1 m8mpdol_U[r] -> 0.1 dolp_U[r] + 0.1 g1m8mpdol_U[r] + h[r] '
'DOLPGT2_Ler'	'dolichyl-phosphate-glucose-glycolipid alpha-glucosyltransferase (liver)'	'0.1 dolglcp_L[r] + 0.1 g1m8mpdol_L[r] -> 0.1 dolp_L[r] + 0.1 g2m8mpdol_L[r] + h[r] '
'DOLPGT2_Uer'	'dolichyl-phosphate-glucose-glycolipid alpha-glucosyltransferase (uterus)'	'0.1 dolglcp_U[r] + 0.1 g1m8mpdol_U[r] -> 0.1 dolp_U[r] + 0.1 g2m8mpdol_U[r] + h[r] '
'DOLPGT3_Ler'	'dolichyl-phosphate-glucose-glycolipid alpha-glucosyltransferase (liver)'	'0.1 dolglcp_L[r] + 0.1 g2m8mpdol_L[r] -> 0.1 dolp_L[r] + 0.1 g3m8mpdol_L[r] + h[r] '
'DOLPGT3_Uer'	'dolichyl-phosphate-glucose-glycolipid alpha-glucosyltransferase (uterus)'	'0.1 dolglcp_U[r] + 0.1 g2m8mpdol_U[r] -> 0.1 dolp_U[r] + 0.1 g3m8mpdol_U[r] + h[r] '
'DOLPH_Ler'	'Dolichol-phosphate phosphohydrolase, human (liver)'	'0.1 dolp_L[r] + h2o[r] -> 0.1 dolichol_L[r] + pi[r] '
'DOLPH_Uer'	'Dolichol-phosphate phosphohydrolase, human (uterus)'	'0.1 dolp_U[r] + h2o[r] -> 0.1 dolichol_U[r] + pi[r] '
'DOLPMT1_Ler'	'dolichyl-phosphate-mannose-glycolipid alpha-mannosyltransferase (liver)'	'0.1 dolmanp_L[r] + 0.1 m4mpdol_L[r] -> 0.1 dolp_L[r] + h[r] + 0.1 m5mpdol_L[r] '
'DOLPMT1_Uer'	'dolichyl-phosphate-mannose-glycolipid alpha-mannosyltransferase (uterus)'	'0.1 dolmanp_U[r] + 0.1 m4mpdol_U[r] -> 0.1 dolp_U[r] + h[r] + 0.1 m5mpdol_U[r] '
'DOLPMT2_Ler'	'dolichyl-phosphate-mannose-glycolipid alpha-mannosyltransferase (liver)'	'0.1 dolmanp_L[r] + 0.1 m5mpdol_L[r] -> 0.1 dolp_L[r] + h[r] + 0.1 m6mpdol_L[r] '
'DOLPMT2_Uer'	'dolichyl-phosphate-mannose-glycolipid alpha-mannosyltransferase (uterus)'	'0.1 dolmanp_U[r] + 0.1 m5mpdol_U[r] -> 0.1 dolp_U[r] + h[r] + 0.1 m6mpdol_U[r] '
'DOLPMT3_Ler'	'dolichyl-phosphate-mannose-glycolipid alpha-mannosyltransferase (liver)'	'0.1 dolmanp_L[r] + 0.1 m6mpdol_L[r] -> 0.1 dolp_L[r] + h[r] + 0.1 m7mpdol_L[r] '
'DOLPMT3_Uer'	'dolichyl-phosphate-mannose-glycolipid alpha-mannosyltransferase (uterus)'	'0.1 dolmanp_U[r] + 0.1 m6mpdol_U[r] -> 0.1 dolp_U[r] + h[r] + 0.1 m7mpdol_U[r] '
'DOLPMT4_Ler'	'dolichyl-phosphate-mannose-glycolipid alpha-mannosyltransferase (liver)'	'0.1 dolmanp_L[r] + 0.1 m7mpdol_L[r] -> 0.1 dolp_L[r] + h[r] + 0.1 m8mpdol_L[r] '
'DOLPMT4_Uer'	'dolichyl-phosphate-mannose-glycolipid alpha-mannosyltransferase (uterus)'	'0.1 dolmanp_U[r] + 0.1 m7mpdol_U[r] -> 0.1 dolp_U[r] + h[r] + 0.1 m8mpdol_U[r] '
'DOLPMT_L'	'Dolichyl-phosphate D-mannosyltransferase (liver)'	'0.1 dolp_L[c] + gdpmann[c] -> 0.1 dolmanp_L[c] + gdp[c] '
'DOLPMT_U'	'Dolichyl-phosphate D-mannosyltransferase (uterus)'	'0.1 dolp_U[c] + gdpmann[c] -> 0.1 dolmanp_U[c] + gdp[c] '
'DOLP_Lter'	'dolichol phosphate flippase (liver)'	'0.1 dolp_L[r] -> 0.1 dolp_L[c] '
'DOLP_Uter'	'dolichol phosphate flippase (uterus)'	'0.1 dolp_U[r] -> 0.1 dolp_U[c] '
'DOPABMO'	'dopamine beta-monooxygenase'	'ascb-L[c] + dopa[c] + o2[c] -> dhdascb[c] + h2o[c] + nrpphr[c] '
'DOPACHRMISO'	'L-dopachrome isomerase 1'	'2 2c23dh56dhoxin[c] + o2[c] -> 2 L-dpchrm[c] + 2 h2o[c] '
'DOPAMT'	'Dopamine:amet O-methyltransferase'	'amet[c] + dopa[c] -> 3moxtyr[c] + ahcys[c] + h[c] '
'DOPAQNISO1'	'Dopaquinone isomerase 1'	'dopaqn[c] <=> 2c23dh56dhoxin[c] + h[c] '
'DOPASFt'	'Dopamine 3-0-sulfate transport (diffusion)'	'dopasf[c] -> dopasf[e] '
'DOPASULT'	'Dopamine Sulfotransferase'	'dopa[c] + paps[c] -> dopasf[c] + h[c] + pap[c] '
'DOPAVESSEC'	'Dopamine secretion via secretory vesicle (ATP driven)'	'2 atp[c] + 3 dopa[c] + 2 h2o[c] -> 2 adp[c] + 2 h[c] + 2 pi[c] + 3 dopa[e] '
'DOPAt4_2r'	'Dopamine reversible transport in via sodium symport (1:2)'	'dopa[e] + 2 na1[e] <=> dopa[c] + 2 na1[c] '
'DOPAtu'	'Dopamine uniport'	'dopa[e] <=> dopa[c] '
'DORNOp'	'D-ornithine oxidase, perixosomal'	'h2o[x] + o2[x] + orn-D[x] -> 5a2opntn[x] + h2o2[x] + nh4[x] '
'DPCOAK'	'dephospho-CoA kinase'	'atp[c] + dpcoa[c] -> adp[c] + coa[c] + h[c] '
'DPCOAPP'	'pyrophasphatase (dephospho-CoA)'	'dpcoa[c] + h2o[c] -> amp[c] + 2 h[c] + pan4p[c] '
'DPCOAtl'	'dephospho-CoA transport from lysosome via diffusion'	'dpcoa[l] <=> dpcoa[c] '
'DPGM'	'Diphosphoglyceromutase'	'13dpg[c] <=> 23dpg[c] + h[c] '
'DPGase'	'Diphosphoglycerate phosphatase'	'23dpg[c] + h2o[c] -> 3pg[c] + pi[c] '
'DPHMBDCm'	'3-Decaprenyl-4-hydroxy-5-methoxybenzoate decarboxylation'	'3dpdhb_me[m] + h[m] -> 2dp6mep[m] + co2[m] '
'DPMVDx'	'diphosphomevalonate decarboxylase'	'5dpmev[x] + atp[x] -> adp[x] + co2[x] + ipdp[x] + pi[x] '
'DPPS'	'decaprenyl synthase'	'frdp[c] + 7 ipdp[c] -> decdp[c] + 7 ppi[c] '
'DPROOp'	'D-proline oxidase, perixosomal'	'o2[x] + pro-D[x] -> 1p2cbxl[x] + h[x] + h2o2[x] '
'DRBK'	'Deoxyribokinase'	'atp[c] + drib[c] -> 2dr5p[c] + adp[c] + h[c] '
'DRIBt'	'deoxyribose transport via diffusion'	'drib[e] <=> drib[c] '
'DRPA'	'deoxyribose-phosphate aldolase'	'2dr5p[c] -> acald[c] + g3p[c] '
'DSAT'	'dihydrosphingosine N-acyltransferase'	'Rtotalcoa[c] + sphgn[c] -> coa[c] + dhcrm_hs[c] + h[c] '
'DTDPtn'	'dTDP nuclear transport'	'dtdp[c] <=> dtdp[n] '
'DTMPK'	'dTMP kinase'	'atp[c] + dtmp[c] <=> adp[c] + dtdp[c] '
'DTTPtn'	'dTTP diffusion in nucleus'	'dttp[c] <=> dttp[n] '
'DUDPtn'	'dUDP nuclear transport'	'dudp[c] <=> dudp[n] '
'DUMPtn'	'dUMP nuclear transport'	'dump[c] <=> dump[n] '
'DURAD'	'dihydrouracil dehydrogenase (NADP)'	'56dura[c] + nadp[c] <=> h[c] + nadph[c] + ura[c] '
'DURAD2'	'dihydrothymin dehydrogenase (NADP)'	'56dthm[c] + nadp[c] <=> h[c] + nadph[c] + thym[c] '
'DURIK1'	'deoxyuridine kinase (ATP:Deoxyuridine)'	'atp[c] + duri[c] -> adp[c] + dump[c] + h[c] '
'DURIK1m'	'deoxyuridine kinase (ATP:Deoxyuridine), mitochondrial'	'atp[m] + duri[m] -> adp[m] + dump[m] + h[m] '
'DURIPP'	'deoxyuridine phosphorylase'	'duri[c] + pi[c] <=> 2dr1p[c] + ura[c] '
'DURIt'	'deoxyuridine transport via diffusion'	'duri[e] <=> duri[c] '
'DURItn'	'deoxyuridine transport in nucleus'	'duri[c] <=> duri[n] '
'DUTPDPm'	'dUTP diphosphatase'	'dutp[m] + h2o[m] -> dump[m] + h[m] + ppi[m] '
'DUTPDPn'	'dUTP diphosphatase, nuclear'	'dutp[n] + h2o[n] -> dump[n] + h[n] + ppi[n] '
'EAFLATOXINte'	'xenobiotic transport'	'eaflatoxin[e] <=> eaflatoxin[c] '
'EBASTINEOHte'	'xenobiotic transport'	'ebastineoh[e] <=> ebastineoh[c] '
'EBASTINEOHtr'	'xenobiotic transport'	'ebastineoh[r] <=> ebastineoh[c] '
'EBASTINEte'	'xenobiotic transport'	'ebastine[e] <=> ebastine[c] '
'EBASTINEtr'	'xenobiotic transport'	'ebastine[r] <=> ebastine[c] '
'EBP1r'	'3-beta-hydroxysteroid-delta(8),delta(7)-isomerase'	'zymst[r] -> chlstol[r] '
'EBP2r'	'3-beta-hydroxysteroid-delta(8),delta(7)-isomerase'	'zymstnl[r] -> lthstrl[r] '
'ECGISOr'	'Ecgonine isomerase (ER)'	'ecgon[r] <=> pecgon[r] '
'ECOAH12m'	'3-hydroxyacyl-CoA dehydratase (3-hydroxyisobutyryl-CoA) (mitochondria)'	'2mp2coa[m] + h2o[m] <=> 3hibutcoa[m] '
'ECOAH1m'	'3-hydroxyacyl-CoA dehydratase (3-hydroxybutanoyl-CoA) (mitochondria)'	'3hbcoa[m] <=> b2coa[m] + h2o[m] '
'ECOAH1x'	'3-hydroxyacyl-CoA dehydratase (3-hydroxybutanoyl-CoA) (perioxisome)'	'3hbcoa[x] <=> b2coa[x] + h2o[x] '
'ECOAH9m'	'2-Methylprop-2-enoyl-CoA (2-Methylbut-2-enoyl-CoA), mitochondrial'	'2mb2coa[m] + h2o[m] <=> 3hmbcoa[m] '
'EGMESTr'	'ecgonine methyl esterase (ER)'	'egme[r] + h2o[r] -> ecgon[r] + h[r] + meoh[r] '
'EHGLAT'	'L-erythro-4-Hydroxyglutamate:2-oxoglutarate aminotransferase'	'akg[c] + e4hglu[c] -> 4h2oglt[c] + glu-L[c] '
'EHGLAT2m'	'L-erythro-4-Hydroxyglutamate:2-oxoglutarate aminotransferase 2, mitochondrial'	'e4hglu[m] + oaa[m] -> 4h2oglt[m] + asp-L[m] '
'EHGLATm'	'L-erythro-4-Hydroxyglutamate:2-oxoglutarate aminotransferase, mitochondrial'	'akg[m] + e4hglu[m] -> 4h2oglt[m] + glu-L[m] '
'EICOSTETCPT1'	'carnitine O-palmitoyltransferase'	'crn[c] + eicostetcoa[c] -> coa[c] + eicostetcrn[c] '
'EICOSTETCPT2'	'carnitine transferase'	'coa[m] + eicostetcrn[m] -> crn[m] + eicostetcoa[m] '
'EICOSTETCRNt'	'transport into the mitochondria (carnitine)'	'eicostetcrn[c] -> eicostetcrn[m] '
'EICOSTETt'	'fatty acid transport via diffusion'	'eicostet[e] <=> eicostet[c] '
'ELAIDCPT1'	'carnitine O-palmitoyltransferase'	'crn[c] + od2coa[c] -> coa[c] + elaidcrn[c] '
'ELAIDCPT2'	'carnitine transferase'	'coa[m] + elaidcrn[m] -> crn[m] + od2coa[m] '
'ELAIDCRNt'	'transport into the mitochondria (carnitine)'	'elaidcrn[c] -> elaidcrn[m] '
'ELAIDt'	'fatty acid transport via diffusion'	'elaid[e] <=> elaid[c] '
'ENGASE'	'endo-beta-N-acetylglucosaminidase'	'h2o[c] + s2l2n2m2m[c] -> acgam[c] + s2l2n2m2mn[c] '
'ENGASE2'	'endo-beta-N-acetylglucosaminidase'	'h2o[c] + n2m2nm[c] -> acgam[c] + n2m2nmn[c] '
'ENGASE2ly'	'endo-beta-N-acetylglucosaminidase, lysosomal'	'h2o[l] + n2m2nm[l] -> acgam[l] + n2m2nmn[l] '
'ENGASE3ly'	'endo-beta-N-acetylglucosaminidase, lysosomal'	'h2o[l] + ksi_deg2[l] -> acgam[l] + ksi_deg3[l] '
'ENGASEly'	'endo-beta-N-acetylglucosaminidase, lysosomal'	'h2o[l] + s2l2n2m2m[l] -> acgam[l] + s2l2n2m2mn[l] '
'ENMAN1g'	'Endomannosidase (glc1man-producing), Golgi apparatus'	'g1m8masn[g] + h2o[g] -> glc1man[g] + m7masnA[g] '
'ENMAN2g'	'Endomannosidase (glc2man-producing), Golgi apparatus'	'g2m8masn[g] + h2o[g] -> glc2man[g] + m7masnA[g] '
'ENMAN3g'	'Endomannosidase (glc3man-producing), Golgi apparatus'	'g3m8masn[g] + h2o[g] -> glc3man[g] + m7masnA[g] '
'ENMAN4g'	'Endomannosidase (m6masnC-producing), Golgi apparatus'	'g1m7masnC[g] + h2o[g] -> glc1man[g] + m6masnC[g] '
'ENMAN5g'	'Endomannosidase (m6masnB2-producing), Golgi apparatus'	'g1m7masnB[g] + h2o[g] -> glc1man[g] + m6masnB2[g] '
'ENMAN6g'	'Endomannosidase (m5masnB1-producing), Golgi apparatus'	'g1m6masnB1[g] + h2o[g] -> glc1man[g] + m5masnB1[g] '
'ENO'	'enolase'	'2pg[c] <=> h2o[c] + pep[c] '
'EPCTX'	'ethanolamine-phosphate cytidylyltransferase'	'2ameph[c] + ctp[c] + h[c] -> cmp2amep[c] + ppi[c] '
'ESTRADIOLGLCt'	'estradiol glucuronide transport via bicarbonate countertransport'	'hco3[c] + estradiolglc[e] <=> estradiolglc[c] + hco3[e] '
'ESTRADIOLGLCt2'	'17-beta-D-glucuronide transport (ATP-dependent)'	'atp[c] + estradiolglc[c] + h2o[c] -> adp[c] + h[c] + pi[c] + estradiolglc[e] '
'ESTRADIOLGLCtr'	'glucuronidated compound transport'	'estradiolglc[c] <=> estradiolglc[r] '
'ESTRADIOLt'	'estradiol transmembrane (homo sapiens) transport'	'estradiol[e] <=> estradiol[c] '
'ESTRADIOLtr'	'estradiol intracellular transport'	'estradiol[r] <=> estradiol[c] '
'ESTRIOLGLCte'	'glucuronidated compound transport'	'atp[c] + estriolglc[c] + h2o[c] -> adp[c] + h[c] + pi[c] + estriolglc[e] '
'ESTRIOLGLCtr'	'glucuronidated compound transport'	'estriolglc[c] <=> estriolglc[r] '
'ESTRIOLtr'	'estriol intracellular transport'	'estriol[r] <=> estriol[c] '
'ESTRONEGLCt'	'ABC transporter'	'atp[c] + estroneglc[c] + h2o[c] -> adp[c] + h[c] + pi[c] + estroneglc[e] '
'ESTRONEGLCtr'	'glucuronidated compound transport'	'estroneglc[c] <=> estroneglc[r] '
'ESTRONESt'	'estrone 3-sulfate transport via bicarbonate countertransport'	'hco3[c] + estrones[e] <=> estrones[c] + hco3[e] '
'ESTRONESt2'	'estrone-3-sulfate transport via sodium cotransport'	'estrones[e] + 2 na1[e] -> estrones[c] + 2 na1[c] '
'ESTRONEtr'	'estrone intracellular transport'	'estrone[r] <=> estrone[c] '
'ESTSULT'	'Estrogen sulfotransferase'	'estrone[c] + paps[c] -> estrones[c] + h[c] + pap[c] '
'ETF'	'electron transfer flavoprotein'	'etfox[m] + fadh2[m] -> etfrd[m] + fad[m] '
'ETFQO'	'Electron transfer flavoprotein-ubiquinone oxidoreductase'	'etfrd[m] + q10[m] -> etfox[m] + q10h2[m] '
'ETHAK'	'Ethanolamine kinase'	'atp[c] + etha[c] -> adp[c] + ethamp[c] + h[c] '
'ETHP'	'ethanolamine phosphate phosphatase'	'ethamp[c] + h2o[c] -> etha[c] + pi[c] '
'ETOHMO'	'ethanol monooxygenase'	'etoh[c] + h[c] + nadph[c] + o2[c] -> acald[c] + 2 h2o[c] + nadp[c] '
'ETOHt'	'ethanol reversible transport'	'etoh[e] <=> etoh[c] '
'ETOHtx'	'ethanol reversible peroxisomal transport'	'etoh[c] <=> etoh[x] '
'F1Atg'	'F1A intracellular transport'	'f1a[g] <=> f1a[l] '
'F1PGT'	'fucose-1-phosphate guanylyltransferase'	'fuc1p-L[c] + gtp[c] + h[c] <=> gdpfuc[c] + ppi[c] '
'F6Tg'	'glycoprotein 6-alpha-L-fucosyltransferase'	'gdpfuc[g] + n2m2masn[g] -> fn2m2masn[g] + gdp[g] + h[g] '
'FA120ACPH'	'fatty-acyl-ACP hydrolase'	'ddcaACP[c] + h2o[c] <=> ACP[c] + ddca[c] + h[c] '
'FA140ACPH'	'fatty-acyl-ACP hydrolase'	'h2o[c] + myrsACP[c] <=> ACP[c] + h[c] + ttdca[c] '
'FA141ACPH'	'fatty-acyl-ACP hydrolase'	'h2o[c] + tdeACP[c] <=> ACP[c] + h[c] + ttdcea[c] '
'FA160ACPH'	'fatty-acyl-ACP hydrolase'	'h2o[c] + palmACP[c] <=> ACP[c] + h[c] + hdca[c] '
'FA161ACPH'	'fatty-acyl-ACP hydrolase'	'h2o[c] + hdeACP[c] <=> ACP[c] + h[c] + hdcea[c] '
'FA180ACPH'	'fatty-acyl-ACP hydrolase'	'h2o[c] + ocdcaACP[c] <=> ACP[c] + h[c] + ocdca[c] '
'FA181ACPH'	'fatty-acyl-ACP hydrolase'	'h2o[c] + octeACP[c] <=> ACP[c] + h[c] + ocdcea[c] '
'FA1821ACPH'	'fatty-acyl-ACP hydrolase'	'h2o[c] + lnlcACP[c] <=> ACP[c] + h[c] + lnlc[c] '
'FA1822ACPH'	'fatty-acyl-ACP hydrolase'	'h2o[c] + lneldcACP[c] <=> ACP[c] + h[c] + lneldc[c] '
'FA182ACPH'	'fatty-acyl-ACP hydrolase'	'h2o[c] + ocdcyaACP[c] <=> ACP[c] + h[c] + ocdcya[c] '
'FACOAL120'	'fatty-acid--CoA ligase (dodecanoate)'	'atp[c] + coa[c] + ddca[c] <=> amp[c] + ddcacoa[c] + ppi[c] '
'FACOAL140i'	'fatty-acid--CoA ligase (tetradecanoate)'	'atp[c] + coa[c] + ttdca[c] -> amp[c] + ppi[c] + tdcoa[c] '
'FACOAL150'	'fatty-acid--CoA ligase'	'atp[c] + coa[c] + ptdca[c] <=> amp[c] + ppi[c] + ptdcacoa[c] '
'FACOAL160i'	'C160 fatty acid activation'	'atp[c] + coa[c] + hdca[c] -> amp[c] + pmtcoa[c] + ppi[c] '
'FACOAL161'	'fatty-acid--CoA ligase (hexadecenoate)'	'atp[c] + coa[c] + hdcea[c] <=> amp[c] + hdcoa[c] + ppi[c] '
'FACOAL170'	'fatty-acid--CoA ligase'	'atp[c] + coa[c] + hpdca[c] <=> amp[c] + hpdcacoa[c] + ppi[c] '
'FACOAL180i'	'C180 fatty acid activation'	'atp[c] + coa[c] + ocdca[c] -> amp[c] + ppi[c] + stcoa[c] '
'FACOAL1812'	'fatty-acid--CoA ligase'	'atp[c] + coa[c] + vacc[c] <=> amp[c] + ppi[c] + vacccoa[c] '
'FACOAL1813'	'fatty-acid--CoA ligase'	'atp[c] + coa[c] + elaid[c] <=> amp[c] + od2coa[c] + ppi[c] '
'FACOAL181i'	'C181 fatty acid activation'	'atp[c] + coa[c] + ocdcea[c] -> amp[c] + odecoa[c] + ppi[c] '
'FACOAL1821'	'fatty-acid--CoA ligase'	'atp[c] + coa[c] + lnlc[c] <=> amp[c] + lnlccoa[c] + ppi[c] '
'FACOAL1822'	'fatty-acid--CoA ligase'	'atp[c] + coa[c] + lneldc[c] <=> amp[c] + lneldccoa[c] + ppi[c] '
'FACOAL1831'	'fatty-acid--CoA ligase'	'atp[c] + coa[c] + lnlncg[c] <=> amp[c] + lnlncgcoa[c] + ppi[c] '
'FACOAL1832'	'fatty-acid--CoA ligase'	'atp[c] + coa[c] + lnlnca[c] <=> amp[c] + lnlncacoa[c] + ppi[c] '
'FACOAL184'	'fatty-acid--CoA ligase'	'atp[c] + coa[c] + strdnc[c] <=> amp[c] + ppi[c] + strdnccoa[c] '
'FACOAL191'	'fatty-acid--CoA ligase'	'atp[c] + coa[c] + prist[c] -> amp[c] + ppi[c] + pristcoa[c] '
'FACOAL200'	'fatty-acid--CoA ligase'	'arach[c] + atp[c] + coa[c] <=> amp[c] + arachcoa[c] + ppi[c] '
'FACOAL203'	'fatty-acid--CoA ligase'	'atp[c] + coa[c] + dlnlcg[c] <=> amp[c] + dlnlcgcoa[c] + ppi[c] '
'FACOAL204'	'fatty-acid--CoA ligase'	'arachd[c] + atp[c] + coa[c] <=> amp[c] + arachdcoa[c] + ppi[c] '
'FACOAL2042'	'fatty-acid--CoA ligase'	'atp[c] + coa[c] + eicostet[c] <=> amp[c] + eicostetcoa[c] + ppi[c] '
'FACOAL204i'	'arachidonic acid activation'	'arachd[c] + atp[c] + coa[c] -> amp[c] + arachdcoa[c] + ppi[c] '
'FACOAL205'	'fatty-acid--CoA ligase'	'atp[c] + coa[c] + tmndnc[c] <=> amp[c] + ppi[c] + tmndnccoa[c] '
'FACOAL206'	'fatty-acid--CoA ligase'	'atp[c] + coa[c] + phyt[c] <=> amp[c] + phytcoa[c] + ppi[c] '
'FACOAL224'	'fatty-acid--CoA ligase'	'adrn[c] + atp[c] + coa[c] <=> adrncoa[c] + amp[c] + ppi[c] '
'FACOAL2251'	'fatty-acid--CoA ligase'	'atp[c] + coa[c] + dcsptn1[c] <=> amp[c] + dcsptn1coa[c] + ppi[c] '
'FACOAL2252'	'fatty-acid--CoA ligase'	'atp[c] + clpnd[c] + coa[c] <=> amp[c] + clpndcoa[c] + ppi[c] '
'FACOAL226'	'fatty-acid--CoA ligase'	'atp[c] + coa[c] + crvnc[c] <=> amp[c] + c226coa[c] + ppi[c] '
'FACOAL226i'	'C226 fatty acid activation'	'atp[c] + coa[c] + crvnc[c] -> amp[c] + c226coa[c] + ppi[c] '
'FACOAL240'	'fatty-acid--CoA ligase'	'atp[c] + coa[c] + lgnc[c] <=> amp[c] + lgnccoa[c] + ppi[c] '
'FACOAL241'	'fatty-acid--CoA ligase'	'atp[c] + coa[c] + nrvnc[c] <=> amp[c] + nrvnccoa[c] + ppi[c] '
'FACOAL244_1'	'fatty-acid--CoA ligase'	'atp[c] + coa[c] + tettet6[c] <=> amp[c] + ppi[c] + tettet6coa[c] '
'FACOAL245_1'	'fatty-acid--CoA ligase'	'atp[c] + coa[c] + tetpent6[c] <=> amp[c] + ppi[c] + tetpent6coa[c] '
'FACOAL245_2'	'fatty-acid--CoA ligase'	'atp[c] + coa[c] + tetpent3[c] <=> amp[c] + ppi[c] + tetpent3coa[c] '
'FACOAL246_1'	'fatty-acid--CoA ligase'	'atp[c] + coa[c] + tethex3[c] <=> amp[c] + ppi[c] + tethex3coa[c] '
'FACOAL260'	'fatty-acid--CoA ligase (n-C26:0)'	'atp[c] + coa[c] + hexc[c] <=> amp[c] + hexccoa[c] + ppi[c] '
'FACOAL40im'	'fatty-acid--CoA ligase (butanoate), mitochondrial'	'atp[m] + but[m] + coa[m] -> amp[m] + btcoa[m] + ppi[m] '
'FACOAL80i'	'fatty-acid--CoA ligase (octanoate)'	'atp[c] + coa[c] + octa[c] -> amp[c] + occoa[c] + ppi[c] '
'FADDP'	'FAD diphosphatase'	'fad[c] + h2o[c] -> amp[c] + fmn[c] + 2 h[c] '
'FADH2tru'	'FADH2 transporter, endoplasmic reticulum'	'fadh2[c] -> fadh2[r] '
'FADH2tx'	'FADH2 transporter, peroxisomal'	'fadh2[c] <=> fadh2[x] '
'FADtru'	'FAD transporter, endoplasmic reticulum'	'fad[r] -> fad[c] '
'FADtx'	'FAD transporter, peroxisomal'	'fad[c] <=> fad[x] '
'FAEL183'	'fatty-acyl-CoA elongation (n-C18:3CoA)'	'5 h[c] + lnlncgcoa[c] + malcoa[c] + 4 nadph[c] + o2[c] -> co2[c] + coa[c] + dlnlcgcoa[c] + 3 h2o[c] + 4 nadp[c] '
'FAEL184'	'fatty-acyl-CoA elongation (n-C20:4CoA)'	'5 h[c] + malcoa[c] + 4 nadph[c] + o2[c] + strdnccoa[c] -> co2[c] + coa[c] + eicostetcoa[c] + 3 h2o[c] + 4 nadp[c] '
'FAEL204'	'fatty-acyl-CoA elongation (n-C20:4CoA)'	'arachdcoa[c] + 5 h[c] + malcoa[c] + 4 nadph[c] + o2[c] -> adrncoa[c] + co2[c] + coa[c] + 3 h2o[c] + 4 nadp[c] '
'FAEL205'	'fatty-acyl-CoA elongation (n-C20:5CoA)'	'5 h[c] + malcoa[c] + 4 nadph[c] + o2[c] + tmndnccoa[c] -> clpndcoa[c] + co2[c] + coa[c] + 3 h2o[c] + 4 nadp[c] '
'FAH1'	'Fatty acid omega-hydroxylase'	'ddca[c] + h[c] + nadph[c] + o2[c] -> h2o[c] + nadp[c] + whddca[c] '
'FAH2'	'Fatty acid omega-hydroxylase'	'h[c] + nadph[c] + o2[c] + ttdca[c] -> h2o[c] + nadp[c] + whttdca[c] '
'FAH3'	'Fatty acid omega-hydroxylase'	'h[c] + hdca[c] + nadph[c] + o2[c] -> h2o[c] + nadp[c] + whhdca[c] '
'FALDH'	'formaldehyde dehydrogenase'	'fald[c] + gthrd[c] + nad[c] <=> Sfglutth[c] + h[c] + nadh[c] '
'FALDtly'	'formaldehyde transport via diffusion (lysosomall)'	'fald[l] <=> fald[c] '
'FALDtm'	'formaldehyde transport via diffusion (mitochondrial)'	'fald[m] <=> fald[c] '
'FAOXC11'	'Beta oxidation of long chain fatty acid'	'coa[m] + dmnoncoa[m] + h2o[m] + nad[m] -> accoa[m] + dmhptcoa[m] + h[m] + nadh[m] '
'FAOXC140'	'Beta oxidation of long chain fatty acid'	'6 coa[m] + 6 fad[m] + 6 h2o[m] + 6 nad[m] + tdcoa[m] -> 7 accoa[m] + 6 fadh2[m] + 6 h[m] + 6 nadh[m] '
'FAOXC150m'	'Beta oxidation of long chain fatty acid (odd chain)'	'6 coa[m] + 6 fad[m] + 6 h2o[m] + 6 nad[m] + ptdcacoa[m] -> 6 accoa[m] + 6 fadh2[m] + 6 h[m] + 6 nadh[m] + ppcoa[m] '
'FAOXC160'	'Beta oxidation of long chain fatty acid'	'7 coa[m] + 7 fad[m] + 7 h2o[m] + 7 nad[m] + pmtcoa[m] -> 8 accoa[m] + 7 fadh2[m] + 7 h[m] + 7 nadh[m] '
'FAOXC16080m'	'Beta oxidation of long chain fatty acid'	'4 coa[m] + 4 fad[m] + 4 h2o[m] + 4 nad[m] + pmtcoa[m] -> 4 accoa[m] + 4 fadh2[m] + 4 h[m] + 4 nadh[m] + occoa[m] '
'FAOXC16080x'	'Beta oxidation of long chain fatty acid'	'4 coa[x] + 4 h2o[x] + 4 nad[x] + 4 o2[x] + pmtcoa[x] -> 4 accoa[x] + 4 h[x] + 4 h2o2[x] + 4 nadh[x] + occoa[x] '
'FAOXC161802m'	'Beta oxidation fatty acid'	'4 coa[m] + 3 fad[m] + 4 h2o[m] + hdd2coa[m] + 4 nad[m] -> 4 accoa[m] + 3 fadh2[m] + 4 h[m] + 4 nadh[m] + occoa[m] '
'FAOXC16180m'	'Beta oxidation fatty acid'	'4 coa[m] + 3 fad[m] + 4 h2o[m] + hdcoa[m] + 4 nad[m] -> 4 accoa[m] + 3 fadh2[m] + 4 h[m] + 4 nadh[m] + occoa[m] '
'FAOXC170m'	'Beta oxidation of long chain fatty acid (odd chain)'	'7 coa[m] + 7 fad[m] + 7 h2o[m] + hpdcacoa[m] + 7 nad[m] -> 7 accoa[m] + 7 fadh2[m] + 7 h[m] + 7 nadh[m] + ppcoa[m] '
'FAOXC180'	'Beta oxidation of long chain fatty acid'	'coa[m] + fad[m] + h2o[m] + nad[m] + stcoa[m] -> accoa[m] + fadh2[m] + h[m] + nadh[m] + pmtcoa[m] '
'FAOXC180x'	'Beta oxidation of long chain fatty acid'	'coa[x] + h2o[x] + nad[x] + o2[x] + stcoa[x] -> accoa[x] + h[x] + h2o2[x] + nadh[x] + pmtcoa[x] '
'FAOXC1811601m'	'Beta oxidation fatty acid'	'5 coa[m] + 4 fad[m] + 5 h2o[m] + 5 nad[m] + od2coa[m] -> 5 accoa[m] + 4 fadh2[m] + 5 h[m] + 5 nadh[m] + occoa[m] '
'FAOXC1811602m'	'Beta oxidation fatty acid'	'5 coa[m] + 4 fad[m] + 5 h2o[m] + 5 nad[m] + vacccoa[m] -> 5 accoa[m] + 4 fadh2[m] + 5 h[m] + 5 nadh[m] + occoa[m] '
'FAOXC1811603m'	'Beta oxidation fatty acid'	'5 coa[m] + 4 fad[m] + 5 h2o[m] + 5 nad[m] + odecoa[m] -> 5 accoa[m] + 4 fadh2[m] + 5 h[m] + 5 nadh[m] + occoa[m] '
'FAOXC182806m'	'Beta oxidation of fatty acid'	'5 coa[m] + 3 fad[m] + 5 h2o[m] + lnlccoa[m] + 5 nad[m] -> 5 accoa[m] + 3 fadh2[m] + 5 h[m] + 5 nadh[m] + occoa[m] '
'FAOXC18280m'	'Beta oxidation of fatty acid'	'5 coa[m] + 3 fad[m] + 5 h2o[m] + lneldccoa[m] + 5 nad[m] -> 5 accoa[m] + 3 fadh2[m] + 5 h[m] + 5 nadh[m] + occoa[m] '
'FAOXC183803m'	'Beta oxidation of fatty acid'	'5 coa[m] + 2 fad[m] + 5 h2o[m] + lnlncacoa[m] + 5 nad[m] -> 5 accoa[m] + 2 fadh2[m] + 5 h[m] + 5 nadh[m] + occoa[m] '
'FAOXC183806m'	'Beta oxidation of fatty acid'	'5 coa[m] + 5 h2o[m] + lnlncgcoa[m] + 5 nad[m] + 2 o2[m] -> 5 accoa[m] + 5 h[m] + 2 h2o2[m] + 5 nadh[m] + occoa[m] '
'FAOXC183806x'	'Beta oxidation of long chain fatty acid'	'5 coa[x] + 5 h2o[x] + lnlncgcoa[x] + 5 nad[x] + 2 o2[x] -> 5 accoa[x] + 5 h[x] + 2 h2o2[x] + 5 nadh[x] + occoa[x] '
'FAOXC18480m'	'Beta oxidation of fatty acid'	'5 coa[m] + fad[m] + 5 h2o[m] + 5 nad[m] + strdnccoa[m] -> 5 accoa[m] + fadh2[m] + 5 h[m] + 5 nadh[m] + occoa[m] '
'FAOXC18480x'	'Beta oxidation of long chain fatty acid'	'5 coa[x] + 5 h2o[x] + 5 nad[x] + o2[x] + strdnccoa[x] -> 5 accoa[x] + 5 h[x] + h2o2[x] + 5 nadh[x] + occoa[x] '
'FAOXC200180m'	'Beta oxidation of long chain fatty acid'	'arachcoa[m] + coa[m] + fad[m] + h2o[m] + nad[m] -> accoa[m] + fadh2[m] + h[m] + nadh[m] + stcoa[m] '
'FAOXC200180x'	'Beta oxidation of long chain fatty acid'	'arachcoa[x] + coa[x] + h2o[x] + nad[x] + o2[x] -> accoa[x] + h[x] + h2o2[x] + nadh[x] + stcoa[x] '
'FAOXC2031836m'	'Beta oxidation of fatty acid'	'coa[m] + dlnlcgcoa[m] + fad[m] + h2o[m] + nad[m] -> accoa[m] + fadh2[m] + h[m] + lnlncgcoa[m] + nadh[m] '
'FAOXC204'	'Beta oxidation of long chain fatty acid'	'arachdcoa[m] + 9 coa[m] + 5 fad[m] + 9 h2o[m] + 9 nad[m] -> 10 accoa[m] + 5 fadh2[m] + 9 h[m] + 9 nadh[m] '
'FAOXC204184m'	'Beta oxidation fatty acid'	'coa[m] + eicostetcoa[m] + fad[m] + h2o[m] + nad[m] -> accoa[m] + fadh2[m] + h[m] + nadh[m] + strdnccoa[m] '
'FAOXC2051843m'	'Beta oxidation of fatty acid'	'coa[m] + h2o[m] + nad[m] + tmndnccoa[m] -> accoa[m] + h[m] + nadh[m] + strdnccoa[m] '
'FAOXC2051843x'	'Beta oxidation of long chain fatty acid'	'coa[x] + h2o[x] + nad[x] + tmndnccoa[x] -> accoa[x] + h[x] + nadh[x] + strdnccoa[x] '
'FAOXC2242046m'	'Beta oxidation of long chain fatty acid'	'adrncoa[m] + coa[m] + fad[m] + h2o[m] + nad[m] -> accoa[m] + arachdcoa[m] + fadh2[m] + h[m] + nadh[m] '
'FAOXC2242046x'	'Beta oxidation of long chain fatty acid'	'adrncoa[x] + coa[x] + h2o[x] + nad[x] + o2[x] -> accoa[x] + arachdcoa[x] + h[x] + h2o2[x] + nadh[x] '
'FAOXC2251836m'	'Beta oxidation of fatty acid'	'2 coa[m] + dcsptn1coa[m] + 2 h2o[m] + 2 nad[m] -> 2 accoa[m] + 2 h[m] + lnlncgcoa[m] + 2 nadh[m] '
'FAOXC2251836x'	'Beta oxidation of long chain fatty acid'	'2 coa[x] + dcsptn1coa[x] + 2 h2o[x] + 2 nad[x] -> 2 accoa[x] + 2 h[x] + lnlncgcoa[x] + 2 nadh[x] '
'FAOXC2252053m'	'Beta oxidation of long chain fatty acid'	'coa[m] + dcsptn1coa[m] + h2o[m] + nad[m] + o2[m] -> accoa[m] + h[m] + h2o2[m] + nadh[m] + tmndnccoa[m] '
'FAOXC2252053x'	'Beta oxidation of long chain fatty acid'	'coa[x] + dcsptn1coa[x] + h2o[x] + nad[x] + o2[x] -> accoa[x] + h[x] + h2o2[x] + nadh[x] + tmndnccoa[x] '
'FAOXC226'	'Beta oxidation of long chain fatty acid'	'c226coa[m] + 10 coa[m] + 4 fad[m] + 10 h2o[m] + 10 nad[m] -> 11 accoa[m] + 4 fadh2[m] + 10 h[m] + 10 nadh[m] '
'FAOXC226205m'	'Beta oxidation of long chain fatty acid'	'c226coa[m] + coa[m] + h2o[m] + nad[m] -> accoa[m] + h[m] + nadh[m] + tmndnccoa[m] '
'FAOXC226205x'	'Beta oxidation of long chain fatty acid'	'c226coa[x] + coa[x] + h2o[x] + nad[x] -> accoa[x] + h[x] + nadh[x] + tmndnccoa[x] '
'FAOXC240200x'	'Beta oxidation of long chain fatty acid'	'2 coa[x] + 2 h2o[x] + lgnccoa[x] + 2 nad[x] + 2 o2[x] -> 2 accoa[x] + arachcoa[x] + 2 h[x] + 2 h2o2[x] + 2 nadh[x] '
'FAOXC241181x'	'Beta oxidation of long chain fatty acid'	'3 coa[x] + 3 h2o[x] + 3 nad[x] + nrvnccoa[x] + 3 o2[x] -> 3 accoa[x] + 3 h[x] + 3 h2o2[x] + 3 nadh[x] + odecoa[x] '
'FAOXC2442246x'	'Beta oxidation of long chain fatty acid'	'coa[x] + h2o[x] + nad[x] + o2[x] + tettet6coa[x] -> accoa[x] + adrncoa[x] + h[x] + h2o2[x] + nadh[x] '
'FAOXC2452253x'	'Beta oxidation of long chain fatty acid'	'coa[x] + h2o[x] + nad[x] + o2[x] + tetpent3coa[x] -> accoa[x] + clpndcoa[x] + h[x] + h2o2[x] + nadh[x] '
'FAOXC2452256x'	'Beta oxidation of long chain fatty acid'	'coa[x] + h2o[x] + nad[x] + o2[x] + tetpent6coa[x] -> accoa[x] + dcsptn1coa[x] + h[x] + h2o2[x] + nadh[x] '
'FAOXC246226x'	'Beta oxidation of long chain fatty acid'	'coa[x] + h2o[x] + nad[x] + o2[x] + tethex3coa[x] -> accoa[x] + c226coa[x] + h[x] + h2o2[x] + nadh[x] '
'FAOXC260240x'	'Beta oxidation of long chain fatty acid'	'coa[x] + h2o[x] + hexccoa[x] + nad[x] + o2[x] -> accoa[x] + h[x] + h2o2[x] + lgnccoa[x] + nadh[x] '
'FAOXC80'	'Beta oxidation of med/long chain fatty acid'	'3 coa[m] + 3 fad[m] + 3 h2o[m] + 3 nad[m] + occoa[m] -> 4 accoa[m] + 3 fadh2[m] + 3 h[m] + 3 nadh[m] '
'FAS100COA'	'fatty acyl-CoA synthase (n-C10:0CoA)'	'3 h[c] + malcoa[c] + 2 nadph[c] + occoa[c] -> co2[c] + coa[c] + dcacoa[c] + h2o[c] + 2 nadp[c] '
'FAS120COA'	'fatty-acyl-CoA synthase (n-C12:0CoA)'	'dcacoa[c] + 3 h[c] + malcoa[c] + 2 nadph[c] -> co2[c] + coa[c] + ddcacoa[c] + h2o[c] + 2 nadp[c] '
'FAS140COA'	'fatty-acyl-CoA synthase (n-C14:0CoA)'	'ddcacoa[c] + 3 h[c] + malcoa[c] + 2 nadph[c] -> co2[c] + coa[c] + h2o[c] + 2 nadp[c] + tdcoa[c] '
'FAS160COA'	'fatty-acyl-CoA synthase (n-C16:0CoA)'	'3 h[c] + malcoa[c] + 2 nadph[c] + tdcoa[c] -> co2[c] + coa[c] + h2o[c] + 2 nadp[c] + pmtcoa[c] '
'FAS180COA'	'fatty-acyl-CoA synthase (n-C18:0CoA)'	'3 h[c] + malcoa[c] + 2 nadph[c] + pmtcoa[c] -> co2[c] + coa[c] + h2o[c] + 2 nadp[c] + stcoa[c] '
'FAS80COA_L'	'fatty acyl-CoA synthase (n-C8:0CoA), lumped reaction'	'accoa[c] + 9 h[c] + 3 malcoa[c] + 6 nadph[c] -> 3 co2[c] + 3 coa[c] + 3 h2o[c] + 6 nadp[c] + occoa[c] '
'FATP1t'	'fatty acid electroneutral transport'	'hdca[c] + na1[c] <=> hdca[e] + na1[e] '
'FATP2t'	'fatty acid electroneutral transport'	'na1[c] + ocdcea[c] <=> na1[e] + ocdcea[e] '
'FATP3t'	'fatty acid electroneutral transport'	'na1[c] + ocdca[c] <=> na1[e] + ocdca[e] '
'FATP4t'	'fatty acid electroneutral transport'	'arach[c] + na1[c] <=> arach[e] + na1[e] '
'FATP5t'	'fatty acid electroneutral transport'	'arachd[c] + na1[c] <=> arachd[e] + na1[e] '
'FATP6t'	'fatty acid electroneutral transport'	'adrn[c] + na1[c] <=> adrn[e] + na1[e] '
'FATP7t'	'fatty acid electroneutral transport'	'crvnc[c] + na1[c] <=> crvnc[e] + na1[e] '
'FATP8t'	'fatty acid electroneutral transport'	'lgnc[c] + na1[c] <=> lgnc[e] + na1[e] '
'FATP9t'	'fatty acid electroneutral transport'	'na1[c] + nrvnc[c] <=> na1[e] + nrvnc[e] '
'FBA'	'fructose-bisphosphate aldolase'	'fdp[c] <=> dhap[c] + g3p[c] '
'FBA2'	'D-Fructose 1-phosphate D-glyceraldehyde-3-phosphate-lyase'	'f1p[c] <=> dhap[c] + glyald[c] '
'FBA4'	'D-Fructose 1-phosphate D-glyceraldehyde-3-phosphate-lyase'	'xu1p-D[c] <=> dhap[c] + gcald[c] '
'FBA5'	'D-Tagatose 1-phosphate D-glyceraldehyde-3-phosphate-lyase'	'tag1p-D[c] <=> dhap[c] + glyald[c] '
'FBP'	'fructose-bisphosphatase'	'fdp[c] + h2o[c] -> f6p[c] + pi[c] '
'FBP26'	'Fructose-2,6-bisphosphate 2-phosphatase'	'f26bp[c] + h2o[c] -> f6p[c] + pi[c] '
'FCLTm'	'Ferrochelatase, mitochondrial'	'fe2[m] + ppp9[m] -> 2 h[m] + pheme[m] '
'FCOAH'	'formyl coa hydrolase'	'formcoa[c] + h2o[c] -> coa[c] + for[c] + 5 h[c] '
'FDH'	'formate dehydrogenase'	'for[c] + nad[c] -> co2[c] + nadh[c] '
'FE2t'	'iron (II) transport'	'fe2[e] -> fe2[c] '
'FE2tm'	'iron (II) transport'	'fe2[c] + h[c] -> fe2[m] + h[m] '
'FE3R2e'	'Fe(III) reduction (ascorbate)'	'ascb-L[e] + 2 fe3[e] -> dhdascb[e] + 2 fe2[e] + 2 h[e] '
'FK'	'Fucokinase'	'atp[c] + fuc-L[c] -> adp[c] + fuc1p-L[c] + h[c] '
'FKYNH'	'N-Formyl-L-kynurenine amidohydrolase'	'Lfmkynr[c] + h2o[c] -> Lkynr[c] + for[c] + h[c] '
'FMNAT'	'FMN adenylyltransferase'	'atp[c] + fmn[c] + h[c] -> fad[c] + ppi[c] '
'FOLR2'	'folate reductase'	'fol[c] + nadph[c] -> dhf[c] + nadp[c] '
'FOLt2'	'folate transport via anion exchange'	'oh1[c] + fol[e] <=> fol[c] + oh1[e] '
'FORMCOAtx'	'formyl coa transport'	'formcoa[x] <=> formcoa[c] '
'FORt2m'	'formate mitochondrial transport'	'for[m] <=> for[c] '
'FORtr'	'FOR transporter, endoplasmic reticulum'	'for[c] <=> for[r] '
'FORtrn'	'Formate transport, nuclear'	'for[c] <=> for[n] '
'FPGS'	'folylpolyglutamate synthetase'	'4 atp[c] + 4 glu-L[c] + thf[c] -> 5thf[c] + 4 adp[c] + 4 h[c] + 4 pi[c] '
'FPGS2'	'folylpolyglutamate synthetase'	'5thf[c] + atp[c] + glu-L[c] -> 6thf[c] + adp[c] + h[c] + pi[c] '
'FPGS2m'	'folylpolyglutamate synthetase, mitochondrial'	'5thf[m] + atp[m] + glu-L[m] -> 6thf[m] + adp[m] + h[m] + pi[m] '
'FPGS3'	'folylpolyglutamate synthetase'	'6thf[c] + atp[c] + glu-L[c] -> 7thf[c] + adp[c] + h[c] + pi[c] '
'FPGS3m'	'folylpolyglutamate synthetase, mitochondrial'	'6thf[m] + atp[m] + glu-L[m] -> 7thf[m] + adp[m] + h[m] + pi[m] '
'FPGS4'	'folylpolyglutamate synthetase (DHF)'	'4 atp[c] + dhf[c] + 4 glu-L[c] -> 5dhf[c] + 4 adp[c] + 4 h[c] + 4 pi[c] '
'FPGS4m'	'folylpolyglutamate synthetase (DHF), mitochondrial'	'4 atp[m] + dhf[m] + 4 glu-L[m] -> 5dhf[m] + 4 adp[m] + 4 h[m] + 4 pi[m] '
'FPGS5'	'folylpolyglutamate synthetase (DHF)'	'5dhf[c] + atp[c] + glu-L[c] -> 6dhf[c] + adp[c] + h[c] + pi[c] '
'FPGS5m'	'folylpolyglutamate synthetase (DHF), mitochondrial'	'5dhf[m] + atp[m] + glu-L[m] -> 6dhf[m] + adp[m] + h[m] + pi[m] '
'FPGS6'	'folylpolyglutamate synthetase (DHF)'	'6dhf[c] + atp[c] + glu-L[c] -> 7dhf[c] + adp[c] + h[c] + pi[c] '
'FPGS6m'	'folylpolyglutamate synthetase (DHF), mitochondrial'	'6dhf[m] + atp[m] + glu-L[m] -> 7dhf[m] + adp[m] + h[m] + pi[m] '
'FPGS7'	'folylpolyglutamate synthetase (10fthf)'	'10fthf[c] + 4 atp[c] + 4 glu-L[c] -> 10fthf5glu[c] + 4 adp[c] + 4 h[c] + 4 pi[c] '
'FPGS7m'	'folylpolyglutamate synthetase (10fthf), mitochondrial'	'10fthf[m] + 4 atp[m] + 4 glu-L[m] -> 10fthf5glu[m] + 4 adp[m] + 4 h[m] + 4 pi[m] '
'FPGS8'	'folylpolyglutamate synthetase (10fthf)'	'10fthf5glu[c] + atp[c] + glu-L[c] -> 10fthf6glu[c] + adp[c] + h[c] + pi[c] '
'FPGS8m'	'folylpolyglutamate synthetase (10fthf), mitochondrial'	'10fthf5glu[m] + atp[m] + glu-L[m] -> 10fthf6glu[m] + adp[m] + h[m] + pi[m] '
'FPGS9'	'folylpolyglutamate synthetase (10fthf)'	'10fthf6glu[c] + atp[c] + glu-L[c] -> 10fthf7glu[c] + adp[c] + h[c] + pi[c] '
'FPGS9m'	'folylpolyglutamate synthetase (10fthf), mitochondrial'	'10fthf6glu[m] + atp[m] + glu-L[m] -> 10fthf7glu[m] + adp[m] + h[m] + pi[m] '
'FPGSm'	'folylpolyglutamate synthetase, mitochondrial'	'4 atp[m] + 4 glu-L[m] + thf[m] -> 5thf[m] + 4 adp[m] + 4 h[m] + 4 pi[m] '
'FRDPtc'	'lipid, flip-flop intracellular transport'	'frdp[x] <=> frdp[c] '
'FRDPtr'	'lipid, flip-flop intracellular transport'	'frdp[x] <=> frdp[r] '
'FRTT'	'farnesyltranstransferase'	'frdp[c] + ipdp[c] -> ggdp[c] + ppi[c] '
'FRUt1r'	'D-fructose transport in via uniport'	'fru[e] <=> fru[c] '
'FRUt4'	'D-fructose transport via sodium cotransport'	'fru[e] + na1[e] <=> fru[c] + na1[c] '
'FT'	'farnesyltranstransferase (trans,trans,cis-geranylgeranyl diphosphate-generating)'	'frdp[c] + ipdp[c] -> ppi[c] + ttc-ggdp[c] '
'FTCD'	'formimidoyltransferase cyclodeaminase'	'5forthf[c] + 2 h[c] -> methf[c] + nh4[c] '
'FTHFCL'	'5-formethyltetrahydrofolate cyclo-ligase'	'5fthf[c] + atp[c] -> adp[c] + methf[c] + pi[c] '
'FTHFDH'	'formyltetrahydrofolate dehydrogenase'	'10fthf[c] + h2o[c] + nadp[c] -> co2[c] + h[c] + nadph[c] + thf[c] '
'FTHFL'	'formate-tetrahydrofolate ligase'	'atp[c] + for[c] + thf[c] <=> 10fthf[c] + adp[c] + pi[c] '
'FTHFLm'	'formate-tetrahydrofolate ligase, mitochondrial'	'atp[m] + for[m] + thf[m] <=> 10fthf[m] + adp[m] + pi[m] '
'FUC13GALACGLCGAL14ACGLCGALGLUSIDEte'	'blood group intracellular transport'	'fuc13galacglcgal14acglcgalgluside_hs[e] <=> fuc13galacglcgal14acglcgalgluside_hs[c] '
'FUC13GALACGLCGAL14ACGLCGALGLUSIDEtg'	'blood group intracellular transport'	'fuc13galacglcgal14acglcgalgluside_hs[g] <=> fuc13galacglcgal14acglcgalgluside_hs[c] '
'FUC14GALACGLCGALGLUSIDEte'	'blood group intracellular transport'	'fuc14galacglcgalgluside_hs[e] <=> fuc14galacglcgalgluside_hs[c] '
'FUC14GALACGLCGALGLUSIDEtg'	'blood group intracellular transport'	'fuc14galacglcgalgluside_hs[g] <=> fuc14galacglcgalgluside_hs[c] '
'FUCACGALFUCGALACGLCGALGLUSIDEte'	'blood group intracellular transport'	'fucacgalfucgalacglcgalgluside_hs[e] <=> fucacgalfucgalacglcgalgluside_hs[c] '
'FUCACGALFUCGALACGLCGALGLUSIDEtg'	'blood group intracellular transport'	'fucacgalfucgalacglcgalgluside_hs[g] <=> fucacgalfucgalacglcgalgluside_hs[c] '
'FUCACNGAL14ACGLCGALGLUSIDEte'	'blood group intracellular transport'	'fucacngal14acglcgalgluside_hs[e] <=> fucacngal14acglcgalgluside_hs[c] '
'FUCACNGAL14ACGLCGALGLUSIDEtg'	'blood group intracellular transport'	'fucacngal14acglcgalgluside_hs[g] <=> fucacngal14acglcgalgluside_hs[c] '
'FUCACNGALACGLCGALGLUSIDEte'	'blood group intracellular transport'	'fucacngalacglcgalgluside_hs[e] <=> fucacngalacglcgalgluside_hs[c] '
'FUCACNGALACGLCGALGLUSIDEtg'	'blood group intracellular transport'	'fucacngalacglcgalgluside_hs[g] <=> fucacngalacglcgalgluside_hs[c] '
'FUCASE2e'	'alpha-fucosidase, extracellular'	'h2o[e] + ksi[e] -> fuc-L[e] + ksi_deg1[e] '
'FUCASE2ly'	'alpha-fucosidase, lysosomal'	'h2o[l] + ksi[l] -> fuc-L[l] + ksi_deg1[l] '
'FUCASEe'	'alpha-fucosidase, extracellular'	'h2o[e] + s2l2fn2m2masn[e] -> fuc-L[e] + s2l2n2m2masn[e] '
'FUCASEly'	'alpha-fucosidase, lysosomal'	'h2o[l] + s2l2fn2m2masn[l] -> fuc-L[l] + s2l2n2m2masn[l] '
'FUCFUC12GAL14ACGLCGALGLUSIDEte'	'blood group intracellular transport'	'fucfuc12gal14acglcgalgluside_hs[e] <=> fucfuc12gal14acglcgalgluside_hs[c] '
'FUCFUC12GAL14ACGLCGALGLUSIDEtg'	'blood group intracellular transport'	'fucfuc12gal14acglcgalgluside_hs[g] <=> fucfuc12gal14acglcgalgluside_hs[c] '
'FUCFUC132GALACGLCGAL14ACGLCGALGLUSIDEte'	'blood group intracellular transport'	'fucfuc132galacglcgal14acglcgalgluside_hs[e] <=> fucfuc132galacglcgal14acglcgalgluside_hs[c] '
'FUCFUC132GALACGLCGAL14ACGLCGALGLUSIDEtg'	'blood group intracellular transport'	'fucfuc132galacglcgal14acglcgalgluside_hs[g] <=> fucfuc132galacglcgal14acglcgalgluside_hs[c] '
'FUCFUCFUCGALACGLC13GALACGLCGAL14ACGLCGALGLUSIDEte'	'blood group intracellular transport'	'fucfucfucgalacglc13galacglcgal14acglcgalgluside_hs[e] <=> fucfucfucgalacglc13galacglcgal14acglcgalgluside_hs[c] '
'FUCFUCFUCGALACGLC13GALACGLCGAL14ACGLCGALGLUSIDEtg'	'blood group intracellular transport'	'fucfucfucgalacglc13galacglcgal14acglcgalgluside_hs[g] <=> fucfucfucgalacglc13galacglcgal14acglcgalgluside_hs[c] '
'FUCFUCFUCGALACGLCGAL14ACGLCGALGLUSIDEte'	'blood group intracellular transport'	'fucfucfucgalacglcgal14acglcgalgluside_hs[e] <=> fucfucfucgalacglcgal14acglcgalgluside_hs[c] '
'FUCFUCFUCGALACGLCGAL14ACGLCGALGLUSIDEtg'	'blood group intracellular transport'	'fucfucfucgalacglcgal14acglcgalgluside_hs[g] <=> fucfucfucgalacglcgal14acglcgalgluside_hs[c] '
'FUCFUCGALACGLCGALGLUSIDEte'	'blood group intracellular transport'	'fucfucgalacglcgalgluside_hs[e] <=> fucfucgalacglcgalgluside_hs[c] '
'FUCFUCGALACGLCGALGLUSIDEtg'	'blood group intracellular transport'	'fucfucgalacglcgalgluside_hs[g] <=> fucfucgalacglcgalgluside_hs[c] '
'FUCGAL14ACGLCGALGLUSIDEte'	'blood group intracellular transport'	'fucgal14acglcgalgluside_hs[e] <=> fucgal14acglcgalgluside_hs[c] '
'FUCGAL14ACGLCGALGLUSIDEtg'	'blood group intracellular transport'	'fucgal14acglcgalgluside_hs[g] <=> fucgal14acglcgalgluside_hs[c] '
'FUCGALFUCGALACGLCGALGLUSIDEte'	'blood group intracellular transport'	'fucgalfucgalacglcgalgluside_hs[e] <=> fucgalfucgalacglcgalgluside_hs[c] '
'FUCGALFUCGALACGLCGALGLUSIDEtg'	'blood group intracellular transport'	'fucgalfucgalacglcgalgluside_hs[g] <=> fucgalfucgalacglcgalgluside_hs[c] '
'FUCGALGBSIDEte'	'fucgalgbside_hs transport'	'fucgalgbside_hs[c] <=> fucgalgbside_hs[e] '
'FUCGALGBSIDEtg'	'fucgalgbside_hs intracellular transport'	'fucgalgbside_hs[c] <=> fucgalgbside_hs[g] '
'FUCtly'	'L-fucose efflux from lysosome'	'fuc-L[l] -> fuc-L[c] '
'FUM'	'fumarase'	'fum[c] + h2o[c] <=> mal-L[c] '
'FUMAC'	'fumarylacetoacetase'	'4fumacac[c] + h2o[c] -> acac[c] + fum[c] + h[c] '
'FUMSO3tm'	'Fumarate:sulfite antiport, mitochondrial'	'fum[c] + so3[m] <=> so3[c] + fum[m] '
'FUMSO4tm'	'Fumarate:sulfate antiport, mitochondrial'	'fum[c] + so4[m] <=> so4[c] + fum[m] '
'FUMTSULtm'	'Fumarate:thiosulfate antiport, mitochondrial'	'fum[c] + tsul[m] <=> tsul[c] + fum[m] '
'FUMm'	'fumarase, mitochondrial'	'fum[m] + h2o[m] <=> mal-L[m] '
'FUMt'	'Fumarate exchange, diffusion'	'fum[c] -> fum[e] '
'FUMtm'	'fumarate transport, mitochondrial'	'fum[c] + pi[m] <=> pi[c] + fum[m] '
'FUT11g'	'Galactoside 2-alpha-L-fucosyltransferase 1'	'galgbside_hs[g] + gdpfuc[g] -> fucgalgbside_hs[g] + gdp[g] + h[g] '
'FUT12g'	'Galactoside 2-alpha-L-fucosyltransferase 1'	'galacglcgalgluside_hs[g] + gdpfuc[g] -> fucgalacglcgalgluside_hs[g] + gdp[g] + h[g] '
'FUT14g'	'Galactoside 2-alpha-L-fucosyltransferase 1'	'gal14acglcgalgluside_hs[g] + gdpfuc[g] -> fuc12gal14acglcgalgluside_hs[g] + gdp[g] + h[g] '
'FUT15g'	'Galactoside 2-alpha-L-fucosyltransferase 1'	'galacgalfuc12gal14acglcgalgluside_hs[g] + gdpfuc[g] -> fucgalacgalfuc12gal14acglcgalgluside_hs[g] + gdp[g] + h[g] '
'FUT16g'	'Galactoside 2-alpha-L-fucosyltransferase 1'	'galacglcgal14acglcgalgluside_hs[g] + gdpfuc[g] -> fucgalacglcgal14acglcgalgluside_hs[g] + gdp[g] + h[g] '
'FUT17g'	'Galactoside 2-alpha-L-fucosyltransferase 1'	'galacgalfucgalacglcgal14acglcgalgluside_hs[g] + gdpfuc[g] -> fucgalacgalfucgalacglcgal14acglcgalgluside_hs[g] + gdp[g] + h[g] '
'FUT18g'	'Galactoside 2-alpha-L-fucosyltransferase 1'	'galacglcgalacglcgal14acglcgalgluside_hs[g] + 2 gdpfuc[g] -> fucfucgalacglcgalacglcgal14acglcgalgluside_hs[g] + 2 gdp[g] + 2 h[g] '
'FUT31g'	'fucosyltransferase 3 (galactoside 3(4)-L-fucosyltransferase, Lewis blood group included) 1'	'galacglcgalgluside_hs[g] + gdpfuc[g] -> fuc14galacglcgalgluside_hs[g] + gdp[g] + h[g] '
'FUT32g'	'fucosyltransferase 3 (galactoside 3(4)-L-fucosyltransferase, Lewis blood group included) 1'	'acngalacglcgalgluside_hs[g] + gdpfuc[g] -> fucacngalacglcgalgluside_hs[g] + gdp[g] + h[g] '
'FUT33g'	'fucosyltransferase 3 (galactoside 3(4)-L-fucosyltransferase, Lewis blood group included) 1'	'acgalfucgalacglcgalgluside_hs[g] + gdpfuc[g] -> fucacgalfucgalacglcgalgluside_hs[g] + gdp[g] + h[g] '
'FUT34g'	'fucosyltransferase 3 (galactoside 3(4)-L-fucosyltransferase, Lewis blood group included) 1'	'fucgalacglcgalgluside_hs[g] + gdpfuc[g] -> fucfucgalacglcgalgluside_hs[g] + gdp[g] + h[g] '
'FUT35g'	'fucosyltransferase 3 (galactoside 3(4)-L-fucosyltransferase, Lewis blood group included) 1'	'galfucgalacglcgalgluside_hs[g] + gdpfuc[g] -> fucgalfucgalacglcgalgluside_hs[g] + gdp[g] + h[g] '
'FUT910g'	'Alpha-(1,3)-fucosyltransferase'	'fucgalacglc13galacglcgal14acglcgalgluside_hs[g] + gdpfuc[g] -> fucfucgalacglc13galacglcgal14acglcgalgluside_hs[g] + gdp[g] + h[g] '
'FUT911g'	'Alpha-(1,3)-fucosyltransferase'	'fucfucgalacglc13galacglcgal14acglcgalgluside_hs[g] + gdpfuc[g] -> fucfucfucgalacglc13galacglcgal14acglcgalgluside_hs[g] + gdp[g] + h[g] '
'FUT91g'	'Alpha-(1,3)-fucosyltransferase'	'gal14acglcgalgluside_hs[g] + gdpfuc[g] -> fucgal14acglcgalgluside_hs[g] + gdp[g] + h[g] '
'FUT92g'	'Alpha-(1,3)-fucosyltransferase'	'acngal14acglcgalgluside_hs[g] + gdpfuc[g] -> fucacngal14acglcgalgluside_hs[g] + gdp[g] + h[g] '
'FUT93g'	'Alpha-(1,3)-fucosyltransferase'	'fuc12gal14acglcgalgluside_hs[g] + gdpfuc[g] -> fucfuc12gal14acglcgalgluside_hs[g] + gdp[g] + h[g] '
'FUT94g'	'Alpha-(1,3)-fucosyltransferase'	'fucgalacglcgal14acglcgalgluside_hs[g] + gdpfuc[g] -> fucfucgalacglcgal14acglcgalgluside_hs[g] + gdp[g] + h[g] '
'FUT95g'	'Alpha-(1,3)-fucosyltransferase'	'fucfucgalacglcgal14acglcgalgluside_hs[g] + gdpfuc[g] -> fucfucfucgalacglcgal14acglcgalgluside_hs[g] + gdp[g] + h[g] '
'FUT96g'	'Alpha-(1,3)-fucosyltransferase'	'galacglcgal14acglcgalgluside_hs[g] + gdpfuc[g] -> fuc132galacglcgal14acglcgalgluside_hs[g] + gdp[g] + h[g] '
'FUT97g'	'Alpha-(1,3)-fucosyltransferase'	'fuc132galacglcgal14acglcgalgluside_hs[g] + gdpfuc[g] -> fucfuc132galacglcgal14acglcgalgluside_hs[g] + gdp[g] + h[g] '
'FUT98g'	'Alpha-(1,3)-fucosyltransferase'	'galacglcgal14acglcgalgluside_hs[g] + gdpfuc[g] -> fuc13galacglcgal14acglcgalgluside_hs[g] + gdp[g] + h[g] '
'FUT99g'	'Alpha-(1,3)-fucosyltransferase'	'galacglc13galacglcgal14acglcgalgluside_hs[g] + gdpfuc[g] -> fucgalacglc13galacglcgal14acglcgalgluside_hs[g] + gdp[g] + h[g] '
'G12MT1_L'	'Glycolipid 1,2-alpha-D-mannosyltransferase (liver)'	'gdpmann[c] + 0.1 m2mpdol_L[c] -> gdp[c] + h[c] + 0.1 m3mpdol_L[c] '
'G12MT1_U'	'Glycolipid 1,2-alpha-D-mannosyltransferase (uterus)'	'gdpmann[c] + 0.1 m2mpdol_U[c] -> gdp[c] + h[c] + 0.1 m3mpdol_U[c] '
'G12MT2_L'	'Glycolipid 1,2-alpha-D-mannosyltransferase (liver)'	'gdpmann[c] + 0.1 m3mpdol_L[c] -> gdp[c] + h[c] + 0.1 m4mpdol_L[c] '
'G12MT2_U'	'Glycolipid 1,2-alpha-D-mannosyltransferase (uterus)'	'gdpmann[c] + 0.1 m3mpdol_U[c] -> gdp[c] + h[c] + 0.1 m4mpdol_U[c] '
'G13MT_L'	'Glycolipid 1,3-alpha-D-mannosyltransferase (liver)'	'gdpmann[c] + 0.1 mpdol_L[c] -> gdp[c] + h[c] + 0.1 m1mpdol_L[c] '
'G13MT_U'	'Glycolipid 1,3-alpha-D-mannosyltransferase (uterus)'	'gdpmann[c] + 0.1 mpdol_U[c] -> gdp[c] + h[c] + 0.1 m1mpdol_U[c] '
'G14T10g'	'beta-N-acetylglucosaminylglycopeptide beta-1,4-galactosyltransferase, Golgi'	'ksi_pre14[g] + udpgal[g] -> h[g] + ksi_pre15[g] + udp[g] '
'G14T11g'	'beta-N-acetylglucosaminylglycopeptide beta-1,4-galactosyltransferase, Golgi'	'ksi_pre17[g] + udpgal[g] -> h[g] + ksi_pre18[g] + udp[g] '
'G14T12g'	'beta-N-acetylglucosaminylglycopeptide beta-1,4-galactosyltransferase, Golgi'	'ksi_pre20[g] + udpgal[g] -> h[g] + ksi_pre21[g] + udp[g] '
'G14T13g'	'beta-N-acetylglucosaminylglycopeptide beta-1,4-galactosyltransferase, Golgi'	'ksi_pre23[g] + udpgal[g] -> h[g] + ksi_pre24[g] + udp[g] '
'G14T14g'	'beta-N-acetylglucosaminylglycopeptide beta-1,4-galactosyltransferase, Golgi'	'ksi_pre26[g] + udpgal[g] -> h[g] + ksi_pre27[g] + udp[g] '
'G14T15g'	'beta-N-acetylglucosaminylglycopeptide beta-1,4-galactosyltransferase, Golgi'	'ksi_pre29[g] + udpgal[g] -> h[g] + ksi_pre30[g] + udp[g] '
'G14T16g'	'beta-N-acetylglucosaminylglycopeptide beta-1,4-galactosyltransferase, Golgi'	'ksi_pre32[g] + udpgal[g] -> h[g] + ksi_pre33[g] + udp[g] '
'G14T17g'	'beta-N-acetylglucosaminylglycopeptide beta-1,4-galactosyltransferase, Golgi'	'ksi_pre35[g] + udpgal[g] -> h[g] + ksi_pre36[g] + udp[g] '
'G14T18g'	'beta-N-acetylglucosaminylglycopeptide beta-1,4-galactosyltransferase, Golgi'	'core4[g] + 2 udpgal[g] -> 2 h[g] + ksii_core4_pre1[g] + 2 udp[g] '
'G14T19g'	'beta-N-acetylglucosaminylglycopeptide beta-1,4-galactosyltransferase, Golgi'	'ksii_core4_pre3[g] + udpgal[g] -> h[g] + ksii_core4_pre4[g] + udp[g] '
'G14T20g'	'beta-N-acetylglucosaminylglycopeptide beta-1,4-galactosyltransferase, Golgi'	'ksii_core4_pre6[g] + udpgal[g] -> h[g] + ksii_core4_pre7[g] + udp[g] '
'G14T21g'	'beta-N-acetylglucosaminylglycopeptide beta-1,4-galactosyltransferase, Golgi'	'ksii_core4_pre9[g] + udpgal[g] -> h[g] + ksii_core4_pre10[g] + udp[g] '
'G14T2g'	'beta-N-acetylglucosaminylglycopeptide beta-1,4-galactosyltransferase, Golgi'	'ksii_core2_pre1[g] + udpgal[g] -> h[g] + ksii_core2_pre2[g] + udp[g] '
'G14T3g'	'beta-N-acetylglucosaminylglycopeptide beta-1,4-galactosyltransferase, Golgi'	'ksii_core2_pre3[g] + udpgal[g] -> h[g] + ksii_core2_pre4[g] + udp[g] '
'G14T4g'	'beta-N-acetylglucosaminylglycopeptide beta-1,4-galactosyltransferase, Golgi'	'ksii_core2_pre6[g] + udpgal[g] -> h[g] + ksii_core2_pre7[g] + udp[g] '
'G14T5g'	'beta-N-acetylglucosaminylglycopeptide beta-1,4-galactosyltransferase, Golgi'	'ksii_core2_pre9[g] + udpgal[g] -> h[g] + ksii_core2_pre10[g] + udp[g] '
'G14T6g'	'beta-N-acetylglucosaminylglycopeptide beta-1,4-galactosyltransferase, Golgi'	'ksi_pre2[g] + udpgal[g] -> h[g] + ksi_pre3[g] + udp[g] '
'G14T7g'	'beta-N-acetylglucosaminylglycopeptide beta-1,4-galactosyltransferase, Golgi'	'ksi_pre5[g] + udpgal[g] -> h[g] + ksi_pre6[g] + udp[g] '
'G14T8g'	'beta-N-acetylglucosaminylglycopeptide beta-1,4-galactosyltransferase, Golgi'	'ksi_pre8[g] + udpgal[g] -> h[g] + ksi_pre9[g] + udp[g] '
'G14T9g'	'beta-N-acetylglucosaminylglycopeptide beta-1,4-galactosyltransferase, Golgi'	'ksi_pre11[g] + udpgal[g] -> h[g] + ksi_pre12[g] + udp[g] '
'G14Tg'	'beta-N-acetylglucosaminylglycopeptide beta-1,4-galactosyltransferase'	'fn2m2masn[g] + 2 udpgal[g] -> 2 h[g] + l2fn2m2masn[g] + 2 udp[g] '
'G16MT_L'	'Glycolipid 1,6-alpha-D-mannosyltransferase (liver)'	'gdpmann[c] + 0.1 m1mpdol_L[c] -> gdp[c] + h[c] + 0.1 m2mpdol_L[c] '
'G16MT_U'	'Glycolipid 1,6-alpha-D-mannosyltransferase (uterus)'	'gdpmann[c] + 0.1 m1mpdol_U[c] -> gdp[c] + h[c] + 0.1 m2mpdol_U[c] '
'G1M6MASNB1terg'	'g1m6masnB1 endoplasmic reticulum to Golgi transport'	'g1m6masnB1[r] -> g1m6masnB1[g] '
'G1M7MASNBterg'	'g1m7masnC endoplasmic reticulum to Golgi transport'	'g1m7masnB[r] -> g1m7masnB[g] '
'G1M7MASNCterg'	'g1m7masnC endoplasmic reticulum to Golgi transport'	'g1m7masnC[r] -> g1m7masnC[g] '
'G1M8MASNterg'	'g1m8masn transport from endoplasmic reticulum to Golgi apparatus'	'g1m8masn[r] -> g1m8masn[g] '
'G1PTT'	'glucose-1-phosphate thymidylyltransferase'	'dttp[c] + g1p[c] + h[c] -> dtdpglu[c] + ppi[c] '
'G2M8MASNterg'	'g2m8masn transport from endoplasmic reticulum to Golgi apparatus'	'g2m8masn[r] -> g2m8masn[g] '
'G3M8MASNterg'	'g3m8masn transport from endoplasmic reticulum to Golgi apparatus'	'g3m8masn[r] -> g3m8masn[g] '
'G3PD1'	'glycerol-3-phosphate dehydrogenase (NAD)'	'glyc3p[c] + nad[c] <=> dhap[c] + h[c] + nadh[c] '
'G3PD2m'	'glycerol-3-phosphate dehydrogenase (FAD), mitochondrial'	'glyc3p[c] + fad[m] -> dhap[c] + fadh2[m] '
'G5SADrm'	'L-glutamate 5-semialdehyde dehydratase, reversible, mitochondrial'	'glu5sa[m] <=> 1pyr5c[m] + h[m] + h2o[m] '
'G5SADs'	'L-glutamate 5-semialdehyde dehydratase (spontaneous)'	'glu5sa[c] -> 1pyr5c[c] + h[c] + h2o[c] '
'G5SDym'	'glutamate-5-semialdehyde dehydrogenase (m)'	'glu5p[m] + h[m] + nadph[m] -> glu5sa[m] + nadp[m] + pi[m] '
'G6PDA'	'glucosamine-6-phosphate deaminase'	'gam6p[c] + h2o[c] -> f6p[c] + nh4[c] '
'G6PDH1er'	'glucose-6-phosphate dehydrogenase, endoplasmic reticulum'	'g6p[r] + nad[r] -> 6pgl[r] + h[r] + nadh[r] '
'G6PDH1rer'	'glucose-6-phosphate dehydrogenase, endoplasmic reticulum'	'g6p[r] + nad[r] <=> 6pgl[r] + h[r] + nadh[r] '
'G6PDH2r'	'glucose 6-phosphate dehydrogenase'	'g6p[c] + nadp[c] <=> 6pgl[c] + h[c] + nadph[c] '
'G6PDH2rer'	'glucose 6-phosphate dehydrogenase, endoplasmic reticulum'	'g6p[r] + nadp[r] <=> 6pgl[r] + h[r] + nadph[r] '
'G6PPer'	'glucose-6-phosphate phosphatase, edoplasmic reticular'	'g6p[r] + h2o[r] -> glc-D[r] + pi[r] '
'G6Pter'	'glucose 6-phosphate endoplasmic reticular transport via diffusion'	'g6p[c] <=> g6p[r] '
'GABAVESSEC'	'GABA secretion via secretory vesicle (ATP driven)'	'3 4abut[c] + atp[c] + h2o[c] -> adp[c] + h[c] + pi[c] + 3 4abut[e] '
'GACMTRc'	'guanidinoacetate N-methyltransferase (c)'	'amet[c] + gudac[c] <=> ahcys[c] + creat[c] + h[c] '
[truncated: 1,905 more rows]

## Sheet: metabolites
Metabolite abbreviation	Metabolite name
'10fthf[c]'	'10-Formyltetrahydrofolate'
'10fthf5glu[c]'	'10-formyltetrahydrofolate-[Glu](5)'
'10fthf6glu[c]'	'10-formyltetrahydrofolate-[Glu](6)'
'10fthf7glu[c]'	'10-formyltetrahydrofolate-[Glu](7)'
'11-cis-retfa[c]'	'fatty acid 11-cis-retinol'
'11docrtsl[c]'	'11-Deoxycortisol'
'11docrtstrn[c]'	'11-Deoxycorticosterone'
'12HPET[c]'	'12-Hydroperoxyeicosa-5,8,10,14-tetraenoate'
'12RHPET[c]'	'12R-Hydroperoxyeicosatetraenoate'
'12ppd-R[c]'	'(R)-Propane-1,2-diol'
'12ppd-S[c]'	'(S)-Propane-1,2-diol'
'13-cis-oretn[c]'	'13-cis-oxo-retinoic acid'
'13-cis-retn[c]'	'13-cis-retinoate'
'13-cis-retnglc[c]'	'13-cis-retinoyl glucuronide'
'13dampp[c]'	'1,3-Diaminopropane'
'13dpg[c]'	'3-Phospho-D-glyceroyl phosphate'
'15HPET[c]'	'15-Hydroperoxyeicosatetraenoic acid'
'17ahprgnlone[c]'	'17alpha-Hydroxypregnenolone'
'17ahprgstrn[c]'	'17alpha-Hydroxyprogesterone'
'1mncam[c]'	'1-Methylnicotinamide'
'1mpyr[c]'	'1-Methylpyrrolinium'
'1pyr5c[c]'	'1-Pyrroline-5-carboxylate'
'23doguln[c]'	'2,3-Dioxo-L-gulonate'
'23dpg[c]'	'2,3-Disphospho-D-glycerate'
'2425dhvitd2[c]'	'24R,25-Dihyoxyvitamin D2'
'2425dhvitd3[c]'	'24R,25-Dihydroxyvitamin D3'
'24nph[c]'	'2,4 dihydroxy nitrophenol'
'25aics[c]'	'(S)-2-[5-Amino-1-(5-phospho-D-ribosyl)imidazole-4-carboxamido]succinate'
'25hvitd2[c]'	'25-Hydroxyvitamin D2'
'25hvitd3[c]'	'25-Hydroxyvitamin D3'
'2amac[c]'	'2-Aminoacrylate'
'2ameph[c]'	'(2-Aminoethyl)phosphonate'
'2c23dh56dhoxin[c]'	'2-Carboxy-2,3-dihydro-5,6-dihydroxyindole'
'2coum[c]'	'cis-2-Hydroxy cinnamate'
'2dr1p[c]'	'2-Deoxy-D-ribose 1-phosphate'
'2dr5p[c]'	'2-Deoxy-D-ribose 5-phosphate'
'2hb[c]'	'2-Hydroxybutyrate'
'2hyoxplac[c]'	'2-Hydroxyphenylacetate'
'2kmb[c]'	'2-keto-4-methylthiobutyrate'
'2mcacn[c]'	'cis-2-Methylaconitate'
'2mcit[c]'	'2-Methylcitrate'
'2obut[c]'	'2-Oxobutanoate'
'2oxoadp[c]'	'2-Oxoadipate'
'2pg[c]'	'D-Glycerate 2-phosphate'
'2pglyc[c]'	'2-Phosphoglycolate'
'34dhcinm[c]'	'3,4-Dihydroxy-trans-cinnamate'
'34dhmald[c]'	'3,4-Dihydroxymandelaldehyde'
'34dhoxmand[c]'	'3,4-Dihydroxymandelate'
'34dhoxpeg[c]'	'3,4-Dihydroxyphenylethyleneglycol'
'34dhpac[c]'	'3,4-Dihydroxyphenylacetaldehyde'
'34dhpha[c]'	'3,4-Dihydroxyphenylacetate'
'34dhphe[c]'	'3,4-Dihydroxy-L-phenylalanine'
'34hpl[c]'	'3-(4-Hydroxyphenyl)lactate'
'34hpp[c]'	'3-(4-Hydroxyphenyl)pyruvate'
'35cgmp[c]'	'3'',5''-Cyclic GMP'
'35diotyr[c]'	'3,5-Diiodo-L-tyrosine'
'3aib[c]'	'L-3-Amino-isobutanoate'
'3aib-D[c]'	'D-3-Amino-isobutanoate'
'3dhguln[c]'	'3-Dehydro-L-gulonate'
'3dsphgn[c]'	'3-Dehydrosphinganine'
'3hanthrn[c]'	'3-Hydroxyanthranilate'
'3hpcoa[c]'	'3-Hydroxypropionyl-CoA'
'3hpp[c]'	'3-Hydroxypropanoate'
'3htmelys[c]'	'3-Hydroxy-N6,N6,N6-trimethyl-L-lysine'
'3hxkynam[c]'	'3-Hydroxykynurenamine'
'3ityr-L[c]'	'3-Iodo-L-tyrosine'
'3m4hpga[c]'	'3-Methoxy-4-hydroxyphenylglycolaldehyde'
'3mlda[c]'	'3-Methylimidazoleacetic acid'
'3mldz[c]'	'3-Methylimidazole acetaldehyde'
'3mob[c]'	'3-Methyl-2-oxobutanoate'
'3mop[c]'	'(S)-3-Methyl-2-oxopentanoate'
'3mox4hoxm[c]'	'3-Methoxy-4-hydroxymandelate'
'3mox4hpac[c]'	'3-Methoxy-4-hydroxyphenylacetaldehyde'
'3moxtyr[c]'	'3-Methoxytyramine'
'3padsel[c]'	'3''-Phosphoadenylylselenate'
'3pg[c]'	'3-Phospho-D-glycerate'
'3php[c]'	'3-Phosphohydroxypyruvate'
'3sala[c]'	'3-Sulfino-L-alanine'
'3snpyr[c]'	'3-Sulfinopyruvate'
'3spyr[c]'	'3-Sulfopyruvate'
'3uib[c]'	'3-Ureidoisobutyrate'
'42A3HP24DB[c]'	'4-(2-Amino-3-hydroxyphenyl)-2,4-dioxobutanoate'
'44mctr[c]'	'4,4-dimethylcholesta-8,14,24-trienol'
'46dhoxquin[c]'	'4,6-Dihydroxyquinoline'
'48dhoxquin[c]'	'4,8-Dihydroxyquinoline'
'4aabutn[c]'	'4-Acetamidobutanoate'
'4abut[c]'	'4-Aminobutanoate'
'4abutn[c]'	'4-Aminobutanal'
'4aphdob[c]'	'4-(2-Aminophenyl)-2,4-dioxobutanoate'
'4fumacac[c]'	'4-Fumarylacetoacetate'
'4h2oglt[c]'	'4-Hydroxy-2-oxoglutarate'
'4hdebrisoquine[c]'	'4 hydroxy debrisoquine'
'4hoxpacd[c]'	'4-Hydroxyphenylacetaldehyde'
'4hphac[c]'	'4-Hydroxyphenylacetate'
'4izp[c]'	'4-Imidazolone-5-propanoate'
'4mlacac[c]'	'4-Maleylacetoacetate'
'4mop[c]'	'4-Methyl-2-oxopentanoate'
'4mptnl[c]'	'4-Methylpentanal'
'4mtolbutamide[c]'	'4 hydroxy tolbutamide'
'4nph[c]'	'4-Nitrophenol'
'4nphsf[c]'	'4-Nitrophenyl sulfate'
'4ppan[c]'	'D-4''-Phosphopantothenate'
'4ppcys[c]'	'N-((R)-4-Phosphopantothenoyl)-L-cysteine'
'4pyrdx[c]'	'4-Pyridoxate'
'4tmeabut[c]'	'4-Trimethylammoniobutanal'
'4tmeabutn[c]'	'4-Trimethylammoniobutanoate'
'56dihindlcrbxlt[c]'	'5,6-Dihydroxyindole-2-carboxylate'
'56dthm[c]'	'5,6-Dihydrothymine'
'56dura[c]'	'5,6-dihydrouracil'
'5HPET[c]'	'5-Hydroperoxy-6-trans-8,11,14-cis-eicosatetraenoate'
'5adtststerone[c]'	'5alpha-Dihydrotestosterone'
'5adtststeroneglc[c]'	'5alpha-Dihydrotestosterone glucuronide'
'5adtststerones[c]'	'5alpha-Dihydrotestosterone sulfate'
'5aizc[c]'	'5-amino-1-(5-phospho-D-ribosyl)imidazole-4-carboxylate'
'5aop[c]'	'5-Amino-4-oxopentanoate'
'5dhf[c]'	'pentaglutamyl folate (DHF)'
'5forthf[c]'	'5-Formiminotetrahydrofolate'
'5fthf[c]'	'5-Formyltetrahydrofolate'
'5homeprazole[c]'	'5 hydroxy omeprazole'
'5hoxindact[c]'	'5-Hydroxyindoleacetaldehyde'
'5hoxindoa[c]'	'5-Hydroxyindoleacetate'
'5hoxnfkyn[c]'	'5-Hydroxy-N-formylkynurenine'
'5htrp[c]'	'5-Hydroxy-L-tryptophan'
'5hxkyn[c]'	'5-Hydroxykynurenine'
'5hxkynam[c]'	'5-Hydroxykynurenamine'
'5mdr1p[c]'	'5-Methylthio-5-deoxy-D-ribose 1-phosphate'
'5mdru1p[c]'	'5-Methylthio-5-deoxy-D-ribulose 1-phosphate'
'5moxact[c]'	'5-Methoxyindoleacetate'
'5mta[c]'	'5-Methylthioadenosine'
'5mthf[c]'	'5-Methyltetrahydrofolate'
'5oxpro[c]'	'5-Oxoproline'
'5thf[c]'	'pentaglutamyl folate (THF)'
'6dhf[c]'	'haxglutamyl folate (DHF)'
'6hoxmelatn[c]'	'6-Hydroxymelatonin'
'6htststerone[c]'	'6 beta hydroxy testosterone'
'6pgc[c]'	'6-Phospho-D-gluconate'
'6pgl[c]'	'6-phospho-D-glucono-1,5-lactone'
'6pthp[c]'	'6-Pyruvoyl-5,6,7,8-tetrahydropterin'
'6thf[c]'	'hexaglutamyl folate (THF)'
'7dhchsterol[c]'	'7-Dehydrocholesterol'
'7dhf[c]'	'heptaglutamyl folate (DHF)'
'7thf[c]'	'heptaglutamyl folate (THF)'
'9-cis-retfa[c]'	'fatty acid 9-cis-retinol'
'ACP[c]'	'acyl carrier protein'
'L-dpchrm[c]'	'L-Dopachrome'
'L2aadp[c]'	'L-2-Aminoadipate'
'L2aadp6sa[c]'	'L-2-Aminoadipate 6-semialdehyde'
'Lcyst[c]'	'L-Cysteate'
'Lcystin[c]'	'L-Cystine'
'Lfmkynr[c]'	'L-Formylkynurenine'
'Lkynr[c]'	'L-Kynurenine'
'Nacasp[c]'	'N-Acetyl-L-aspartate'
'Nacsertn[c]'	'N-Acetylserotonin'
'R1coa_hs[c]'	'R group 1 Coenzyme A homo sapiens'
'R2coa_hs[c]'	'R group 2 Coenzyme A homo sapiens'
'R3coa_hs[c]'	'R group 3 Coenzyme A homo sapiens'
'R4coa_hs[c]'	'R group 4 Coenzyme A homo sapiens'
'R5coa_hs[c]'	'R group 5 Coenzyme A homo sapiens'
'R6coa_hs[c]'	'R group 6 Coenzyme A homo sapiens'
'Rtotal[c]'	'R total'
'Rtotal2[c]'	'R total 2 position'
'Rtotal2coa[c]'	'R total 2 coenzyme A'
'Rtotal2crn[c]'	'R total 2 carnitine'
'Rtotal3[c]'	'R total 3 position'
'Rtotal3coa[c]'	'R total 3 Coenzyme A'
'Rtotal3crn[c]'	'R total 3 carnitine'
'Rtotalcoa[c]'	'R total Coenzyme A'
'Rtotalcrn[c]'	'R total carnitine'
'Sfglutth[c]'	'S-Formylglutathione'
'T4hcinnm[c]'	'trans-4-Hydroxycinnamate'
'Tyr-ggn[c]'	'Tyr-194 of apo-glycogenin protein (primer for glycogen synthesis)'
'aacoa[c]'	'Acetoacetyl-CoA'
'aact[c]'	'Aminoacetone'
'abt[c]'	'L-Arabinitol'
'ac[c]'	'Acetate'
'acACP[c]'	'Acetyl-ACP'
'acac[c]'	'Acetoacetate'
'acald[c]'	'Acetaldehyde'
'accoa[c]'	'Acetyl-CoA'
'acetol[c]'	'Acetol'
'acetone[c]'	'Acetone'
'acgagbside_hs[c]'	'alpha GalNAc globoside (homo sapiens)'
'acgal[c]'	'N-Acetyl-D-galactosamine'
'acgal1p[c]'	'N-Acetyl-D-galactosamine 1-phosphate'
'acgalfucgalacgalfuc12gal14acglcgalgluside_hs[c]'	'Type IIIA glycolipid'
'acgalfucgalacgalfucgalacglcgal14acglcgalgluside_hs[c]'	'Type IIIAb'
'acgam[c]'	'N-Acetyl-D-glucosamine'
'acgam1p[c]'	'N-Acetyl-D-glucosamine 1-phosphate'
'acgam6p[c]'	'N-Acetyl-D-glucosamine 6-phosphate'
'acgbgbside_hs[c]'	'beta GalNAc globoside (homo sapiens)'
'acglu[c]'	'N-Acetyl-L-glutamate'
'acgpail_hs[c]'	'N-Acetyl-D-glucosaminylphosphatidylinositol'
'ach[c]'	'Acetylcholine'
'acmana[c]'	'N-Acetyl-D-mannosamine'
'acmanap[c]'	'N-Acetyl-D-mannosamine 6-phosphate'
'acn13acngalgbside_hs[c]'	'sialyl (1,3) sialyl (2,6) galactosylgloboside (homo sapiens)'
'acn23acngalgbside_hs[c]'	'sialyl (2,3) sialyl (2,6) galactosylgloboside (homo sapiens)'
'acnacngal14acglcgalgluside_hs[c]'	'3'',8''-LD1'
'acnacngalgbside_hs[c]'	'disialyl galactosylgloboside (homo sapiens)'
'acnam[c]'	'N-Acetylneuraminate'
'acnamp[c]'	'N-Acetylneuraminate 9-phosphate'
'acngalacglcgal14acglcgalgluside_hs[c]'	'VI3NeuAc-nLc6Cer'
'acorn[c]'	'N2-Acetyl-L-ornithine'
'acrn[c]'	'O-Acetylcarnitine'
'ade[c]'	'Adenine'
'adhap_hs[c]'	'acyl-dihydroxyacetone phosphate'
'adn[c]'	'Adenosine'
'adp[c]'	'ADP'
'adpglc[c]'	'ADPglucose'
'adpman[c]'	'ADPmannose'
'adprbp[c]'	'ADPribose 2''-phosphate'
'adprib[c]'	'ADPribose'
'adrn[c]'	'adrenic acid'
'adrncoa[c]'	'adrenyl coenzyme A'
'adrncrn[c]'	'Adrenyl carnitine'
'adrnl[c]'	'Adrenaline'
'adsel[c]'	'Adenylylselenate'
'aflatoxin[c]'	'aflatoxin B1'
'agm[c]'	'Agmatine'
'ahandrostanglc[c]'	'Etiocholan-3alpha-ol-17-one 3-glucuronide'
'ahcys[c]'	'S-Adenosyl-L-homocysteine'
'ahdt[c]'	'2-Amino-4-hydroxy-6-(erythro-1,2,3-trihydroxypropyl)dihydropteridine triphosphate'
'aicar[c]'	'5-Amino-1-(5-Phospho-D-ribosyl)imidazole-4-carboxamide'
'air[c]'	'5-amino-1-(5-phospho-D-ribosyl)imidazole'
'ak2g_hs[c]'	'1-alkyl 2-acylglycerol'
'ak2gchol_hs[c]'	'1-alkyl 2-acylglycerol 3-phosphocholine'
'ak2gp_hs[c]'	'1-alkyl 2-acylglycerol 3-phosphate'
'ak2gpe_hs[c]'	'1-alkyl 2-acylglycerol 3-phosphoethanolamine'
'ak2lgchol_hs[c]'	'1-alkyl 2-lysoglycerol 3-phosphocholine'
'akdhap_hs[c]'	'1-alkyldihydroxyacetone phosphate'
'akg[c]'	'2-Oxoglutarate'
'akgp_hs[c]'	'1-alkylglycerol 3-phosphate (homo sapiens)'
'ala-B[c]'	'beta-Alanine'
'ala-D[c]'	'D-Alanine'
'ala-L[c]'	'L-Alanine'
'aldstrn[c]'	'Aldosterone'
'alpa_hs[c]'	'lysophosphatidic acid (homo sapiens)'
'am6sa[c]'	'2-Aminomuconate 6-semialdehyde'
'amet[c]'	'S-Adenosyl-L-methionine'
'ametam[c]'	'S-Adenosylmethioninamine'
'amp[c]'	'AMP'
'amuco[c]'	'2-Aminomuconate'
'andrstrn[c]'	'Androsterone'
'andrstrnglc[c]'	'androsterone glucuronide'
'anth[c]'	'Anthranilate'
'antipyrene[c]'	'antipyrene'
'ap4a[c]'	'P1,P4-Bis(5''-adenosyl) tetraphosphate'
'apnnox[c]'	'alpha-Pinene-oxide'
'apoC[c]'	'Apocarboxlase (no lys residue)'
'apoC-Lys[c]'	'Apocarboxylase (Lys residue)'
'apoC-Lys_btn[c]'	'Holocarboxylase (biotin covalent bound to Lys residue of apoC)'
'appnn[c]'	'(+)-alpha-Pinene'
'aprgstrn[c]'	'20alpha-Hydroxyprogesterone'
'aprut[c]'	'N-Acetylputrescine'
'aps[c]'	'Adenosine 5''-phosphosulfate'
'aqcobal[c]'	'Aquacob(III)alamin'
'arab-L[c]'	'L-Arabinose'
'arach[c]'	'Arachidic acid'
'arachcoa[c]'	'arachidyl coenzyme A'
'arachcrn[c]'	'arachidyl carnitine'
'arachd[c]'	'arachidonic acid'
'arachdcoa[c]'	'C20:4-CoA'
'arachdcrn[c]'	'C20:4 carnitine'
'arg-L[c]'	'L-Arginine'
'argsuc[c]'	'N(omega)-(L-Arginino)succinate'
'ascb-L[c]'	'L-Ascorbate'
'asn-L[c]'	'L-Asparagine'
'asp-D[c]'	'D-Aspartate'
'asp-L[c]'	'L-Aspartate'
'atp[c]'	'ATP'
'avite1[c]'	'alpha-Tocopherol'
'avite2[c]'	'alpha-Tocotrienol'
'bamppald[c]'	'beta-Aminopropion aldehyde'
'bdg2hc[c]'	'cis-beta-D-Glucosyl-2-hydroxycinnamate'
'betald[c]'	'Betaine aldehyde'
'bhb[c]'	'(R)-3-Hydroxybutanoate'
'bildglcur[c]'	'Bilirubin beta-diglucuronide'
'bilglcur[c]'	'Bilirubin monoglucuronide'
'bilirub[c]'	'Bilirubin'
'biliverd[c]'	'Biliverdin'
'biocyt[c]'	'Biocytin'
'btamp[c]'	'Biotinyl-5''-AMP'
'btn[c]'	'Biotin'
'but[c]'	'Butyrate (n-C4:0)'
'bvite[c]'	'beta-tocopherol'
'bz[c]'	'Benzoate'
'c226coa[c]'	'cervonyl coenzyme A'
'c226crn[c]'	'cervonyl carnitine'
'ca2[c]'	'Calcium'
'cala[c]'	'N-Carbamoyl-beta-alanine'
'camp[c]'	'cAMP'
'carn[c]'	'L-Carnosine'
'caro[c]'	'beta-Carotene'
'carveol[c]'	'(E)-carveol'
'cbasp[c]'	'N-Carbamoyl-L-aspartate'
'cbl2[c]'	'Cob(II)alamin'
'cbp[c]'	'Carbamoyl phosphate'
'cca_d3[c]'	'Calcitroic acid (D3)'
'cdp[c]'	'CDP'
'cdpchol[c]'	'CDPcholine'
'cdpdag_hs[c]'	'CDP diacylglycerol (homo sapiens)'
'cdpea[c]'	'CDPethanolamine'
'cgly[c]'	'Cys-Gly'
'chito2pdol_L[c]'	'N,N''-Diacetylchitobiosyldiphosphodolichol, human liver homolog'
'chito2pdol_U[c]'	'N,N''-Diacetylchitobiosyldiphosphodolichol, human uterine homolog'
'chol[c]'	'Choline'
'cholate[c]'	'Cholate'
'cholp[c]'	'Choline phosphate'
'chsterol[c]'	'Cholesterol'
'chsterols[c]'	'cholesterol sulfate'
'chtn[c]'	'chitin'
'cit[c]'	'Citrate'
'citr-L[c]'	'L-Citrulline'
'cl[c]'	'Chloride'
'clpn_hs[c]'	'cardiolipin (homo sapiens)'
'clpnd[c]'	'clupanodonic acid'
'clpndcoa[c]'	'clupanodonyl CoA'
'clpndcrn[c]'	'clupanodonyl carnitine'
'cmp[c]'	'CMP'
'cmp2amep[c]'	'CMP-2-aminoethylphosphonate'
'cmpacna[c]'	'CMP-N-acetylneuraminate'
'cmpntm2amep[c]'	'CMP-N-trimethyl-2-aminoethylphosphonate'
'cmusa[c]'	'2-Amino-3-carboxymuconate semialdehyde'
'co[c]'	'Carbon monoxide'
'co2[c]'	'CO2'
'coa[c]'	'Coenzyme A'
'coumarin[c]'	'coumarin'
'cpppg3[c]'	'Coproporphyrinogen III'
'creat[c]'	'Creatine'
'crm_hs[c]'	'ceramide (homo sapiens)'
'crmp_hs[c]'	'Ceramide 1-phosphate'
'crn[c]'	'L-Carnitine'
'crtn[c]'	'Creatinine'
'crtsl[c]'	'Cortisol'
'crtstrn[c]'	'Corticosterone'
'crvnc[c]'	'cervonic acid, C22:6 n-3'
'csn[c]'	'Cytosine'
'ctp[c]'	'CTP'
'cyan[c]'	'Hydrogen cyanide'
'cys-L[c]'	'L-Cysteine'
'cysam[c]'	'Cysteamine'
'cyst-L[c]'	'L-Cystathionine'
'cytd[c]'	'Cytidine'
'dad-2[c]'	'Deoxyadenosine'
'dadp[c]'	'dADP'
'dag_hs[c]'	'diacylglycerol (homo sapiens)'
'dak2gpe_hs[c]'	'1-alkenyl 2-acylglycerol 3-phosphoethanolamine plasmalogen (homo sapiens)'
'damp[c]'	'dAMP'
'datp[c]'	'dATP'
'dcacoa[c]'	'Decanoyl-CoA (n-C10:0CoA)'
'dcamp[c]'	'N6-(1,2-Dicarboxyethyl)-AMP'
'dcdp[c]'	'dCDP'
'dcmp[c]'	'dCMP'
'dcsptn1[c]'	'docosa-4,7,10,13,16-pentaenoic acid (n-6)'
'dcsptn1coa[c]'	'docosa-4,7,10,13,16-pentaenoyl coenzyme A'
'dcsptn1crn[c]'	'docosa-4,7,10,13,16-pentaenoyl carnitine'
'dctp[c]'	'dCTP'
'dcyt[c]'	'Deoxycytidine'
'ddca[c]'	'Dodecanoate (n-C12:0)'
'ddcaACP[c]'	'Dodecanoyl-ACP (n-C12:0ACP)'
'ddcacoa[c]'	'Dodecanoyl-CoA (n-C12:0CoA)'
'debrisoquine[c]'	'debrisoquine'
'decdp[c]'	'all trans Decaprenyl diphosphate'
'dedol_L[c]'	'Dehydrodolichol, human liver homolog'
'dedol_U[c]'	'Dehydrodolichol, human uterine homolog'
'dedoldp_L[c]'	'Dehydrodolichol diphosphate, human liver homolog'
'dedoldp_U[c]'	'Dehydrodolichol diphosphate, human uterine homolog'
'dedolp_L[c]'	'Dehydrodolichol phosphate, human liver homolog'
'dedolp_U[c]'	'Dehydrodolichol phosphate, human uterine homolog'
'dgchol[c]'	'Chenodeoxyglycocholate'
'dgdp[c]'	'dGDP'
'dgmp[c]'	'dGMP'
'dgsn[c]'	'Deoxyguanosine'
'dgtp[c]'	'dGTP'
'dha[c]'	'Dihydroxyacetone'
'dhap[c]'	'Dihydroxyacetone phosphate'
'dhbpt[c]'	'6,7-Dihydrobiopterin'
'dhcrm_hs[c]'	'dihydroceramide (homo sapiens)'
'dhdascb[c]'	'Dehydroascorbate'
'dhea[c]'	'Dehydroepiandrosterone'
'dheas[c]'	'Dehydroepiandrosterone sulfate'
'dhf[c]'	'7,8-Dihydrofolate'
'dhor-S[c]'	'(S)-Dihydroorotate'
'didp[c]'	'dIDP'
'digalsgalside_hs[c]'	'Digalactosylceramidesulfate'
'digalside_hs[c]'	'Digalactosylceramide'
'dimp[c]'	'dIMP'
'din[c]'	'Deoxyinosine'
'ditp[c]'	'dITP'
'dkmpp[c]'	'2,3-diketo-5-methylthio-1-phosphopentane'
'dlnlcg[c]'	'dihomo-gamma-linolenic acid (n-6)'
'dlnlcgcoa[c]'	'dihomo-gamma-linolenyl coenzyme A'
'dlnlcgcrn[c]'	'dihomo-gamma-linolenyl carnitine'
'dmantipyrine[c]'	'demethylated antipyrine'
'dmgly[c]'	'N,N-Dimethylglycine'
'dmhptcoa[c]'	'2,6 dimethylheptanoyl-CoA'
'dmhptcrn[c]'	'2,6 dimethylheptanoyl carnitine'
'dmnoncoa[c]'	'4,8 dimethylnonanoyl-CoA'
'dmnoncrn[c]'	'4,8 dimethylnonanoyl carnitine'
'dmpp[c]'	'Dimethylallyl diphosphate'
'dnad[c]'	'Deamino-NAD+'
'dolglcp_L[c]'	'Dolichyl beta-D-glucosyl phosphate, human liver homolog'
'dolglcp_U[c]'	'Dolichyl beta-D-glucosyl phosphate, human uterine homolog'
'dolichol_L[c]'	'Dolichol, human liver homolog'
'dolichol_U[c]'	'Dolichol, human uterine homolog'
'dolmanp_L[c]'	'Dolichyl phosphate D-mannose, human liver homolog'
'dolmanp_U[c]'	'Dolichyl phosphate D-mannose, human uterine homolog'
'dolp_L[c]'	'Dolichol phosphate, human liver homolog'
'dolp_U[c]'	'Dolichol phosphate, human uterine homolog'
'dopa[c]'	'Dopamine'
'dopaqn[c]'	'Dopaquinone'
'dopasf[c]'	'Dopamine 3-O-sulfate'
'dpcoa[c]'	'Dephospho-CoA'
'drib[c]'	'Deoxyribose'
'dtdp[c]'	'dTDP'
'dtdp4d6dg[c]'	'dTDP-4-dehydro-6-deoxy-D-glucose'
'dtdp4d6dm[c]'	'dTDP-4-dehydro-6-deoxy-L-mannose'
'dtdpglu[c]'	'dTDPglucose'
'dtdprmn[c]'	'dTDP-L-rhamnose'
'dtmp[c]'	'dTMP'
'dtt[c]'	'Dithiothreitol'
'dttOX[c]'	'Oxidized dithiothreitol'
'dttp[c]'	'dTTP'
'dudp[c]'	'dUDP'
'dump[c]'	'dUMP'
'duri[c]'	'Deoxyuridine'
'dutp[c]'	'dUTP'
'dxtrn[c]'	'phosphorylase-limit dextrin (glycogenin-1,6{4[1,4-Glc], 4[1,4-Glc]})'
'e4hglu[c]'	'L-erythro-4-Hydroxyglutamate'
'e4p[c]'	'D-Erythrose 4-phosphate'
'eaflatoxin[c]'	'8,9 epxoy aflatoxin B1'
'ebastine[c]'	'ebastine'
'ebastineoh[c]'	'hydroxylated ebastine'
'eicostet[c]'	'eicosatetranoic acid'
'eicostetcoa[c]'	'eicosatetranoyl coenzyme A'
'eicostetcrn[c]'	'Eicosatetranoyl carnitine'
'elaid[c]'	'elaidic acid'
'elaidcrn[c]'	'Elaidic carnitine'
'eryth[c]'	'L-Erythrulose'
'estradiol[c]'	'Estradiol'
'estradiolglc[c]'	'estradiol glucuronide'
'estriol[c]'	'estriol'
'estriolglc[c]'	'16-Glucuronide-estriol'
'estrone[c]'	'Estrone'
'estroneglc[c]'	'estrone glucuronide'
'estrones[c]'	'Estrone 3-sulfate'
'etha[c]'	'Ethanolamine'
'ethamp[c]'	'Ethanolamine phosphate'
'etoh[c]'	'Ethanol'
'f1p[c]'	'D-Fructose 1-phosphate'
'f26bp[c]'	'D-Fructose 2,6-bisphosphate'
'f5hoxkyn[c]'	'Formyl-5-hydroxykynurenamine'
'f6p[c]'	'D-Fructose 6-phosphate'
'fad[c]'	'Flavin adenine dinucleotide oxidized'
'fadh2[c]'	'Flavin adenine dinucleotide reduced'
'fald[c]'	'Formaldehyde'
'fdp[c]'	'D-Fructose 1,6-bisphosphate'
'fe2[c]'	'Fe2+'
'fgam[c]'	'N2-Formyl-N1-(5-phospho-D-ribosyl)glycinamide'
'fmn[c]'	'FMN'
'fna5moxam[c]'	'Formyl-N-acetyl-5-methoxykynurenamine'
'fol[c]'	'Folate'
'for[c]'	'Formate'
'forglu[c]'	'N-Formimidoyl-L-glutamate'
'formcoa[c]'	'Formyl-CoA'
'fpram[c]'	'2-(Formamido)-N1-(5-phospho-D-ribosyl)acetamidine'
'fprica[c]'	'5-Formamido-1-(5-phospho-D-ribosyl)imidazole-4-carboxamide'
'frdp[c]'	'Farnesyl diphosphate'
'fru[c]'	'D-Fructose'
'fuc-L[c]'	'L-Fucose'
'fuc13galacglcgal14acglcgalgluside_hs[c]'	'III3Fuc-nLc6Cer'
'fuc14galacglcgalgluside_hs[c]'	'Lea glycolipid'
'fuc1p-L[c]'	'L-Fucose 1-phosphate'
'fucacgalfucgalacglcgalgluside_hs[c]'	'(Gal)2 (GalNAc)1 (Glc)1 (GlcNAc)1 (LFuc)2 (Cer)1'
'fucacngal14acglcgalgluside_hs[c]'	'IV3-a-NeuAc,III3-a-Fuc-nLc4Cer'
'fucacngalacglcgalgluside_hs[c]'	'IV3-a-Neu5Ac,III4-a-Fuc-Lc4Cer'
'fucfuc12gal14acglcgalgluside_hs[c]'	'Ley glycolipid'
'fucfuc132galacglcgal14acglcgalgluside_hs[c]'	'V3Fuc,III3Fuc-nLc6Cer'
'fucfucfucgalacglc13galacglcgal14acglcgalgluside_hs[c]'	'(Gal)4 (Glc)1 (GlcNAc)3 (LFuc)3 (Cer)1'
'fucfucfucgalacglcgal14acglcgalgluside_hs[c]'	'(Gal)3 (Glc)1 (GlcNAc)2 (LFuc)3 (Cer)1'
'fucfucgalacglcgalgluside_hs[c]'	'Leb glycolipid'
'fucgal14acglcgalgluside_hs[c]'	'Lacto-N-fucopentaosyl III ceramide'
'fucgalfucgalacglcgalgluside_hs[c]'	'(Gal)3 (Glc)1 (GlcNAc)1 (LFuc)2 (Cer)1'
'fucgalgbside_hs[c]'	'fucosyl galactosylgloboside (homo sapiens)'
'fum[c]'	'Fumarate'
'g1p[c]'	'D-Glucose 1-phosphate'
'g3p[c]'	'Glyceraldehyde 3-phosphate'
'g3pc[c]'	'sn-Glycero-3-phosphocholine'
'g6p[c]'	'D-Glucose 6-phosphate'
'gacpail_hs[c]'	'glucosaminyl-acylphosphatidylinositol'
'gal[c]'	'D-Galactose'
'gal1p[c]'	'alpha-D-Galactose 1-phosphate'
'galacglcgalgbside_hs[c]'	'Gal-GlcNAc-Gal globoside (homo sapiens)'
'galfuc12gal14acglcgalgluside_hs[c]'	'(Gal)3 (Glc)1 (GlcNAc)1 (LFuc)1 (Cer)1'
'galfucgalacglcgal14acglcgalgluside_hs[c]'	'(Gal)4 (Glc)1 (GlcNAc)2 (LFuc)1 (Cer)1'
'galgalfucfucgalacglcgalacglcgal14acglcgalgluside_hs[c]'	'(Gal)6 (Glc)1 (GlcNAc)3 (LFuc)2 (Cer)1'
'galgalgalthcrm_hs[c]'	'Gal-Gal-Gal-Gal-Gal-Glc-Cer (homo sapiens)'
'galgluside_hs[c]'	'galactosyl glucosyl ceramide'
'galside_hs[c]'	'galactocerebroside (homo sapiens)'
'galt[c]'	'Galactitol'
'gam[c]'	'D-Glucosamine'
'gam1p[c]'	'D-Glucosamine 1-phosphate'
'gam6p[c]'	'D-Glucosamine 6-phosphate'
'gar[c]'	'N1-(5-Phospho-D-ribosyl)glycinamide'
'gbside_hs[c]'	'globoside (homo sapiens)'
'gcald[c]'	'Glycolaldehyde'
'gchola[c]'	'glycocholate'
'gd1b2_hs[c]'	'GD1beta (homo sapiens)'
'gd1c_hs[c]'	'GD1c (homo sapiens)'
'gd3_hs[c]'	'GD3 (homo sapiens)'
'gdchola[c]'	'glycochenodeoxycholate'
'gdp[c]'	'GDP'
'gdpddman[c]'	'GDP-4-dehydro-6-deoxy-D-mannose'
'gdpfuc[c]'	'GDP-L-fucose'
'gdpmann[c]'	'GDP-D-mannose'
'ggdp[c]'	'Geranylgeranyl diphosphate'
'ggn[c]'	'primed glycogenin (glycogenin-8[1,4-Glc])'
'glac[c]'	'D-glucurono-6,3-lactone'
'glc-D[c]'	'D-Glucose'
'glcr[c]'	'D-Glucarate'
'glcur[c]'	'D-Glucuronate'
'glcur1p[c]'	'D-Glucuronate 1-phosphate'
'gln-L[c]'	'L-Glutamine'
'glu-L[c]'	'L-Glutamate'
'glu5sa[c]'	'L-Glutamate 5-semialdehyde'
'glucys[c]'	'gamma-L-Glutamyl-L-cysteine'
'gluside_hs[c]'	'glucocerebroside (homo sapiens)'
'glx[c]'	'Glyoxylate'
'gly[c]'	'Glycine'
'glyald[c]'	'D-Glyceraldehyde'
'glyb[c]'	'Glycine betaine'
'glyc[c]'	'Glycerol'
'glyc-R[c]'	'(R)-Glycerate'
'glyc-S[c]'	'(S)-Glycerate'
'glyc3p[c]'	'Glycerol 3-phosphate'
'glyclt[c]'	'Glycolate'
'glygn1[c]'	'glycogen, structure 1 (glycogenin-11[1,4-Glc])'
'glygn2[c]'	'glycogen, structure 2 (glycogenin-1,6-{7[1,4-Glc], 4[1,4-Glc]})'
'glygn3[c]'	'glycogen, structure 3 (glycogenin-7[1,4-Glc])'
'gm1_hs[c]'	'ganglioside GM1 (homo sapiens)'
'gm2_hs[c]'	'ganglioside GM2 (homo sapiens)'
'gm3_hs[c]'	'ganglioside GM3 (homo sapiens)'
'gmp[c]'	'GMP'
'gp1c_hs[c]'	'GP1c (homo sapiens)'
'gp1calpha_hs[c]'	'GP1c alpha (homo sapiens)'
'gpail_hs[c]'	'D-glucosaminylphosphatidylinositol'
'gq1b_hs[c]'	'GQ1b (homo sapiens)'
'gq1balpha_hs[c]'	'GQ1balpha (homo sapiens)'
'grdp[c]'	'Geranyl diphosphate'
'gsn[c]'	'Guanosine'
'gt1a_hs[c]'	'GT1a (homo sapiens)'
'gt3_hs[c]'	'GT3 (homo sapiens)'
'gthox[c]'	'Oxidized glutathione'
'gthrd[c]'	'Reduced glutathione'
'gtp[c]'	'GTP'
'gua[c]'	'Guanine'
'gudac[c]'	'Guanidinoacetate'
'gullac[c]'	'L-Gulono-1,4-lactone'
'guln[c]'	'L-Gulonate'
'h[c]'	'H+'
'h2co3[c]'	'carbonic acid'
'h2o[c]'	'H2O'
'h2o2[c]'	'Hydrogen peroxide'
'hLkynr[c]'	'3-Hydroxy-L-kynurenine'
'hco3[c]'	'Bicarbonate'
'hcoumarin[c]'	'hydroxy coumarin'
'hcys-L[c]'	'L-Homocysteine'
'hdca[c]'	'Hexadecanoate (n-C16:0)'
'hdcea[c]'	'Hexadecenoate (n-C16:1)'
'hdcecrn[c]'	'Hexadecenoyl carnitine'
'hdcoa[c]'	'Hexadecenoyl-CoA (n-C16:1CoA)'
'hdd2coa[c]'	'trans-Hexadec-2-enoyl-CoA'
'hdd2crn[c]'	'trans-Hexadec-2-enoyl carnitine'
'hdeACP[c]'	'cis-hexadec-9-enoyl-[acyl-carrier protein] (n-C16:1)'
'hestratriol[c]'	'4,17 dihydroxy estradiol'
'hexc[c]'	'hexacosanoate (n-C26:0)'
'hexccoa[c]'	'Hexacosanoyl-CoA (n-C26:0CoA)'
'hexccrn[c]'	'hexacosanoyl carnitine'
'hgentis[c]'	'Homogentisate'
'his-L[c]'	'L-Histidine'
'hista[c]'	'Histamine'
'hmbil[c]'	'Hydroxymethylbilane'
'hmgcoa[c]'	'Hydroxymethylglutaryl-CoA'
'hnifedipine[c]'	'hydroxy nifedipine'
'hom-L[c]'	'L-Homoserine'
'homoval[c]'	'Homovanillate'
'hpdca[c]'	'heptadecanoate'
'hpdcacoa[c]'	'heptadecanoyl coa'
'hpdcacrn[c]'	'heptadecanoyl carnitine'
'hpyr[c]'	'Hydroxypyruvate'
'hretn[c]'	'4 hydroxy retinoic acid'
'htaxol[c]'	'hydroxylated taxol'
'hxan[c]'	'Hypoxanthine'
'hyptaur[c]'	'Hypotaurine'
'i[c]'	'Iodide'
'icit[c]'	'Isocitrate'
'id3acald[c]'	'Indole-3-acetaldehyde'
'idour[c]'	'L-Iduronate'
'idp[c]'	'IDP'
'ile-L[c]'	'L-Isoleucine'
'im4ac[c]'	'Imidazole-4-acetate'
'im4act[c]'	'Imidazole-4-acetaldehyde'
'imp[c]'	'IMP'
'ind3ac[c]'	'Indole-3-acetate'
'inost[c]'	'myo-Inositol'
'ins[c]'	'Inosine'
'iodine[c]'	'Iodine'
'ipdp[c]'	'Isopentenyl diphosphate'
'itp[c]'	'ITP'
'k[c]'	'potassium'
'kdn[c]'	'2-keto-3-deoxy-D-glycero-D-galactononic acid'
'kdnp[c]'	'2-keto-3-deoxy-D-glycero-D-galactononic acid 9-phosphate'
'kynate[c]'	'4-Hydroxy-2-quinolinecarboxylic acid'
'l2n2m2mn[c]'	'de-Fuc, reducing GlcNAc removed, de-Sia form of PA6 (w/o peptide linkage)'
'lac-D[c]'	'D-Lactate'
'lac-L[c]'	'L-Lactate'
'lald-D[c]'	'D-Lactaldehyde'
'lald-L[c]'	'L-Lactaldehyde'
'lanost[c]'	'Lanosterol'
'lcts[c]'	'Lactose'
'leu-L[c]'	'L-Leucine'
'leuktrA4[c]'	'Leukotriene A4'
'leuktrB4[c]'	'Leukotriene B4'
'leuktrC4[c]'	'Leukotriene C4'
'leuktrD4[c]'	'Leukotriene D4'
'leuktrE4[c]'	'leukotriene E4'
'leuktrF4[c]'	'leukotriene F4'
'lgnc[c]'	'lignoceric acid'
'lgnccoa[c]'	'lignocericyl coenzyme A'
'lgnccrn[c]'	'lignoceryl carnitine'
'lgt-S[c]'	'(R)-S-Lactoylglutathione'
'limnen[c]'	'Limonene'
'lipoate[c]'	'Lipoate'
'lneldc[c]'	'linoelaidic acid (all trans C18:2)'
'lneldcACP[c]'	'linoelaidic acid ACP (all trans)'
'lneldccoa[c]'	'linoelaidyl coenzyme A'
'lneldccrn[c]'	'Linoelaidyl carnitine'
'lnlc[c]'	'linoleic acid (all cis C18:2) n-6'
'lnlcACP[c]'	'linoleic acid ACP (all cis)'
'lnlccoa[c]'	'linoleic coenzyme A'
'lnlccrn[c]'	'Linoleyl carnitine'
'lnlnca[c]'	'alpha-Linolenic acid, C18:3, n-3'
'lnlncacoa[c]'	'alpha-Linolenoyl-CoA'
'lnlncacrn[c]'	'alpha-linolenyl carnitine'
'lnlncg[c]'	'gamma-linolenic acid'
'lnlncgcoa[c]'	'gamma-linolenoyl-CoA'
'lnlncgcrn[c]'	'gamma-linolenyl carnitine'
'lpchol_hs[c]'	'lysophosphatidylcholine (homo sapiens)'
'lum3[c]'	'Lumisterol 3'
'lys-L[c]'	'L-Lysine'
'lyxnt[c]'	'L-lyxonate'
'm1mpdol_L[c]'	'alpha-D-mannosyl-beta-D-mannosyl-diacylchitobiosyldiphosphodolichol, human liver homolog'
'm1mpdol_U[c]'	'alpha-D-mannosyl-beta-D-mannosyl-diacylchitobiosyldiphosphodolichol, human uterine homolog'
'm2mn[c]'	'(alpha-D-mannosyl)2-beta-D-mannosyl-N-acetylglucosamine'
'm2mpdol_L[c]'	'(alpha-D-mannosyl)2-beta-D-mannosyl-diacetylchitobiosyldiphosphodolichol, human liver homolog'
'm2mpdol_U[c]'	'(alpha-D-mannosyl)2-beta-D-mannosyl-diacetylchitobiosyldiphosphodolichol, human uterine homolog'
'm3mpdol_L[c]'	'(alpha-D-mannosyl)3-beta-D-mannosyl-diacetylchitodiphosphodolichol, human liver homolog'
'm3mpdol_U[c]'	'(alpha-D-mannosyl)3-beta-D-mannosyl-diacetylchitodiphosphodolichol, human uterine homolog'
'm4mpdol_L[c]'	'(alpha-D-Mannosyl)4-beta-D-mannosyl-diacetylchitobiosyldiphosphodolichol, human liver homolog'
'm4mpdol_U[c]'	'(alpha-D-Mannosyl)4-beta-D-mannosyl-diacetylchitobiosyldiphosphodolichol, human uterine homolog'
'mag_hs[c]'	'monoacylglycerol 2 (homo sapiens)'
'mal-L[c]'	'L-Malate'
'malACP[c]'	'Malonyl-[acyl-carrier protein]'
'malcoa[c]'	'Malonyl-CoA'
'malt[c]'	'Maltose'
'malttr[c]'	'Maltotriose'
'man[c]'	'D-Mannose'
'man1p[c]'	'D-Mannose 1-phosphate'
'man6p[c]'	'D-Mannose 6-phosphate'
'melanin[c]'	'Melanin'
'melatn[c]'	'Melatonin'
'meoh[c]'	'Methanol'
'mepi[c]'	'Metanephrine'
'mercplac[c]'	'3-Mercaptolactate'
'mercplaccys[c]'	'3-mercaptolactate-cysteine disulfide'
'mercppyr[c]'	'Mercaptopyruvate'
'met-L[c]'	'L-Methionine'
'methf[c]'	'5,10-Methenyltetrahydrofolate'
'mhista[c]'	'N-Methylhistamine'
'mi13456p[c]'	'1D-myo-Inositol 1,3,4,5,6-pentakisphosphate'
'mi1345p[c]'	'1D-myo-Inositol 1,3,4,5-tetrakisphosphate'
'mi1346p[c]'	'1D-myo-Inositol 1,3,4,6-tetrakisphosphate'
'mi134p[c]'	'1D-myo-Inositol 1,3,4-trisphosphate'
'mi13p[c]'	'1D-myo-Inositol 1,3-bisphosphate'
'mi145p[c]'	'1D-myo-Inositol 1,4,5-trisphosphate'
'mi14p[c]'	'1D-myo-Inositol 1,4-bisphosphate'
'mi1p-D[c]'	'1D-myo-Inositol 1-phosphate'
'mi3456p[c]'	'1D-myo-Inositol 3,4,5,6-tetrakisphosphate'
'mi34p[c]'	'1D-myo-Inositol 3,4-bisphosphate'
'mi3p-D[c]'	'1D-myo-Inositol 3-phosphate'
'mi4p-D[c]'	'1D-myo-Inositol 4-phosphate'
'micit[c]'	'methylisocitrate'
'minohp[c]'	'myo-Inositol hexakisphosphate'
'mlthf[c]'	'5,10-Methylenetetrahydrofolate'
'mma[c]'	'Methylamine'
'mmcoa-S[c]'	'(S)-Methylmalonyl-CoA'
'mn[c]'	'beta-1,4-mannose-N-acetylglucosamine'
'mpdol_L[c]'	'beta-D-Mannosyldiacetylchitobiosyldiphosphodolichol, human liver homolog'
'mpdol_U[c]'	'beta-D-Mannosyldiacetylchitobiosyldiphosphodolichol, human uterine homolog'
'msa[c]'	'Malonate semialdehyde'
'mthgxl[c]'	'Methylglyoxal'
'myrsACP[c]'	'Myristoyl-ACP (n-C14:0ACP)'
'n2m2nm[c]'	'n2m2nmasn (w/o peptide linkage)'
'n2m2nmn[c]'	'reducing GlcNAc removed form of n2m2nmasn (w/o peptide)'
'n4abutn[c]'	'N4-Acetylaminobutanal'
'na1[c]'	'Sodium'
'nac[c]'	'Nicotinate'
'nad[c]'	'Nicotinamide adenine dinucleotide'
'nadh[c]'	'Nicotinamide adenine dinucleotide - reduced'
'nadp[c]'	'Nicotinamide adenine dinucleotide phosphate'
'nadph[c]'	'Nicotinamide adenine dinucleotide phosphate - reduced'
'naglc2p_L[c]'	'N-Acetyl-D-glucosaminyldiphosphodolichol, human liver homolog'
'naglc2p_U[c]'	'N-Acetyl-D-glucosaminyldiphosphodolichol, human uterine homolog'
'ncam[c]'	'Nicotinamide'
'nformanth[c]'	'N-Formylanthranilate'
'nh4[c]'	'Ammonium'
'nicrns[c]'	'Nicotinate D-ribonucleoside'
'nicrnt[c]'	'Nicotinate D-ribonucleotide'
'nifedipine[c]'	'nifedipine'
'nmn[c]'	'NMN'
'nmptrc[c]'	'N-Methylputrescine'
'nmthsrtn[c]'	'N-Methylserotonin'
'no[c]'	'Nitric oxide'
'normete-L[c]'	'L-Normetanephrine'
'npthl[c]'	'Naphthalene'
'nrpphr[c]'	'Norepinephrine'
'nrpphrsf[c]'	'Sulfate derivative of norepinephrine'
'nrvnc[c]'	'nervonic acid'
'nrvnccoa[c]'	'nervonyl coenzyme A'
'nrvnccrn[c]'	'Nervonyl carnitine'
'ntm2amep[c]'	'N-Trimethyl-2-aminoethylphosphonate'
'nwharg[c]'	'N-(omega)-Hydroxyarginine'
'o2[c]'	'O2'
'o2s[c]'	'Superoxide anion'
'oaa[c]'	'Oxaloacetate'
'oagd3_hs[c]'	'9-O-Acetylated GD3 (homo sapiens)'
'oagt3_hs[c]'	'9-O-Acetylated GT3 (homo sapiens)'
'occoa[c]'	'Octanoyl-CoA (n-C8:0CoA)'
'ocdca[c]'	'octadecanoate (n-C18:0)'
'ocdcaACP[c]'	'Octadecanoyl-ACP (n-C18:0ACP)'
'ocdcea[c]'	'octadecenoate (n-C18:1)'
'ocdcya[c]'	'octadecadienoate (n-C18:2)'
'ocdcyaACP[c]'	'Octadecynoyl-ACP (n-C18:2ACP)'
'octa[c]'	'octanoate (n-C8:0)'
'octeACP[c]'	'cis-octadec-11-enoyl-[acyl-carrier protein] (n-C18:1)'
'od2coa[c]'	'trans-Octadec-2-enoyl-CoA'
'odecoa[c]'	'Octadecenoyl-CoA (n-C18:1CoA)'
'odecrn[c]'	'octadecenoyl carnitine'
'oh1[c]'	'hydroxide ion'
'omeprazole[c]'	'omeprazole'
'onpthl[c]'	'naphthalene epoxide'
'oretn[c]'	'4-oxo-retonoic acid'
'orn[c]'	'Ornithine'
'orot[c]'	'Orotate'
'orot5p[c]'	'Orotidine 5''-phosphate'
'oxa[c]'	'Oxalate'
'pa_hs[c]'	'phosphatidic acid (homo sapiens)'
'pac[c]'	'Phenylacetic acid'
'pacald[c]'	'Phenylacetaldehyde'
'paf_hs[c]'	'1-alkyl 2-acteylglycerol 3-phosphocholine (homo sapiens)'
'pail345p_hs[c]'	'phosphatidylinositol-3,4,5-trisphosphate (Homo sapiens)'
'pail34p_hs[c]'	'phosphatidylinositol-3,4-bisphosphate (Homo sapiens)'
'pail35p_hs[c]'	'phosphatidylinositol-3,5-bisphosphate (Homo sapiens)'
'pail3p_hs[c]'	'1-Phosphatidyl-1D-myo-inositol 3-phosphate (Homo sapiens)'
'pail45p_hs[c]'	'phosphatidylinositol 4,5-bisphosphate (Homo sapiens)'
'pail4p_hs[c]'	'1-Phosphatidyl-1D-myo-inositol 4-phosphate (Homo sapiens)'
'pail5p_hs[c]'	'1-Phosphatidyl-1D-myo-inositol 5-phosphate (Homo sapiens)'
'pail_hs[c]'	'phosphatidylinositol (homo sapiens)'
'palmACP[c]'	'Palmitoyl-ACP (n-C16:0ACP)'
'pan4p[c]'	'Pantetheine 4''-phosphate'
'pap[c]'	'Adenosine 3'',5''-bisphosphate'
'paps[c]'	'3''-Phosphoadenylyl sulfate'
'pchol_hs[c]'	'Phosphatidylcholine (homo sapiens)'
'pcollg5hlys[c]'	'Procollagen 5-hydroxy-L-lysine'
'pcollglys[c]'	'Procollagen L-lysine'
'pcreat[c]'	'Phosphocreatine'
'pcrn[c]'	'propionyl-carnitine'
'pd3[c]'	'Previtamin D3'
'pdx5p[c]'	'Pyridoxine 5''-phosphate'
'pe_hs[c]'	'phosphatidylethanolamine (homo sapiens)'
'peamn[c]'	'Phenethylamine'
'pep[c]'	'Phosphoenolpyruvate'
'peracd[c]'	'Perillic acid'
'perillyl[c]'	'Perillyl alcohol'
'pglyc_hs[c]'	'phosphatidylglycerol (homo sapiens)'
'pgp_hs[c]'	'phosphatidyl glycerol phosphate (homo sapiens)'
'phaccoa[c]'	'Phenylacetyl-CoA'
'phe-L[c]'	'L-Phenylalanine'
'pheacgln[c]'	'alpha-N-Phenylacetyl-L-glutamine'
'pheme[c]'	'Protoheme'
'phom[c]'	'O-Phospho-L-homoserine'
'phpyr[c]'	'Phenylpyruvate'
'phyQ[c]'	'Phylloquinone'
'phyt[c]'	'phytanic acid'
'phyt2ohcoa[c]'	'2-Hydroxyphytanoyl-CoA'
'phytcoa[c]'	'phytanyl coa'
'pi[c]'	'Phosphate'
'pmtcoa[c]'	'Palmitoyl-CoA (n-C16:0CoA)'
'pmtcrn[c]'	'L-Palmitoylcarnitine'
'pnto-R[c]'	'(R)-Pantothenate'
'ppa[c]'	'Propionate (n-C3:0)'
'ppbng[c]'	'Porphobilinogen'
'ppcoa[c]'	'Propanoyl-CoA'
'ppi[c]'	'Diphosphate'
'ppmi12346p[c]'	'5-Diphosphoinositol pentakisphosphate'
'ppmi1346p[c]'	'Diphosphoinositol tetrakisphosphate'
'pppg9[c]'	'Protoporphyrinogen IX'
'pppi[c]'	'Inorganic triphosphate'
'pram[c]'	'5-Phospho-beta-D-ribosylamine'
'prgnlone[c]'	'Pregnenolone'
'prgnlones[c]'	'pregnenolone sulfate'
'prgstrn[c]'	'Progesterone'
'prist[c]'	'pristanic acid'
'pristanal[c]'	'pristanal'
'pristcoa[c]'	'pristanoyl coa'
'pro-D[c]'	'D-Proline'
'pro-L[c]'	'L-Proline'
'prostg1[c]'	'(13E)-11alpha-Hydroxy-9,15-dioxoprost-13-enoate'
'prostgd2[c]'	'Prostaglandin D2'
'prostge1[c]'	'Prostaglandin E1'
'prostge2[c]'	'Prostaglandin E2'
'prostgf2[c]'	'Prostaglandin F2alpha'
'prostgh2[c]'	'Prostaglandin H2'
'prostgi2[c]'	'Prostaglandin I2'
'prpp[c]'	'5-Phospho-alpha-D-ribose 1-diphosphate'
'ps_hs[c]'	'phosphatidylserine (homo sapiens)'
'pser-L[c]'	'O-Phospho-L-serine'
'ptdca[c]'	'pentadecanoate'
'ptdcacoa[c]'	'pentadecanoyl Coenzyme A'
'ptdcacrn[c]'	'pendtadenoyl carnitine'
'ptrc[c]'	'Putrescine'
'ptth[c]'	'Pantetheine'
'pyam5p[c]'	'Pyridoxamine 5''-phosphate'
'pydam[c]'	'Pyridoxamine'
'pydx[c]'	'Pyridoxal'
'pydx5p[c]'	'Pyridoxal 5''-phosphate'
'pydxn[c]'	'Pyridoxine'
'pylald[c]'	'Perillyl aldehyde'
'pyr[c]'	'Pyruvate'
'q10[c]'	'Ubiquinone-10'
'q10h2[c]'	'Ubiquinol-10'
'quln[c]'	'Quinolinate'
'r1p[c]'	'alpha-D-Ribose 1-phosphate'
'r5p[c]'	'alpha-D-Ribose 5-phosphate'
'rbl-D[c]'	'D-Ribulose'
'rbt[c]'	'Ribitol'
'retfa[c]'	'fatty acid retinol'
'retinal[c]'	'Retinal'
'retinal-11-cis[c]'	'cis-11-retinal'
'retinal-cis-13[c]'	'cis-13-retinal'
'retinal-cis-9[c]'	'cis-9-retinal'
'retinol[c]'	'Retinol'
'retinol-9-cis[c]'	'9-cis-retinol'
'retinol-cis-11[c]'	'cis-11-retinol'
'retinol-cis-13[c]'	'cis-13-retinol'
'retn[c]'	'Retinoate'
'retncoa[c]'	'retinoyl CoA'
'retnglc[c]'	'retinoyl glucuronide'
'rib-D[c]'	'D-Ribose'
'ribflv[c]'	'Riboflavin'
'rnam[c]'	'N-Ribosylnicotinamide'
'ru5p-D[c]'	'D-Ribulose 5-phosphate'
's2l2n2m2m[c]'	'de-Fuc form of PA6 (w/o peptide linkage)'
's2l2n2m2mn[c]'	'de-Fuc, reducing GlcNAc removed form of PA6 (w/o peptide linkage)'
's7p[c]'	'Sedoheptulose 7-phosphate'
'sarcs[c]'	'Sarcosine'
'sbt-D[c]'	'D-Sorbitol'
'seahcys[c]'	'Se-Adenosylselenohomocysteine'
'seasmet[c]'	'Se-Adenosylselenomethionine'
'sel[c]'	'Selenate'
'selcys[c]'	'Selenocysteine'
'selcyst[c]'	'Selenocystathionine'
'selhcys[c]'	'Selenohomocysteine'
'selmeth[c]'	'Selenomethionine'
'seln[c]'	'Selenide'
'selnp[c]'	'Selenophosphate'
'ser-D[c]'	'D-Serine'
'ser-L[c]'	'L-Serine'
'sgalside_hs[c]'	'sulfatide galactocerebroside (homo sapiens)'
'sl-L[c]'	'L-sulfolactate'
'so3[c]'	'Sulfite'
'so4[c]'	'Sulfate'
'spc_hs[c]'	'sphingosylphosphorylcholine (homo sapiens)'
'sph1p[c]'	'Sphinganine 1-phosphate'
'sphgn[c]'	'Sphinganine'
'sphings[c]'	'Sphingosine'
'sphmyln_hs[c]'	'sphingomyelin (homo sapiens)'
'sphs1p[c]'	'Sphingosine 1-phosphate'
'spmd[c]'	'Spermidine'
'sprm[c]'	'Spermine'
'srtn[c]'	'Serotonin'
'stcoa[c]'	'Stearoyl-CoA (n-C18:0CoA)'
'stcrn[c]'	'stearoylcarnitine'
'strdnc[c]'	'stearidonic acid C18:4, n-3'
'strdnccoa[c]'	'stearidonyl coenzyme A'
'strdnccrn[c]'	'stearidonyl carnitine'
'succ[c]'	'Succinate'
'tag1p-D[c]'	'D-Tagatose 1-phosphate'
'tag_hs[c]'	'triacylglycerol (homo sapiens)'
'tagat-D[c]'	'D-Tagatose'
'taur[c]'	'Taurine'
'taxol[c]'	'paclitaxel'
'tchola[c]'	'taurocholic acid'
'tcynt[c]'	'Thiocyanate'
'tdchola[c]'	'taurochenodeoxycholate'
'tdcoa[c]'	'Tetradecanoyl-CoA (n-C14:0CoA)'
'tdeACP[c]'	'cis-tetradec-7-enoyl-[acyl-carrier protein] (n-C14:1)'
'tethex3[c]'	'tetracosahexaenoic acid, n-3'
'tethex3coa[c]'	'tetracosahexaenoyl coenzyme A'
'tetpent3[c]'	'tetracosapentaenoic acid, n-3'
'tetpent3coa[c]'	'tetracosapentaenoyl coenzyme A, n-3'
'tetpent3crn[c]'	'tetracosapentaenoyl carnitine'
'tetpent6[c]'	'tetracosapentaenoic acid, n-6'
'tetpent6coa[c]'	'tetracosapentaenoyl coenzyme A, n-6'
'tetpent6crn[c]'	'tetracosapentaenoyl carnitine'
'tettet6[c]'	'tetracosatetraenoic acid n-6'
'tettet6coa[c]'	'tetracosatetraenoyl coenzyme A'
'tettet6crn[c]'	'Tetracosatetraenoyl carnitine'
'thbpt[c]'	'Tetrahydrobiopterin'
'thbpt4acam[c]'	'Tetrahydrobiopterin-4a-carbinolamine'
'thcrm_hs[c]'	'trihexosyl ceramide (homo sapiens)'
'thcys[c]'	'Thiocysteine'
'thf[c]'	'5,6,7,8-Tetrahydrofolate'
'thm[c]'	'Thiamin'
'thmmp[c]'	'Thiamin monophosphate'
'thmpp[c]'	'Thiamine diphosphate'
'thmtp[c]'	'Thiamin triphosphate'
'thp2c[c]'	'2,3,4,5-Tetrahydropyridine-2-carboxylate'
'thr-L[c]'	'L-Threonine'
'thrnt[c]'	'L-Threonate'
'thym[c]'	'Thymine'
'thymd[c]'	'Thymidine'
'thyox-L[c]'	'L-Thyroxine'
'tmlys[c]'	'N6,N6,N6-Trimethyl-L-lysine'
'tmndnc[c]'	'timnodonic acid C20:5, n-3'
'tmndnccoa[c]'	'timnodonyl coenzyme A'
'tmndnccrn[c]'	'Timnodonyl carnitine'
'tolbutamide[c]'	'tolbutamide'
'trdox[c]'	'Oxidized thioredoxin'
'trdrd[c]'	'Reduced thioredoxin'
'tre[c]'	'Trehalose'
'triodthy[c]'	'Triiodothyronine'
'triodthysuf[c]'	'Triiodothyronine sulfate'
'trp-L[c]'	'L-Tryptophan'
'trypta[c]'	'Tryptamine'
'ts3[c]'	'Tachysterol 3'
'tststerone[c]'	'Testosterone'
'tststeroneglc[c]'	'testosterone glucuronide'
'tststerones[c]'	'testosterone sulfate'
'tsul[c]'	'Thiosulfate'
'ttc-ggdp[c]'	'trans,trans,cis-Geranylgeranyl diphosphate'
'ttdca[c]'	'tetradecanoate (n-C14:0)'
'ttdcea[c]'	'tetradecenoate (n-C14:1)'
'ttdcrn[c]'	'tetradecanoyl carnitine'
'txa2[c]'	'Thromboxane A2'
'tym[c]'	'Tyramine'
'tymsf[c]'	'Tyramine O-sulfate'
'tyr-L[c]'	'L-Tyrosine'
'uacgam[c]'	'UDP-N-acetyl-D-glucosamine'
'udp[c]'	'UDP'
'udpacgal[c]'	'UDP-N-acetyl-D-galactosamine'
'udpg[c]'	'UDPglucose'
'udpgal[c]'	'UDPgalactose'
'udpglcur[c]'	'UDP-D-glucuronate'
'udpxyl[c]'	'UDP-D-xylose'
'ump[c]'	'UMP'
'uppg3[c]'	'Uroporphyrinogen III'
'ura[c]'	'Uracil'
'urate[c]'	'Urate'
'urcan[c]'	'Urocanate'
'urea[c]'	'Urea'
'uri[c]'	'Uridine'
'utp[c]'	'UTP'
'vacc[c]'	'vaccenic acid'
'vacccoa[c]'	'vaccenyl coenzyme A'
'vacccrn[c]'	'Vaccenyl carnitine'
'val-L[c]'	'L-Valine'
'vitd2[c]'	'Vitamin D2'
'vitd3[c]'	'Vitamin D3'
'whddca[c]'	'omega hydroxy dodecanoate (n-C12:0)'
'whhdca[c]'	'omega hydroxy hexadecanoate (n-C16:0)'
'whtststerone[c]'	'w hydroxy testosterone'
'whttdca[c]'	'omega hydroxy tetradecanoate (n-C14:0)'
'xan[c]'	'Xanthine'
'xmp[c]'	'Xanthosine 5''-phosphate'
'xol7ah[c]'	'7alpha-Hydroxy-5beta-cholestan-3-one'
'xol7ah2[c]'	'3alpha,7alpha-Dihydroxy-5beta-cholestane'
'xol7aone[c]'	'7alpha-Hydroxycholest-4-en-3-one'
'xoldiolone[c]'	'7alpha,12alpha-Dihydroxycholest-4-en-3-one'
'xoldioloneh[c]'	'7alpha,12alpha-Dihydroxy-5beta-cholestan-3-one'
'xolest2_hs[c]'	'cholesterol ester (from FULLR2)'
'xolest_hs[c]'	'cholesterol ester'
'xoltri24[c]'	'7-alpha,24(S)-Dihydroxycholesterol'
'xoltri25[c]'	'7-alpha,25-Dihydroxycholesterol'
'xoltri27[c]'	'7-alpha,27-Dihydroxycholesterol'
'xoltriol[c]'	'3alpha,7alpha,12alpha-Trihydroxy-5beta-cholestane'
'xtp[c]'	'XTP'
'xtsn[c]'	'Xanthosine'
'xu1p-D[c]'	'D-Xylulose 1-phosphate'
'xu5p-D[c]'	'D-Xylulose 5-phosphate'
'xyl-D[c]'	'D-Xylose'
'xylnt[c]'	'L-Xylonate'
'xylt[c]'	'Xylitol'
'xylu-D[c]'	'D-Xylulose'
'xylu-L[c]'	'L-Xylulose'
'yvite[c]'	'gamma-Tocopherol'
'10fthf[e]'	'10-Formyltetrahydrofolate'
'10fthf5glu[e]'	'10-formyltetrahydrofolate-[Glu](5)'
'10fthf6glu[e]'	'10-formyltetrahydrofolate-[Glu](6)'
'10fthf7glu[e]'	'10-formyltetrahydrofolate-[Glu](7)'
'11-cis-retfa[e]'	'fatty acid 11-cis-retinol'
'13-cis-retnglc[e]'	'13-cis-retinoyl glucuronide'
'1glyc_hs[e]'	'1 acyl phosphoglycerol'
'1mncam[e]'	'1-Methylnicotinamide'
'2425dhvitd2[e]'	'24R,25-Dihyoxyvitamin D2'
'2425dhvitd3[e]'	'24R,25-Dihydroxyvitamin D3'
'24nph[e]'	'2,4 dihydroxy nitrophenol'
'25hvitd2[e]'	'25-Hydroxyvitamin D2'
'25hvitd3[e]'	'25-Hydroxyvitamin D3'
'2hb[e]'	'2-Hydroxybutyrate'
'2mcit[e]'	'2-Methylcitrate'
'34dhoxpeg[e]'	'3,4-Dihydroxyphenylethyleneglycol'
'34dhphe[e]'	'3,4-Dihydroxy-L-phenylalanine'
'35cgmp[e]'	'3'',5''-Cyclic GMP'
'3aib[e]'	'L-3-Amino-isobutanoate'
'3aib-D[e]'	'D-3-Amino-isobutanoate'
'3mlda[e]'	'3-Methylimidazoleacetic acid'
'4abut[e]'	'4-Aminobutanoate'
'4hdebrisoquine[e]'	'4 hydroxy debrisoquine'
'4hphac[e]'	'4-Hydroxyphenylacetate'
'4mptnl[e]'	'4-Methylpentanal'
'4mtolbutamide[e]'	'4 hydroxy tolbutamide'
'4nph[e]'	'4-Nitrophenol'
'4nphsf[e]'	'4-Nitrophenyl sulfate'
'4pyrdx[e]'	'4-Pyridoxate'
'5adtststerone[e]'	'5alpha-Dihydrotestosterone'
'5adtststeroneglc[e]'	'5alpha-Dihydrotestosterone glucuronide'
'5adtststerones[e]'	'5alpha-Dihydrotestosterone sulfate'
'5dhf[e]'	'pentaglutamyl folate (DHF)'
'5fthf[e]'	'5-Formyltetrahydrofolate'
'5homeprazole[e]'	'5 hydroxy omeprazole'
'5htrp[e]'	'5-Hydroxy-L-tryptophan'
'5mthf[e]'	'5-Methyltetrahydrofolate'
'5thf[e]'	'pentaglutamyl folate (THF)'
'6dhf[e]'	'haxglutamyl folate (DHF)'
'6htststerone[e]'	'6 beta hydroxy testosterone'
'6thf[e]'	'hexaglutamyl folate (THF)'
'7dhf[e]'	'heptaglutamyl folate (DHF)'
'7thf[e]'	'heptaglutamyl folate (THF)'
'9-cis-retfa[e]'	'fatty acid 9-cis-retinol'
'Lcystin[e]'	'L-Cystine'
'Rtotal[e]'	'R total'
'Rtotal2[e]'	'R total 2 position'
'Rtotal3[e]'	'R total 3 position'
'Tyr-ggn[e]'	'Tyr-194 of apo-glycogenin protein (primer for glycogen synthesis)'
'abt[e]'	'L-Arabinitol'
'ac[e]'	'Acetate'
'acac[e]'	'Acetoacetate'
'acald[e]'	'Acetaldehyde'
'acetone[e]'	'Acetone'
'acgalfucgalacgalfuc12gal14acglcgalgluside_hs[e]'	'Type IIIA glycolipid'
'acgalfucgalacgalfucgalacglcgal14acglcgalgluside_hs[e]'	'Type IIIAb'
'acgam[e]'	'N-Acetyl-D-glucosamine'
'ach[e]'	'Acetylcholine'
'acn13acngalgbside_hs[e]'	'sialyl (1,3) sialyl (2,6) galactosylgloboside (homo sapiens)'
'acn23acngalgbside_hs[e]'	'sialyl (2,3) sialyl (2,6) galactosylgloboside (homo sapiens)'
'acnacngal14acglcgalgluside_hs[e]'	'3'',8''-LD1'
'acnacngalgbside_hs[e]'	'disialyl galactosylgloboside (homo sapiens)'
'acngalacglcgal14acglcgalgluside_hs[e]'	'VI3NeuAc-nLc6Cer'
'ade[e]'	'Adenine'
'adn[e]'	'Adenosine'
'adp[e]'	'ADP'
'adprbp[e]'	'ADPribose 2''-phosphate'
'adprib[e]'	'ADPribose'
'adrn[e]'	'adrenic acid'
'adrnl[e]'	'Adrenaline'
'aflatoxin[e]'	'aflatoxin B1'
'ahandrostanglc[e]'	'Etiocholan-3alpha-ol-17-one 3-glucuronide'
'ak2lgchol_hs[e]'	'1-alkyl 2-lysoglycerol 3-phosphocholine'
'akg[e]'	'2-Oxoglutarate'
'ala-B[e]'	'beta-Alanine'
'ala-D[e]'	'D-Alanine'
'ala-L[e]'	'L-Alanine'
'aldstrn[e]'	'Aldosterone'
'amp[e]'	'AMP'
'andrstrn[e]'	'Androsterone'
'andrstrnglc[e]'	'androsterone glucuronide'
'antipyrene[e]'	'antipyrene'
'apnnox[e]'	'alpha-Pinene-oxide'
'appnn[e]'	'(+)-alpha-Pinene'
'aprgstrn[e]'	'20alpha-Hydroxyprogesterone'
'aqcobal[e]'	'Aquacob(III)alamin'
'arab-L[e]'	'L-Arabinose'
'arach[e]'	'Arachidic acid'
'arachd[e]'	'arachidonic acid'
'arg-L[e]'	'L-Arginine'
'ascb-L[e]'	'L-Ascorbate'
'asn-L[e]'	'L-Asparagine'
'asp-D[e]'	'D-Aspartate'
'asp-L[e]'	'L-Aspartate'
'atp[e]'	'ATP'
'avite1[e]'	'alpha-Tocopherol'
'avite2[e]'	'alpha-Tocotrienol'
'bhb[e]'	'(R)-3-Hydroxybutanoate'
'bildglcur[e]'	'Bilirubin beta-diglucuronide'
'bilglcur[e]'	'Bilirubin monoglucuronide'
'bilirub[e]'	'Bilirubin'
'biocyt[e]'	'Biocytin'
'btn[e]'	'Biotin'
'but[e]'	'Butyrate (n-C4:0)'
'bvite[e]'	'beta-tocopherol'
'bz[e]'	'Benzoate'
'ca2[e]'	'Calcium'
'camp[e]'	'cAMP'
'caro[e]'	'beta-Carotene'
'carveol[e]'	'(E)-carveol'
'cca_d3[e]'	'Calcitroic acid (D3)'
'cgly[e]'	'Cys-Gly'
'chol[e]'	'Choline'
'cholate[e]'	'Cholate'
'chsterol[e]'	'Cholesterol'
'chtn[e]'	'chitin'
'cit[e]'	'Citrate'
'cl[e]'	'Chloride'
'clpnd[e]'	'clupanodonic acid'
'cmp[e]'	'CMP'
'co[e]'	'Carbon monoxide'
'co2[e]'	'CO2'
'coumarin[e]'	'coumarin'
'creat[e]'	'Creatine'
'crmp_hs[e]'	'Ceramide 1-phosphate'
'crn[e]'	'L-Carnitine'
'crtsl[e]'	'Cortisol'
'crtstrn[e]'	'Corticosterone'
'crvnc[e]'	'cervonic acid, C22:6 n-3'
'csn[e]'	'Cytosine'
'cspg_a[e]'	'chondroitin sulfate A (GalNAc4S-GlcA) proteoglycan'
'cspg_b[e]'	'chondroitin sulfate B / dermatan sulfate (IdoA2S-GalNAc4S) proteoglycan'
'cspg_c[e]'	'chondroitin sulfate C (GalNAc6S-GlcA) proteoglycan'
'cspg_d[e]'	'chondroitin sulfate D (GlcNAc6S-GlcA2S) proteoglycan'
'cspg_e[e]'	'chondroitin sulfate E (GalNAc4,6diS-GlcA) proteoglycan'
'cyan[e]'	'Hydrogen cyanide'
'cys-L[e]'	'L-Cysteine'
'cytd[e]'	'Cytidine'
'dad-2[e]'	'Deoxyadenosine'
'dad-5[e]'	'5''-Deoxyadenosine'
'dag_hs[e]'	'diacylglycerol (homo sapiens)'
'dcsptn1[e]'	'docosa-4,7,10,13,16-pentaenoic acid (n-6)'
'dcyt[e]'	'Deoxycytidine'
'debrisoquine[e]'	'debrisoquine'
'dgchol[e]'	'Chenodeoxyglycocholate'
'dgsn[e]'	'Deoxyguanosine'
'dhdascb[e]'	'Dehydroascorbate'
'dheas[e]'	'Dehydroepiandrosterone sulfate'
'dhf[e]'	'7,8-Dihydrofolate'
'digalsgalside_hs[e]'	'Digalactosylceramidesulfate'
'din[e]'	'Deoxyinosine'
'dlnlcg[e]'	'dihomo-gamma-linolenic acid (n-6)'
'dmantipyrine[e]'	'demethylated antipyrine'
'dmhptcrn[e]'	'2,6 dimethylheptanoyl carnitine'
'dopa[e]'	'Dopamine'
'dopasf[e]'	'Dopamine 3-O-sulfate'
'drib[e]'	'Deoxyribose'
'duri[e]'	'Deoxyuridine'
'eaflatoxin[e]'	'8,9 epxoy aflatoxin B1'
'ebastine[e]'	'ebastine'
'ebastineoh[e]'	'hydroxylated ebastine'
'eicostet[e]'	'eicosatetranoic acid'
'elaid[e]'	'elaidic acid'
'estradiol[e]'	'Estradiol'
'estradiolglc[e]'	'estradiol glucuronide'
'estriolglc[e]'	'16-Glucuronide-estriol'
'estroneglc[e]'	'estrone glucuronide'
'estrones[e]'	'Estrone 3-sulfate'
'etoh[e]'	'Ethanol'
'fe2[e]'	'Fe2+'
'fe3[e]'	'Fe3+'
'fol[e]'	'Folate'
'for[e]'	'Formate'
'fru[e]'	'D-Fructose'
'fuc-L[e]'	'L-Fucose'
'fuc13galacglcgal14acglcgalgluside_hs[e]'	'III3Fuc-nLc6Cer'
'fuc14galacglcgalgluside_hs[e]'	'Lea glycolipid'
'fucacgalfucgalacglcgalgluside_hs[e]'	'(Gal)2 (GalNAc)1 (Glc)1 (GlcNAc)1 (LFuc)2 (Cer)1'
'fucacngal14acglcgalgluside_hs[e]'	'IV3-a-NeuAc,III3-a-Fuc-nLc4Cer'
'fucacngalacglcgalgluside_hs[e]'	'IV3-a-Neu5Ac,III4-a-Fuc-Lc4Cer'
'fucfuc12gal14acglcgalgluside_hs[e]'	'Ley glycolipid'
'fucfuc132galacglcgal14acglcgalgluside_hs[e]'	'V3Fuc,III3Fuc-nLc6Cer'
'fucfucfucgalacglc13galacglcgal14acglcgalgluside_hs[e]'	'(Gal)4 (Glc)1 (GlcNAc)3 (LFuc)3 (Cer)1'
'fucfucfucgalacglcgal14acglcgalgluside_hs[e]'	'(Gal)3 (Glc)1 (GlcNAc)2 (LFuc)3 (Cer)1'
'fucfucgalacglcgalgluside_hs[e]'	'Leb glycolipid'
'fucgal14acglcgalgluside_hs[e]'	'Lacto-N-fucopentaosyl III ceramide'
'fucgalfucgalacglcgalgluside_hs[e]'	'(Gal)3 (Glc)1 (GlcNAc)1 (LFuc)2 (Cer)1'
'fucgalgbside_hs[e]'	'fucosyl galactosylgloboside (homo sapiens)'
'fum[e]'	'Fumarate'
'gal[e]'	'D-Galactose'
'galacglcgalgbside_hs[e]'	'Gal-GlcNAc-Gal globoside (homo sapiens)'
'galfuc12gal14acglcgalgluside_hs[e]'	'(Gal)3 (Glc)1 (GlcNAc)1 (LFuc)1 (Cer)1'
'galfucgalacglcgal14acglcgalgluside_hs[e]'	'(Gal)4 (Glc)1 (GlcNAc)2 (LFuc)1 (Cer)1'
'galgalfucfucgalacglcgalacglcgal14acglcgalgluside_hs[e]'	'(Gal)6 (Glc)1 (GlcNAc)3 (LFuc)2 (Cer)1'
'galgalgalthcrm_hs[e]'	'Gal-Gal-Gal-Gal-Gal-Glc-Cer (homo sapiens)'
'gam[e]'	'D-Glucosamine'
'gbside_hs[e]'	'globoside (homo sapiens)'
'gchola[e]'	'glycocholate'
'gd1b2_hs[e]'	'GD1beta (homo sapiens)'
'gd1c_hs[e]'	'GD1c (homo sapiens)'
'gdchola[e]'	'glycochenodeoxycholate'
'gdp[e]'	'GDP'
'glc-D[e]'	'D-Glucose'
'gln-L[e]'	'L-Glutamine'
'glu-L[e]'	'L-Glutamate'
'gluala[e]'	'5-L-Glutamyl-L-alanine'
'gly[e]'	'Glycine'
'glyb[e]'	'Glycine betaine'
'glyc[e]'	'Glycerol'
'glyc-S[e]'	'(S)-Glycerate'
'glygn2[e]'	'glycogen, structure 2 (glycogenin-1,6-{7[1,4-Glc], 4[1,4-Glc]})'
'glygn4[e]'	'glycogen, structure 4 (glycogenin-1,6-{2[1,4-Glc], [1,4-Glc]})'
'glygn5[e]'	'glycogen, structure 5 (glycogenin-2[1,4-Glc])'
'gmp[e]'	'GMP'
'gp1c_hs[e]'	'GP1c (homo sapiens)'
'gp1calpha_hs[e]'	'GP1c alpha (homo sapiens)'
'gq1b_hs[e]'	'GQ1b (homo sapiens)'
'gq1balpha_hs[e]'	'GQ1balpha (homo sapiens)'
'gsn[e]'	'Guanosine'
'gt1a_hs[e]'	'GT1a (homo sapiens)'
'gthox[e]'	'Oxidized glutathione'
'gthrd[e]'	'Reduced glutathione'
'gtp[e]'	'GTP'
'gua[e]'	'Guanine'
'h[e]'	'H+'
'h2o[e]'	'H2O'
'h2o2[e]'	'Hydrogen peroxide'
'ha[e]'	'hyaluronan'
'ha_pre1[e]'	'hyaluronan biosynthesis, precursor 1'
'hco3[e]'	'Bicarbonate'
'hcoumarin[e]'	'hydroxy coumarin'
'hdca[e]'	'Hexadecanoate (n-C16:0)'
'hdcea[e]'	'Hexadecenoate (n-C16:1)'
'hestratriol[e]'	'4,17 dihydroxy estradiol'
'hexc[e]'	'hexacosanoate (n-C26:0)'
'his-L[e]'	'L-Histidine'
'hista[e]'	'Histamine'
'hom-L[e]'	'L-Homoserine'
'hpdca[e]'	'heptadecanoate'
'hspg[e]'	'heparan sulfate proteoglycan'
'htaxol[e]'	'hydroxylated taxol'
'hxan[e]'	'Hypoxanthine'
'i[e]'	'Iodide'
'idp[e]'	'IDP'
'ile-L[e]'	'L-Isoleucine'
'imp[e]'	'IMP'
'inost[e]'	'myo-Inositol'
'ins[e]'	'Inosine'
'k[e]'	'potassium'
'ksi[e]'	'keratan sulfate I'
'ksi_deg1[e]'	'keratan sulfate I, degradation product 1'
'ksii_core2[e]'	'keratan sulfate II (core 2-linked)'
'ksii_core4[e]'	'keratan sulfate II (core 4-linked)'
'lac-D[e]'	'D-Lactate'
'lac-L[e]'	'L-Lactate'
'lcts[e]'	'Lactose'
'leu-L[e]'	'L-Leucine'
'leuktrA4[e]'	'Leukotriene A4'
'leuktrB4[e]'	'Leukotriene B4'
'leuktrC4[e]'	'Leukotriene C4'
'leuktrD4[e]'	'Leukotriene D4'
'leuktrE4[e]'	'leukotriene E4'
'leuktrF4[e]'	'leukotriene F4'
'lgnc[e]'	'lignoceric acid'
'limnen[e]'	'Limonene'
'lipoate[e]'	'Lipoate'
'lneldc[e]'	'linoelaidic acid (all trans C18:2)'
'lnlc[e]'	'linoleic acid (all cis C18:2) n-6'
'lnlnca[e]'	'alpha-Linolenic acid, C18:3, n-3'
'lnlncg[e]'	'gamma-linolenic acid'
'lpchol_hs[e]'	'lysophosphatidylcholine (homo sapiens)'
'lys-L[e]'	'L-Lysine'
'mag_hs[e]'	'monoacylglycerol 2 (homo sapiens)'
'mal-L[e]'	'L-Malate'
'malt[e]'	'Maltose'
'malttr[e]'	'Maltotriose'
'man[e]'	'D-Mannose'
'meoh[e]'	'Methanol'
'mepi[e]'	'Metanephrine'
'mercplaccys[e]'	'3-mercaptolactate-cysteine disulfide'
'met-L[e]'	'L-Methionine'
'mthgxl[e]'	'Methylglyoxal'
'n2m2nmasn[e]'	'N-Acetyl-beta-D-glucosaminyl-1,2-alpha-D-mannosyl-1,3-(N-acetyl-beta-D-glucosaminyl-1,2-alpha-D-mannosyl-1,6)-(N-acetyl-beta-D-glucosaminyl-1,4)-beta-D-mannosyl-1,4-N-acetyl-beta-D-glucosaminyl-R'
'na1[e]'	'Sodium'
'nac[e]'	'Nicotinate'
'nad[e]'	'Nicotinamide adenine dinucleotide'
'nadp[e]'	'Nicotinamide adenine dinucleotide phosphate'
'ncam[e]'	'Nicotinamide'
'nh4[e]'	'Ammonium'
'nifedipine[e]'	'nifedipine'
'no[e]'	'Nitric oxide'
'npthl[e]'	'Naphthalene'
'nrpphr[e]'	'Norepinephrine'
'nrpphrsf[e]'	'Sulfate derivative of norepinephrine'
'nrvnc[e]'	'nervonic acid'
'o2[e]'	'O2'
'o2s[e]'	'Superoxide anion'
'oagd3_hs[e]'	'9-O-Acetylated GD3 (homo sapiens)'
'oagt3_hs[e]'	'9-O-Acetylated GT3 (homo sapiens)'
'ocdca[e]'	'octadecanoate (n-C18:0)'
'ocdcea[e]'	'octadecenoate (n-C18:1)'
'octa[e]'	'octanoate (n-C8:0)'
'oh1[e]'	'hydroxide ion'
'omeprazole[e]'	'omeprazole'
'onpthl[e]'	'naphthalene epoxide'
'orn[e]'	'Ornithine'
'oxa[e]'	'Oxalate'
'paf_hs[e]'	'1-alkyl 2-acteylglycerol 3-phosphocholine (homo sapiens)'
'pchol_hs[e]'	'Phosphatidylcholine (homo sapiens)'
'pe_hs[e]'	'phosphatidylethanolamine (homo sapiens)'
'peplys[e]'	'Peptidyl-L-lysine'
'perillyl[e]'	'Perillyl alcohol'
'pglyc_hs[e]'	'phosphatidylglycerol (homo sapiens)'
'phe-L[e]'	'L-Phenylalanine'
'pheacgln[e]'	'alpha-N-Phenylacetyl-L-glutamine'
'pheme[e]'	'Protoheme'
'phyQ[e]'	'Phylloquinone'
'phyt[e]'	'phytanic acid'
'pi[e]'	'Phosphate'
'pnto-R[e]'	'(R)-Pantothenate'
'ppa[e]'	'Propionate (n-C3:0)'
'prgstrn[e]'	'Progesterone'
'pro-D[e]'	'D-Proline'
'pro-L[e]'	'L-Proline'
'prostgd2[e]'	'Prostaglandin D2'
'prostge1[e]'	'Prostaglandin E1'
'prostge2[e]'	'Prostaglandin E2'
'prostgf2[e]'	'Prostaglandin F2alpha'
'prostgh2[e]'	'Prostaglandin H2'
'prostgi2[e]'	'Prostaglandin I2'
'ps_hs[e]'	'phosphatidylserine (homo sapiens)'
'ptdca[e]'	'pentadecanoate'
'pydam[e]'	'Pyridoxamine'
'pydx[e]'	'Pyridoxal'
'pydxn[e]'	'Pyridoxine'
'pyr[e]'	'Pyruvate'
'rbt[e]'	'Ribitol'
'retfa[e]'	'fatty acid retinol'
'retinol[e]'	'Retinol'
'retinol-9-cis[e]'	'9-cis-retinol'
'retinol-cis-11[e]'	'cis-11-retinol'
'retn[e]'	'Retinoate'
'retnglc[e]'	'retinoyl glucuronide'
'retpalm [deleted 10/09/2005 06:18:49 PM][e]'	'Retinyl palminate'
'rib-D[e]'	'D-Ribose'
'ribflv[e]'	'Riboflavin'
's2l2fn2m2masn[e]'	'PA6'
's2l2n2m2masn[e]'	'de-Fuc form of PA6'
'sarcs[e]'	'Sarcosine'
'sel[e]'	'Selenate'
'ser-D[e]'	'D-Serine'
'ser-L[e]'	'L-Serine'
'sl-L[e]'	'L-sulfolactate'
'so4[e]'	'Sulfate'
'spc_hs[e]'	'sphingosylphosphorylcholine (homo sapiens)'
'sph1p[e]'	'Sphinganine 1-phosphate'
'sphs1p[e]'	'Sphingosine 1-phosphate'
'srtn[e]'	'Serotonin'
'strch1[e]'	'starch, structure 1 (1,6-{7[1,4-Glc], 4[1,4-Glc]})'
'strch2[e]'	'starch, structure 2 (1,6-{2[1,4-Glc], [1,4-Glc]})'
'strdnc[e]'	'stearidonic acid C18:4, n-3'
'succ[e]'	'Succinate'
'sucr[e]'	'Sucrose'
'tag_hs[e]'	'triacylglycerol (homo sapiens)'
'tagat-D[e]'	'D-Tagatose'
'taur[e]'	'Taurine'
'taxol[e]'	'paclitaxel'
'tchola[e]'	'taurocholic acid'
'tcynt[e]'	'Thiocyanate'
'tdchola[e]'	'taurochenodeoxycholate'
'tethex3[e]'	'tetracosahexaenoic acid, n-3'
'tetpent3[e]'	'tetracosapentaenoic acid, n-3'
'tetpent6[e]'	'tetracosapentaenoic acid, n-6'
'tettet6[e]'	'tetracosatetraenoic acid n-6'
'thf[e]'	'5,6,7,8-Tetrahydrofolate'
'thm[e]'	'Thiamin'
'thmmp[e]'	'Thiamin monophosphate'
'thmtp[e]'	'Thiamin triphosphate'
'thr-L[e]'	'L-Threonine'
'thym[e]'	'Thymine'
'thymd[e]'	'Thymidine'
'thyox-L[e]'	'L-Thyroxine'
'tmndnc[e]'	'timnodonic acid C20:5, n-3'
'tolbutamide[e]'	'tolbutamide'
'tre[e]'	'Trehalose'
'triodthy[e]'	'Triiodothyronine'
'triodthysuf[e]'	'Triiodothyronine sulfate'
'trp-L[e]'	'L-Tryptophan'
'tststerone[e]'	'Testosterone'
'tststeroneglc[e]'	'testosterone glucuronide'
'tststerones[e]'	'testosterone sulfate'
'tsul[e]'	'Thiosulfate'
'ttdca[e]'	'tetradecanoate (n-C14:0)'
'txa2[e]'	'Thromboxane A2'
'tymsf[e]'	'Tyramine O-sulfate'
'tyr-L[e]'	'L-Tyrosine'
'udp[e]'	'UDP'
'ump[e]'	'UMP'
'ura[e]'	'Uracil'
'urate[e]'	'Urate'
'urea[e]'	'Urea'
'uri[e]'	'Uridine'
'utp[e]'	'UTP'
'vacc[e]'	'vaccenic acid'
'val-L[e]'	'L-Valine'
'vitd2[e]'	'Vitamin D2'
'vitd3[e]'	'Vitamin D3'
'whddca[e]'	'omega hydroxy dodecanoate (n-C12:0)'
'whhdca[e]'	'omega hydroxy hexadecanoate (n-C16:0)'
'whtststerone[e]'	'w hydroxy testosterone'
'whttdca[e]'	'omega hydroxy tetradecanoate (n-C14:0)'
'xolest2_hs[e]'	'cholesterol ester (from FULLR2)'
'xolest_hs[e]'	'cholesterol ester'
'xoltri24[e]'	'7-alpha,24(S)-Dihydroxycholesterol'
'xoltri25[e]'	'7-alpha,25-Dihydroxycholesterol'
'xoltri27[e]'	'7-alpha,27-Dihydroxycholesterol'
'xyl-D[e]'	'D-Xylose'
'xylt[e]'	'Xylitol'
'yvite[e]'	'gamma-Tocopherol'
'35cgmp[g]'	'3'',5''-Cyclic GMP'
'Ser/Thr[g]'	'protein-linked serine or threonine residue (O-glycosylation site)'
'T_antigen[g]'	'T antigen (core 1)'
'Tn_antigen[g]'	'Tn antigen'
'ac[g]'	'Acetate'
'accoa[g]'	'Acetyl-CoA'
'acgagbside_hs[g]'	'alpha GalNAc globoside (homo sapiens)'
'acgal[g]'	'N-Acetyl-D-galactosamine'
'acgalfuc12gal14acglcgalgluside_hs[g]'	'(Gal)2 (GalNAc)1 (Glc)1 (GlcNAc)1 (LFuc)1 (Cer)1'
'acgalfucgalacgalfuc12gal14acglcgalgluside_hs[g]'	'Type IIIA glycolipid'
'acgalfucgalacgalfucgalacglcgal14acglcgalgluside_hs[g]'	'Type IIIAb'
'acgalfucgalacglcgal14acglcgalgluside_hs[g]'	'(Gal)3 (GalNAc)1 (Glc)1 (GlcNAc)2 (LFuc)1 (Cer)1'
'acgalfucgalacglcgalgluside_hs[g]'	'Type IA glycolipid'
'acgbgbside_hs[g]'	'beta GalNAc globoside (homo sapiens)'
'acglc13galacglcgal14acglcgalgluside_hs[g]'	'nLc7Cer'
'acglcgal14acglcgalgluside_hs[g]'	'nLc5Cer'
'acglcgalacglcgal14acglcgalgluside_hs[g]'	'(Gal)3 (Glc)1 (GlcNAc)3 (Cer)1'
'acglcgalgbside_hs[g]'	'GlcNAc-Gal globoside (homo sapiens)'
'acglcgalgluside_hs[g]'	'(Gal)1 (Glc)1 (GlcNAc)1 (Cer)1'
'acn13acngalgbside_hs[g]'	'sialyl (1,3) sialyl (2,6) galactosylgloboside (homo sapiens)'
'acn23acngalgbside_hs[g]'	'sialyl (2,3) sialyl (2,6) galactosylgloboside (homo sapiens)'
'acnacngal14acglcgalgluside_hs[g]'	'3'',8''-LD1'
'acnacngalgbside_hs[g]'	'disialyl galactosylgloboside (homo sapiens)'
'acngal14acglcgalgluside_hs[g]'	'Sialyl-3-paragloboside'
'acngalacglcgal14acglcgalgluside_hs[g]'	'VI3NeuAc-nLc6Cer'
'acngalacglcgalgluside_hs[g]'	'(Gal)3 (Glc)1 (GlcNAc)1 (Cer)1'
'acngalgbside_hs[g]'	'sialyl galactosylgloboside (homo sapiens)'
'amp[g]'	'AMP'
'camp[g]'	'cAMP'
'chol[g]'	'Choline'
'cholp[g]'	'Choline phosphate'
'chsterol[g]'	'Cholesterol'
'cmp[g]'	'CMP'
'cmpacna[g]'	'CMP-N-acetylneuraminate'
'co2[g]'	'CO2'
'coa[g]'	'Coenzyme A'
'core2[g]'	'Core 2'
'core3[g]'	'Core 3'
'core4[g]'	'Core 4'
'core5[g]'	'Core 5'
'core6[g]'	'Core 6'
'core7[g]'	'Core 7'
'core8[g]'	'Core 8'
'crm_hs[g]'	'ceramide (homo sapiens)'
'cs,hs_linkage[g]'	'chondroitin sulfate/heparan sulfate linkage region (GlcA-(Gal)2-Xyl-L-Ser (protein))'
'cs_a,b,e_pre1[g]'	'chondroitin sulfate A (GalNAc4S-GlcA), B (IdoA2S-GalNAc4S), and E (GalNAc4,6diS-GlcA), precursor 1'
'cs_a,b_pre2[g]'	'chondroitin sulfate A (GalNAc4S-GlcA) and B (IdoA2S-GalNAc4S), precursor 2'
'cs_a,b_pre3[g]'	'chondroitin sulfate A (GalNAc4S-GlcA) and B (IdoA2S-GalNAc4S), precursor 3'
'cs_b_pre4[g]'	'chondroitin sulfate B (IdoA2S-GalNAc4S), precursor 4'
'cs_b_pre5[g]'	'chondroitin sulfate B (IdoA2S-GalNAc4s), precursor 5'
'cs_c,d,e_pre1[g]'	'chondroitin sulfate C (GalNAc6S-GlcA) and D (GlcNAc6S-GlcA2S), precursor 1'
'cs_c_pre2[g]'	'chondroitin sulfate C (GalNAc6S-GlcA), precursor 2'
'cs_c_pre3[g]'	'chondroitin sulfate C (GalNAc6S-GlcA), precursor 3'
'cs_d_pre2[g]'	'chondroitin sulfate D (GlcNAc6S-GlcA2S) precursor 2'
'cs_d_pre3[g]'	'chondroitin sulfate D (GlcNAc6S-GlcA2S), precursor 3'
'cs_d_pre4[g]'	'chondroitin sulfate D (GlcNAc6S-GlcA2S), precursor 4'
'cs_d_pre5[g]'	'chondroitin sulfate D (GlcNAc6S-GlcA2S), precursor 5'
'cs_e_pre2[g]'	'chondroitin sulfate E (GalNAc4,6diS-GlcA), precursor 2'
'cs_e_pre3[g]'	'chondroitin sulfate E (GalNAc4,6diS-GlcA), precursor 3'
'cs_e_pre4[g]'	'chondroitin sulfate E (GalNAc4,6diS-GlcA), precursor 4'
'cs_e_pre5a[g]'	'chondroitin sulfate E (GalNAc4,6diS-GlcA), precursor 5a'
'cs_e_pre5b[g]'	'chondroitin sulfate E (GalNAc4,6diS-GlcA), precursor 5b'
'cs_pre[g]'	'chondroitin sulfate precursor (GalNAc-GlcA-(Gal)2-Xyl-L-Ser (protein))'
'cspg_a[g]'	'chondroitin sulfate A (GalNAc4S-GlcA) proteoglycan'
'cspg_b[g]'	'chondroitin sulfate B / dermatan sulfate (IdoA2S-GalNAc4S) proteoglycan'
'cspg_c[g]'	'chondroitin sulfate C (GalNAc6S-GlcA) proteoglycan'
'cspg_d[g]'	'chondroitin sulfate D (GlcNAc6S-GlcA2S) proteoglycan'
'cspg_e[g]'	'chondroitin sulfate E (GalNAc4,6diS-GlcA) proteoglycan'
'digalsgalside_hs[g]'	'Digalactosylceramidesulfate'
'digalside_hs[g]'	'Digalactosylceramide'
'dsT_antigen[g]'	'disialyl-T antigen'
'f1a[g]'	'F1alpha'
'fn2m2masn[g]'	'N4-{N-Acetyl-beta-D-glucosaminyl-(1,2)-alpha-D-mannosyl-(1,3)-[N-acetyl-beta-D-glucosaminyl-(1,2)-alpha-D-mannosyl-(1,6)]-beta-D-mannosyl-(1,4)-N-acetyl-beta-D-glucosaminyl-(1,4)-[alpha-L-fucosyl-(1,6)]-N-acetyl-beta-D-glucosaminyl}asparagine'
'fuc12gal14acglcgalgluside_hs[g]'	'Type IIH glycolipid'
'fuc132galacglcgal14acglcgalgluside_hs[g]'	'V3Fuc-nLc6Cer'
'fuc13galacglcgal14acglcgalgluside_hs[g]'	'III3Fuc-nLc6Cer'
'fuc14galacglcgalgluside_hs[g]'	'Lea glycolipid'
'fucacgalfucgalacglcgalgluside_hs[g]'	'(Gal)2 (GalNAc)1 (Glc)1 (GlcNAc)1 (LFuc)2 (Cer)1'
'fucacngal14acglcgalgluside_hs[g]'	'IV3-a-NeuAc,III3-a-Fuc-nLc4Cer'
'fucacngalacglcgalgluside_hs[g]'	'IV3-a-Neu5Ac,III4-a-Fuc-Lc4Cer'
'fucfuc12gal14acglcgalgluside_hs[g]'	'Ley glycolipid'
'fucfuc132galacglcgal14acglcgalgluside_hs[g]'	'V3Fuc,III3Fuc-nLc6Cer'
'fucfucfucgalacglc13galacglcgal14acglcgalgluside_hs[g]'	'(Gal)4 (Glc)1 (GlcNAc)3 (LFuc)3 (Cer)1'
'fucfucfucgalacglcgal14acglcgalgluside_hs[g]'	'(Gal)3 (Glc)1 (GlcNAc)2 (LFuc)3 (Cer)1'
'fucfucgalacglc13galacglcgal14acglcgalgluside_hs[g]'	'(Gal)4 (Glc)1 (GlcNAc)3 (LFuc)2 (Cer)1'
'fucfucgalacglcgal14acglcgalgluside_hs[g]'	'(Gal)3 (Glc)1 (GlcNAc)2 (LFuc)2 (Cer)1'
'fucfucgalacglcgalacglcgal14acglcgalgluside_hs[g]'	'(Gal)4 (Glc)1 (GlcNAc)3 (LFuc)2 (Cer)1'
'fucfucgalacglcgalgluside_hs[g]'	'Leb glycolipid'
'fucgal14acglcgalgluside_hs[g]'	'Lacto-N-fucopentaosyl III ceramide'
'fucgalacgalfuc12gal14acglcgalgluside_hs[g]'	'Type IIIH glycolipid'
'fucgalacgalfucgalacglcgal14acglcgalgluside_hs[g]'	'(Gal)4 (GalNAc)1 (Glc)1 (GlcNAc)2 (LFuc)2 (Cer)1'
'fucgalacglc13galacglcgal14acglcgalgluside_hs[g]'	'(Gal)4 (Glc)1 (GlcNAc)3 (LFuc)1 (Cer)1'
'fucgalacglcgal14acglcgalgluside_hs[g]'	'VI2Fuc-nLc6'
'fucgalacglcgalgluside_hs[g]'	'Type IH glycolipid'
'fucgalfucgalacglcgalgluside_hs[g]'	'(Gal)3 (Glc)1 (GlcNAc)1 (LFuc)2 (Cer)1'
'fucgalgbside_hs[g]'	'fucosyl galactosylgloboside (homo sapiens)'
'g1m6masnB1[g]'	'glucosyl-(alpha-D-mannosyl)6-beta-D-mannosyl-diacetylchitobiosyl-L-asparagine (protein)'
'g1m7masnB[g]'	'glucosyl-(alpha-D-mannosyl)7-beta-D-mannosyl-diacetylchitobiosyl-L-asparagine, isoform B (protein)'
'g1m7masnC[g]'	'glucosyl-(alpha-D-mannosyl)7-beta-D-mannosyl-diacetylchitobiosyl-L-asparagine, isoform C (protein)'
'g1m8masn[g]'	'(alpha-D-Glucosyl)-(alpha-D-mannosyl)8-beta-D-mannosyl-diacetylchitobiosyl-L-asparagine (protein)'
'g2m8masn[g]'	'(alpha-D-Glucosyl)2-(alpha-D-mannosyl)8-beta-D-mannosyl-diacetylchitobiosyl-L-asparagine (protein)'
'g3m8masn[g]'	'(alpha-D-Glucosyl)3-(alpha-D-mannosyl)8-beta-D-mannosyl-diacetylchitobiosyl-L-asparagine (protein)'
'ga1_hs[g]'	'GA1 (homo sapiens)'
'ga2_hs[g]'	'GA2 (homo sapiens)'
'gal14acglcgalgluside_hs[g]'	'Lactoneotetraosylceramide'
'galacgalfuc12gal14acglcgalgluside_hs[g]'	'(Gal)3 (GalNAc)1 (Glc)1 (GlcNAc)1 (LFuc)1 (Cer)1'
'galacgalfucgalacglcgal14acglcgalgluside_hs[g]'	'(Gal)4 (GalNAc)1 (Glc)1 (GlcNAc)2 (LFuc)1 (Cer)1'
'galacglc13galacglcgal14acglcgalgluside_hs[g]'	'nLc8Cer'
'galacglcgal14acglcgalgluside_hs[g]'	'i-antigen'
'galacglcgalacglcgal14acglcgalgluside_hs[g]'	'I-antigen'
'galacglcgalgbside_hs[g]'	'Gal-GlcNAc-Gal globoside (homo sapiens)'
'galacglcgalgluside_hs[g]'	'Lc4Cer'
'galfuc12gal14acglcgalgluside_hs[g]'	'(Gal)3 (Glc)1 (GlcNAc)1 (LFuc)1 (Cer)1'
'galfucgalacglcgal14acglcgalgluside_hs[g]'	'(Gal)4 (Glc)1 (GlcNAc)2 (LFuc)1 (Cer)1'
'galfucgalacglcgalgluside_hs[g]'	'Type IB glycolipid'
'galgalfucfucgalacglcgalacglcgal14acglcgalgluside_hs[g]'	'(Gal)6 (Glc)1 (GlcNAc)3 (LFuc)2 (Cer)1'
'galgalgalthcrm_hs[g]'	'Gal-Gal-Gal-Gal-Gal-Glc-Cer (homo sapiens)'
'galgalthcrm_hs[g]'	'Gal-Gal-Gal-Gal-Glc-Cer (homo sapiens)'
'galgbside_hs[g]'	'galactosylgloboside (homo sapiens)'
'galgluside_hs[g]'	'galactosyl glucosyl ceramide'
'galside_hs[g]'	'galactocerebroside (homo sapiens)'
'galthcrm_hs[g]'	'Gal-Gal-Gal-Glc-Cer (homo sapiens)'
'gbside_hs[g]'	'globoside (homo sapiens)'
'gd1a_hs[g]'	'GD1a (homo sapiens)'
'gd1alpha_hs[g]'	'GD1a (homo sapiens)'
'gd1b2_hs[g]'	'GD1beta (homo sapiens)'
'gd1b_hs[g]'	'GD1b (homo sapiens)'
'gd1c_hs[g]'	'GD1c (homo sapiens)'
'gd2_hs[g]'	'GD2 (homo sapiens)'
'gd3_hs[g]'	'GD3 (homo sapiens)'
'gdp[g]'	'GDP'
'gdpfuc[g]'	'GDP-L-fucose'
'glc-D[g]'	'D-Glucose'
'glc1man[g]'	'glucose-1,3-mannose oligosaccharide'
'glc2man[g]'	'(2)[glucose-1,3]-mannose oligosaccharide'
'glc3man[g]'	'glucose-1,2-(2)[glucose-1,3]-mannose oligosaccharide'
'gluside_hs[g]'	'glucocerebroside (homo sapiens)'
'gm1_hs[g]'	'ganglioside GM1 (homo sapiens)'
'gm1a_hs[g]'	'GM1alpha (homo sapiens)'
'gm1b_hs[g]'	'GM1b (homo sapiens)'
'gm2_hs[g]'	'ganglioside GM2 (homo sapiens)'
'gm2a_hs[g]'	'GM2alpha (homo sapiens)'
'gm3_hs[g]'	'ganglioside GM3 (homo sapiens)'
'gmp[g]'	'GMP'
'gncore1[g]'	'GlcNAc-alpha-1,4-Core 1'
'gncore2[g]'	'GlcNAc-alpha-1,4-Core 2'
'gp1c_hs[g]'	'GP1c (homo sapiens)'
'gp1calpha_hs[g]'	'GP1c alpha (homo sapiens)'
'gq1b_hs[g]'	'GQ1b (homo sapiens)'
'gq1balpha_hs[g]'	'GQ1balpha (homo sapiens)'
'gq1c_hs[g]'	'GQ1c (homo sapiens)'
'gt1a_hs[g]'	'GT1a (homo sapiens)'
'gt1alpha_hs[g]'	'GT1aalpha (homo sapiens)'
'gt1b_hs[g]'	'GT1b (homo sapiens)'
'gt1c_hs[g]'	'GT1c (homo sapiens)'
'gt2_hs[g]'	'GT2 (homo sapiens)'
'gt3_hs[g]'	'GT3 (homo sapiens)'
'h[g]'	'H+'
'h2o[g]'	'H2O'
'hs_pre1[g]'	'heparan sulfate, precursor 1'
'hs_pre10[g]'	'heparan sulfate, precursor 10'
'hs_pre11[g]'	'heparan sulfate, precursor 11'
'hs_pre12[g]'	'heparan sulfate, precursor 12'
'hs_pre13[g]'	'heparan sulfate, precursor 13'
'hs_pre14[g]'	'heparan sulfate, precursor 14'
'hs_pre15[g]'	'heparan sulfate, precursor 15'
'hs_pre2[g]'	'heparan sulfate, precursor 2'
'hs_pre3[g]'	'heparan sulfate, precursor 3'
'hs_pre4[g]'	'heparan sulfate, precursor 4'
'hs_pre5[g]'	'heparan sulfate, precursor 5'
'hs_pre6[g]'	'heparan sulfate, precursor 6'
'hs_pre7[g]'	'heparan sulfate, precursor 7'
'hs_pre8[g]'	'heparan sulfate, precursor 8'
'hs_pre9[g]'	'heparan sulfate, precursor 9'
'hspg[g]'	'heparan sulfate proteoglycan'
'k[g]'	'potassium'
'ksi[g]'	'keratan sulfate I'
'ksi_pre1[g]'	'keratan sulfate I biosynthesis, precursor 1'
'ksi_pre10[g]'	'keratan sulfate I biosynthesis, precursor 10'
'ksi_pre11[g]'	'keratan sulfate I biosynthesis, precursor 11'
'ksi_pre12[g]'	'keratan sulfate I biosynthesis, precursor 12'
'ksi_pre13[g]'	'keratan sulfate I biosynthesis, precursor 13'
'ksi_pre14[g]'	'keratan sulfate I biosynthesis, precursor 14'
'ksi_pre15[g]'	'keratan sulfate I biosynthesis, precursor 15'
'ksi_pre16[g]'	'keratan sulfate I biosynthesis, precursor 16'
'ksi_pre17[g]'	'keratan sulfate I biosynthesis, precursor 17'
'ksi_pre18[g]'	'keratan sulfate I biosynthesis, precursor 18'
'ksi_pre19[g]'	'keratan sulfate I biosynthesis, precursor 19'
'ksi_pre2[g]'	'keratan sulfate I biosynthesis, precursor 2'
'ksi_pre20[g]'	'keratan sulfate I biosynthesis, precursor 20'
'ksi_pre21[g]'	'keratan sulfate I biosynthesis, precursor 21'
'ksi_pre22[g]'	'keratan sulfate I biosynthesis, precursor 22'
'ksi_pre23[g]'	'keratan sulfate I biosynthesis, precursor 23'
'ksi_pre24[g]'	'keratan sulfate I biosynthesis, precursor 24'
'ksi_pre25[g]'	'keratan sulfate I biosynthesis, precursor 25'
'ksi_pre26[g]'	'keratan sulfate I biosynthesis, precursor 26'
'ksi_pre27[g]'	'keratan sulfate I biosynthesis, precursor 27'
'ksi_pre28[g]'	'keratan sulfate I biosynthesis, precursor 28'
'ksi_pre29[g]'	'keratan sulfate I biosynthesis, precursor 29'
'ksi_pre3[g]'	'keratan sulfate I biosynthesis, precursor 3'
'ksi_pre30[g]'	'keratan sulfate I biosynthesis, precursor 30'
'ksi_pre31[g]'	'keratan sulfate I biosynthesis, precursor 31'
'ksi_pre32[g]'	'keratan sulfate I biosynthesis, precursor 32'
'ksi_pre33[g]'	'keratan sulfate I biosynthesis, precursor 33'
'ksi_pre34[g]'	'keratan sulfate I biosynthesis, precursor 34'
'ksi_pre35[g]'	'keratan sulfate I biosynthesis, precursor 35'
'ksi_pre36[g]'	'keratan sulfate I biosynthesis, precursor 36'
'ksi_pre4[g]'	'keratan sulfate I biosynthesis, precursor 4'
'ksi_pre5[g]'	'keratan sulfate I biosynthesis, precursor 5'
'ksi_pre6[g]'	'keratan sulfate I biosynthesis, precursor 6'
'ksi_pre7[g]'	'keratan sulfate I biosynthesis, precursor 7'
'ksi_pre8[g]'	'keratan sulfate I biosynthesis, precursor 8'
'ksi_pre9[g]'	'keratan sulfate I biosynthesis, precursor 9'
'ksii_core2[g]'	'keratan sulfate II (core 2-linked)'
'ksii_core2_pre1[g]'	'keratan sulfate II biosynthesis, precursor 1'
'ksii_core2_pre10[g]'	'keratan sulfate II biosynthesis, precursor 10'
'ksii_core2_pre2[g]'	'keratan sulfate II biosynthesis, precursor 2'
'ksii_core2_pre3[g]'	'keratan sulfate II biosynthesis, precursor 3'
'ksii_core2_pre4[g]'	'keratan sulfate II biosynthesis, precursor 4'
'ksii_core2_pre5[g]'	'keratan sulfate II biosynthesis, precursor 5'
'ksii_core2_pre6[g]'	'keratan sulfate II biosynthesis, precursor 6'
'ksii_core2_pre7[g]'	'keratan sulfate II biosynthesis, precursor 7'
'ksii_core2_pre8[g]'	'keratan sulfate II biosynthesis, precursor 8'
'ksii_core2_pre9[g]'	'keratan sulfate II biosynthesis, precursor 9'
'ksii_core4[g]'	'keratan sulfate II (core 4-linked)'
'ksii_core4_pre1[g]'	'keratan sulfate II biosynthesis, precursor 1'
'ksii_core4_pre10[g]'	'keratan sulfate II biosynthesis, precursor 10'
'ksii_core4_pre2[g]'	'keratan sulfate II boisynthesis, precursor 2'
'ksii_core4_pre3[g]'	'keratan sulfate II biosynthesis, precursor 3'
'ksii_core4_pre4[g]'	'keratan sulfate II biosynthesis, precursor 4'
'ksii_core4_pre5[g]'	'keratan sulfate II biosynthesis, precursor 5'
'ksii_core4_pre6[g]'	'keratan sulfate II biosynthesis, precursor 6'
'ksii_core4_pre7[g]'	'keratan sulfate II biosynthesis, precursor 7'
'ksii_core4_pre8[g]'	'keratan sulfate II biosynthesis, precursor 8'
'ksii_core4_pre9[g]'	'keratan sulfate II biosynthesis, precursor 9'
'l2fn2m2masn[g]'	'{[galactosyl-(1,4)-N-Acetyl-glucosaminyl-(1,2)-mannosyl-(1,3)-],[N-acetyl-glucosaminyl-(1,2)-mannosyl-(1,6)-]mannosyl-(1,4)-N-acetyl-glucosaminyl-(1,4)-[fucosyl-(1,6)]-N-acetyl-glucosaminyl}asparagine'
'l2xser[g]'	'(Gal)2-Xyl-L-Ser (protein)'
'lcts[g]'	'Lactose'
'lxser[g]'	'Gal-Xyl-L-Ser (protein)'
'm4masn[g]'	'(alpha-D-mannosyl)4-beta-D-mannosyl-diacetylchitobiosyl-L-asparagine (protein)'
'm5masnB1[g]'	'(alpha-D-mannosyl)5-beta-D-mannosyl-diacetylchitobiosyl-L-asparagine (protein)'
'm5masnB2[g]'	'(alpha-D-mannosyl)5-beta-D-mannosyl-diacetylchitobiosyl-L-asparagine (protein)'
'm5masnC[g]'	'(alpha-D-mannosyl)5-beta-D-mannosyl-diacetylchitobiosyl-L-asparagine (protein)'
'm6masnA[g]'	'(alpha-D-mannosyl)6-beta-D-mannosyl-diacetylchitobiosyl-L-asparagine (protein)'
'm6masnB1[g]'	'(alpha-D-mannosyl)6-beta-D-mannosyl-diacetylchitobiosyl-L-asparagine (protein)'
'm6masnB2[g]'	'(alpha-D-mannosyl)6-beta-D-mannosyl-diacetylchitobiosyl-L-asparagine (protein)'
'm6masnC[g]'	'(alpha-D-mannosyl)6-beta-D-mannosyl-diacetylchitobiosyl-L-asparagine (protein)'
'm7masnA[g]'	'(alpha-D-mannosyl)7-beta-D-mannosyl-diacetylchitobiosyl-L-asparagine, isoform A (protein)'
'm7masnB[g]'	'(alpha-D-mannosyl)7-beta-D-mannosyl-diacetylchitobiosyl-L-asparagine, isoform B (protein)'
'm7masnC[g]'	'(alpha-D-mannosyl)7-beta-D-mannosyl-diacetylchitobiosyl-L-asparagine, isoform C (protein)'
'm8masn[g]'	'(alpha-D-mannosyl)8-beta-D-mannosyl-diacetylchitobiosyl-L-asparagine (protein)'
'man[g]'	'D-Mannose'
'n2m2masn[g]'	'((N-acetyl-D-glucosaminyl)2-(alpha-D-mannosyl)2-beta-D-mannosyl-diacetylchitobiosyl)-L-asparagine (protein)'
'n2m2nmasn[g]'	'N-Acetyl-beta-D-glucosaminyl-1,2-alpha-D-mannosyl-1,3-(N-acetyl-beta-D-glucosaminyl-1,2-alpha-D-mannosyl-1,6)-(N-acetyl-beta-D-glucosaminyl-1,4)-beta-D-mannosyl-1,4-N-acetyl-beta-D-glucosaminyl-R'
'n3m2masn[g]'	'((N-acetyl-D-glucosaminyl)3-(alpha-D-mannosyl)2-beta-D-mannosyl-diacetylchitobiosyl)-L-asparagine (protein)'
'n4m2masn[g]'	'((N-acetyl-D-glucosaminyl)4-(alpha-D-mannosyl)2-beta-D-mannosyl-diacetylchitobiosyl)-L-asparagine (protein)'
'n5m2masn[g]'	'((N-acetyl-D-glucosaminyl)5-(alpha-D-mannosyl)2-beta-D-mannosyl-diacetylchitobiosyl)-L-asparagine (protein)'
'na1[g]'	'Sodium'
'nm2masn[g]'	'(N-acetyl-D-glucosaminyl-(alpha-D-mannosyl)2-beta-D-mannosyl-diacetylchitobiosyl)-L-asparagine (protein)'
'nm4masn[g]'	'(N-acetyl-D-glucosaminyl-(alpha-D-mannosyl)4-beta-D-mannosyl-diacetylchitobiosyl)-L-asparagine (protein)'
'oagd3_hs[g]'	'9-O-Acetylated GD3 (homo sapiens)'
'oagt3_hs[g]'	'9-O-Acetylated GT3 (homo sapiens)'
'pa_hs[g]'	'phosphatidic acid (homo sapiens)'
'pap[g]'	'Adenosine 3'',5''-bisphosphate'
'paps[g]'	'3''-Phosphoadenylyl sulfate'
'pchol_hs[g]'	'Phosphatidylcholine (homo sapiens)'
'pe_hs[g]'	'phosphatidylethanolamine (homo sapiens)'
'pi[g]'	'Phosphate'
'ps_hs[g]'	'phosphatidylserine (homo sapiens)'
's2l2fn2m2masn[g]'	'PA6'
'sT_antigen[g]'	'sialyl-T antigen'
'sTn_antigen[g]'	'sialyl-Tn antigen'
'sgalside_hs[g]'	'sulfatide galactocerebroside (homo sapiens)'
'sphmyln_hs[g]'	'sphingomyelin (homo sapiens)'
'thcrm_hs[g]'	'trihexosyl ceramide (homo sapiens)'
'uacgam[g]'	'UDP-N-acetyl-D-glucosamine'
'udp[g]'	'UDP'
'udpacgal[g]'	'UDP-N-acetyl-D-galactosamine'
'udpg[g]'	'UDPglucose'
'udpgal[g]'	'UDPgalactose'
'udpglcur[g]'	'UDP-D-glucuronate'
'udpxyl[g]'	'UDP-D-xylose'
'ump[g]'	'UMP'
'xser[g]'	'Xyl-L-Ser (protein)'
'10fthf[l]'	'10-Formyltetrahydrofolate'
'10fthf5glu[l]'	'10-formyltetrahydrofolate-[Glu](5)'
'10fthf6glu[l]'	'10-formyltetrahydrofolate-[Glu](6)'
'10fthf7glu[l]'	'10-formyltetrahydrofolate-[Glu](7)'
'3amp[l]'	'3''-AMP'
'4abut[l]'	'4-Aminobutanoate'
'5dhf[l]'	'pentaglutamyl folate (DHF)'
'5thf[l]'	'pentaglutamyl folate (THF)'
'6dhf[l]'	'haxglutamyl folate (DHF)'
'6thf[l]'	'hexaglutamyl folate (THF)'
'7dhf[l]'	'heptaglutamyl folate (DHF)'
'7thf[l]'	'heptaglutamyl folate (THF)'
'Asn-X-Ser/Thr[l]'	'protein-linked asparagine residue (N-glycosylation site)'
'Rtotal[l]'	'R total'
'Ser-Gly/Ala-X-Gly[l]'	'protein-linked serine residue (glycosaminoglycan attachment site)'
'Ser/Thr[l]'	'protein-linked serine or threonine residue (O-glycosylation site)'
'Tn_antigen[l]'	'Tn antigen'
'acgagbside_hs[l]'	'alpha GalNAc globoside (homo sapiens)'
'acgal[l]'	'N-Acetyl-D-galactosamine'
'acgam[l]'	'N-Acetyl-D-glucosamine'
'acgbgbside_hs[l]'	'beta GalNAc globoside (homo sapiens)'
'acnam[l]'	'N-Acetylneuraminate'
'ade[l]'	'Adenine'
'adn[l]'	'Adenosine'
'ala-D[l]'	'D-Alanine'
'ala-L[l]'	'L-Alanine'
'amp[l]'	'AMP'
'cholp[l]'	'Choline phosphate'
'chsterol[l]'	'Cholesterol'
'cmp[l]'	'CMP'
'coa[l]'	'Coenzyme A'
'core6[l]'	'Core 6'
'crm_hs[l]'	'ceramide (homo sapiens)'
'cs_a[l]'	'chondroitin sulfate A (GalNAc4S-GlcA), free chain'
'cs_a_deg1[l]'	'chondroitin sulfate A (GalNAc4S-GlcA), degradation product 1'
'cs_a_deg2[l]'	'chondroitin sulfate A (GalNAc4S-GlcA), degradation product 2'
'cs_a_deg3[l]'	'chondroitin sulfate A (GalNAc4S-GlcA), degradation product 3'
'cs_a_deg4[l]'	'chondroitin sulfate A (GalNAc4S-GlcA), degradation product 4'
'cs_a_deg5[l]'	'chondroitin sulfate A (GalNAc4S-GlcA), degradation product 5'
'cs_b[l]'	'chondroitin sulfate B / dermatan sulfate (IdoA2S-GalNAc4S), free chain'
'cs_b_deg1[l]'	'chondroitin sulfate B / dermatan sulfate (IdoA2S-GalNAc4S), degradation product 1'
'cs_b_deg2[l]'	'chondroitin sulfate B / dermatan sulfate (IdoA2S-GalNAc4S), degradation product 2'
'cs_b_deg3[l]'	'chondroitin sulfate B / dermatan sulfate (IdoA2S-GalNAc4S), degradation product 3'
'cs_c[l]'	'chondroitin sulfate C (GalNAc6S-GlcA), free chain'
'cs_c_deg1[l]'	'chondroitin sulfate C (GalNAc6S-GlcA), degradation product 1'
'cs_c_deg2[l]'	'chondroitin sulfate C (GalNAc6S-GlcA), degradation product 2'
'cs_c_deg3[l]'	'chondroitin sulfate C (GalNAc6S-GlcA), degradation product 3'
'cs_c_deg4[l]'	'chondroitin sulfate C (GalNAc6S-GlcA), degradation product 4'
'cs_c_deg5[l]'	'chondroitin sulfate C (GalNAc6S-GlcA), degradation product 5'
'cs_d[l]'	'chondroitin sulfate D (GlcNAc6S-GlcA2S), free chain'
'cs_d_deg1[l]'	'chondroitin sulfate D (GlcNAc6S-GlcA2S), degradation product 1'
'cs_d_deg2[l]'	'chondroitin sulfate D (GlcNAc6S-GlcA2S), degradation product 2'
'cs_d_deg3[l]'	'chondroitin sulfate D (GlcNAc6S-GlcA2S), degradation product 3'
'cs_d_deg4[l]'	'chondroitin sulfate D (GlcNAc6S-GlcA2S), degradation product 4'
'cs_d_deg5[l]'	'chondroitin sulfate D (GlcNAc6S-GlcA2S), degradation product 5'
'cs_d_deg6[l]'	'chondroitin sulfate D (GlcNAc6S-GlcA2S), degradation product 6'
'cs_e[l]'	'chondroitin sulfate E (GalNAc4,6diS-GlcA), free chain'
'cs_e_deg1[l]'	'chondroitin sulfate E (GalNAc4,6diS-GlcA), degradation product 1'
'cs_e_deg2[l]'	'chondroitin sulfate E (GalNAc4,6diS-GlcA), degradation product 2'
'cs_e_deg3[l]'	'chondroitin sulfate E (GalNAc4,6diS-GlcA), degradation product 3'
'cs_e_deg4[l]'	'chondroitin sulfate E (GalNAc4,6diS-GlcA), degradation product 4'
'cs_e_deg5[l]'	'chondroitin sulfate E (GalNAc4,6diS-GlcA), degradation product 5'
'cs_e_deg6[l]'	'chondroitin sulfate E (GalNAc4,6diS-GlcA), degradation product 6'
'cs_e_deg7[l]'	'chondroitin sulfate E (GalNAc4,6diS-GlcA), degradation product 7'
'cspg_a[l]'	'chondroitin sulfate A (GalNAc4S-GlcA) proteoglycan'
'cspg_b[l]'	'chondroitin sulfate B / dermatan sulfate (IdoA2S-GalNAc4S) proteoglycan'
'cspg_c[l]'	'chondroitin sulfate C (GalNAc6S-GlcA) proteoglycan'
'cspg_d[l]'	'chondroitin sulfate D (GlcNAc6S-GlcA2S) proteoglycan'
'cspg_e[l]'	'chondroitin sulfate E (GalNAc4,6diS-GlcA) proteoglycan'
'cytd[l]'	'Cytidine'
'dad-2[l]'	'Deoxyadenosine'
'damp[l]'	'dAMP'
'dcmp[l]'	'dCMP'
'dcyt[l]'	'Deoxycytidine'
'dgmp[l]'	'dGMP'
'dgsn[l]'	'Deoxyguanosine'
'dhf[l]'	'7,8-Dihydrofolate'
'digalside_hs[l]'	'Digalactosylceramide'
'dpcoa[l]'	'Dephospho-CoA'
'dtmp[l]'	'dTMP'
'f1a[l]'	'F1alpha'
'fald[l]'	'Formaldehyde'
'fuc-L[l]'	'L-Fucose'
'gal[l]'	'D-Galactose'
'galgluside_hs[l]'	'galactosyl glucosyl ceramide'
'galside_hs[l]'	'galactocerebroside (homo sapiens)'
'gbside_hs[l]'	'globoside (homo sapiens)'
'glc-D[l]'	'D-Glucose'
'glcur[l]'	'D-Glucuronate'
'glu-L[l]'	'L-Glutamate'
'gluside_hs[l]'	'glucocerebroside (homo sapiens)'
'gly[l]'	'Glycine'
'gmp[l]'	'GMP'
'gsn[l]'	'Guanosine'
'h[l]'	'H+'
'h2o[l]'	'H2O'
'h2o2[l]'	'Hydrogen peroxide'
'ha[l]'	'hyaluronan'
'ha_deg1[l]'	'hyaluronan degradation product 1'
'ha_pre1[l]'	'hyaluronan biosynthesis, precursor 1'
'hs[l]'	'heparan sulfate, free chain'
'hs_deg1[l]'	'heparan sulfate, degradation product 1'
'hs_deg10[l]'	'heparan sulfate, degradation product 10'
'hs_deg11[l]'	'heparan sulfate, degradation product 11'
'hs_deg12[l]'	'heparan sulfate, degradation product 12'
'hs_deg13[l]'	'heparan sulfate, degradation product 13'
'hs_deg14[l]'	'heparan sulfate, degradation product 14'
'hs_deg15[l]'	'heparan sulfate, degradation product 15'
'hs_deg16[l]'	'heparan sulfate, degradation product 16'
'hs_deg17[l]'	'heparan sulfate, degradation product 17'
'hs_deg18[l]'	'heparan sulfate, degradation product 18'
'hs_deg19[l]'	'heparan sulfate, degradation product 19'
'hs_deg2[l]'	'heparan sulfate, degradation product 2'
'hs_deg20[l]'	'heparan sulfate, degradation product 20'
'hs_deg21[l]'	'heparan sulfate, degradation product 21'
'hs_deg22[l]'	'heparan sulfate, degradation product 22'
'hs_deg23[l]'	'heparan sulfate, degradation product 23'
'hs_deg24[l]'	'heparan sulfate, degradation product 24'
'hs_deg25[l]'	'heparan sulfate, degradation product 25'
'hs_deg3[l]'	'heparan sulfate, degradation product 3'
'hs_deg4[l]'	'heparan sulfate, degradation product 4'
'hs_deg5[l]'	'heparan sulfate, degradation product 5'
'hs_deg6[l]'	'heparan sulfate, degradation product 6'
'hs_deg7[l]'	'heparan sulfate, degradation product 7'
'hs_deg8[l]'	'heparan sulfate, degradation product 8'
'hs_deg9[l]'	'heparan sulfate, degradation product 9'
'hspg[l]'	'heparan sulfate proteoglycan'
'hxan[l]'	'Hypoxanthine'
'idour[l]'	'L-Iduronate'
'ins[l]'	'Inosine'
'ksi[l]'	'keratan sulfate I'
'ksi_deg1[l]'	'keratan sulfate I, degradation product 1'
'ksi_deg10[l]'	'keratan sulfate I, degradation product 10'
'ksi_deg11[l]'	'keratan sulfate I, degradation product 11'
'ksi_deg12[l]'	'keratan sulfate I, degradation product 12'
'ksi_deg13[l]'	'keratan sulfate I, degradation product 13'
'ksi_deg14[l]'	'keratan sulfate I, degradation product 14'
'ksi_deg15[l]'	'keratan sulfate I, degradation product 15'
'ksi_deg16[l]'	'keratan sulfate I, degradation product 16'
'ksi_deg17[l]'	'keratan sulfate I, degradation product 17'
'ksi_deg18[l]'	'keratan sulfate I, degradation product 18'
'ksi_deg19[l]'	'keratan sulfate I, degradation product 19'
'ksi_deg2[l]'	'keratan sulfate I, degradation product 2'
'ksi_deg20[l]'	'keratan sulfate I, degradation product 20'
'ksi_deg21[l]'	'keratan sulfate I, degradation product 21'
'ksi_deg22[l]'	'keratan sulfate I, degradation product 22'
'ksi_deg23[l]'	'keratan sulfate I, degradation product 23'
'ksi_deg24[l]'	'keratan sulfate I, degradation product 24'
'ksi_deg25[l]'	'keratan sulfate I, degradation product 25'
'ksi_deg26[l]'	'keratan sulfate I, degradation product 26'
'ksi_deg27[l]'	'keratan sulfate I, degradation product 27'
'ksi_deg28[l]'	'keratan sulfate I, degradation product 28'
'ksi_deg29[l]'	'keratan sulfate I, degradation product 29'
'ksi_deg3[l]'	'keratan sulfate I, degradation product 3'
'ksi_deg30[l]'	'keratan sulfate I, degradation product 30'
'ksi_deg31[l]'	'keratan sulfate I, degradation product 31'
'ksi_deg32[l]'	'keratan sulfate I, degradation product 32'
'ksi_deg33[l]'	'keratan sulfate I, degradation product 33'
'ksi_deg34[l]'	'keratan sulfate I, degradation product 34'
'ksi_deg35[l]'	'keratan sulfate I, degradation product 35'
'ksi_deg36[l]'	'keratan sulfate I, degradation product 36'
'ksi_deg37[l]'	'keratan sulfate I, degradation product 37'
'ksi_deg38[l]'	'keratan sulfate I, degradation product 38'
'ksi_deg39[l]'	'keratan sulfate I, degradation product 39'
'ksi_deg4[l]'	'keratan sulfate I, degradation product 4'
'ksi_deg40[l]'	'keratan sulfate I, degradation product 40'
'ksi_deg41[l]'	'keratan sulfate I, degradation product 41'
'ksi_deg5[l]'	'keratan sulfate I, degradation product 5'
'ksi_deg6[l]'	'keratan sulfate I, degradation product 6'
'ksi_deg7[l]'	'keratan sulfate I, degradation product 7'
'ksi_deg8[l]'	'keratan sulfate I, degradation product 8'
'ksi_deg9[l]'	'keratan sulfate I, degradation product 9'
'ksii_core2[l]'	'keratan sulfate II (core 2-linked)'
'ksii_core2_deg1[l]'	'keratan sulfate II (core 2-linked), degradation product 1'
'ksii_core2_deg2[l]'	'keratan sulfate II (core 2-linked), degradation product 2'
'ksii_core2_deg3[l]'	'keratan sulfate II (core 2-linked), degradation product 3'
'ksii_core2_deg4[l]'	'keratan sulfate II (core 2-linked), degradation product 4'
'ksii_core2_deg5[l]'	'keratan sulfate II (core 2-linked), degradation product 5'
'ksii_core2_deg6[l]'	'keratan sulfate II (core 2-linked), degradation product 6'
'ksii_core2_deg7[l]'	'keratan sulfate II (core 2-linked), degradation product 7'
'ksii_core2_deg8[l]'	'keratan sulfate II (core 2-linked), degradation product 8'
'ksii_core2_deg9[l]'	'keratan sulfate II (core 2-linked), degradation product 9'
'ksii_core4[l]'	'keratan sulfate II (core 4-linked)'
'ksii_core4_deg1[l]'	'keratan sulfate II (core 4-linked), degradation product 1'
'ksii_core4_deg2[l]'	'keratan sulfate II (core 4-linked), degradation product 2'
'ksii_core4_deg3[l]'	'keratan sulfate II (core 4-linked), degradation product 3'
'ksii_core4_deg4[l]'	'keratan sulfate II (core 4-linked), degradation product 4'
'l2n2m2mn[l]'	'de-Fuc, reducing GlcNAc removed, de-Sia form of PA6 (w/o peptide linkage)'
'lcts[l]'	'Lactose'
'm2mn[l]'	'(alpha-D-mannosyl)2-beta-D-mannosyl-N-acetylglucosamine'
'malt[l]'	'Maltose'
'malttr[l]'	'Maltotriose'
'man[l]'	'D-Mannose'
'meoh[l]'	'Methanol'
'mn[l]'	'beta-1,4-mannose-N-acetylglucosamine'
'n2m2mn[l]'	'de-Fuc, reducing GlcNAc removed, de-Sia, de-Gal form of PA6 (w/o peptide linkage)'
'n2m2nm[l]'	'n2m2nmasn (w/o peptide linkage)'
'n2m2nmasn[l]'	'N-Acetyl-beta-D-glucosaminyl-1,2-alpha-D-mannosyl-1,3-(N-acetyl-beta-D-glucosaminyl-1,2-alpha-D-mannosyl-1,6)-(N-acetyl-beta-D-glucosaminyl-1,4)-beta-D-mannosyl-1,4-N-acetyl-beta-D-glucosaminyl-R'
'n2m2nmn[l]'	'reducing GlcNAc removed form of n2m2nmasn (w/o peptide)'
'pi[l]'	'Phosphate'
'pro-D[l]'	'D-Proline'
'pro-L[l]'	'L-Proline'
's2l2fn2m2masn[l]'	'PA6'
's2l2n2m2m[l]'	'de-Fuc form of PA6 (w/o peptide linkage)'
's2l2n2m2masn[l]'	'de-Fuc form of PA6'
's2l2n2m2mn[l]'	'de-Fuc, reducing GlcNAc removed form of PA6 (w/o peptide linkage)'
'sgalside_hs[l]'	'sulfatide galactocerebroside (homo sapiens)'
'so4[l]'	'Sulfate'
'sphings[l]'	'Sphingosine'
'sphmyln_hs[l]'	'sphingomyelin (homo sapiens)'
'thf[l]'	'5,6,7,8-Tetrahydrofolate'
'thymd[l]'	'Thymidine'
'udp[l]'	'UDP'
'udpacgal[l]'	'UDP-N-acetyl-D-galactosamine'
'ump[l]'	'UMP'
'uri[l]'	'Uridine'
'xyl-D[l]'	'D-Xylose'
'10fthf[m]'	'10-Formyltetrahydrofolate'
'10fthf5glu[m]'	'10-formyltetrahydrofolate-[Glu](5)'
'10fthf6glu[m]'	'10-formyltetrahydrofolate-[Glu](6)'
'10fthf7glu[m]'	'10-formyltetrahydrofolate-[Glu](7)'
'11docrtsl[m]'	'11-Deoxycortisol'
'11docrtstrn[m]'	'11-Deoxycorticosterone'
'1a2425thvitd2[m]'	'1-alpha,24R,25-Trihydroxyvitamin D2'
'1a2425thvitd3[m]'	'1-alpha,24R,25-Trihydroxyvitamin D3'
'1a25dhvitd2[m]'	'1-alpha,25-Dihydroxyvitamin D2'
'1a25dhvitd3[m]'	'1-alpha,25-Dihydroxyvitamin D3'
'1p3h5c[m]'	'L-1-Pyrroline-3-hydroxy-5-carboxylate'
'1pyr5c[m]'	'1-Pyrroline-5-carboxylate'
'20ahchsterol[m]'	'20alpha-hydroxy cholesterol'
'2425dhvitd2[m]'	'24R,25-Dihyoxyvitamin D2'
'2425dhvitd3[m]'	'24R,25-Dihydroxyvitamin D3'
'25hvitd2[m]'	'25-Hydroxyvitamin D2'
'25hvitd3[m]'	'25-Hydroxyvitamin D3'
'2aobut[m]'	'L-2-Amino-3-oxobutanoate'
'2dp6mep[m]'	'2-Decaprenyl-6-methoxyphenol'
'2dp6mobq[m]'	'2-Decaprenyl-6-methoxy-1,4-benzoquinone'
'2dp6mobq_me[m]'	'2-Decaprenyl-3-methyl-6-methoxy-1,4-benzoquinone'
'2dpmhobq[m]'	'2-Decaprenyl-3-methyl-5-hydroxy-6-methoxy-1,4-benzoquinone'
'2maacoa[m]'	'2-Methyl-3-acetoacetyl-CoA'
'2mb2coa[m]'	'trans-2-Methylbut-2-enoyl-CoA'
'2mbcoa[m]'	'2-Methylbutanoyl-CoA'
'2mop[m]'	'2-Methyl-3-oxopropanoate'
'2mp2coa[m]'	'2-Methylprop-2-enoyl-CoA'
'2oxoadp[m]'	'2-Oxoadipate'
'34hpl[m]'	'3-(4-Hydroxyphenyl)lactate'
'34hpp[m]'	'3-(4-Hydroxyphenyl)pyruvate'
'3aib[m]'	'L-3-Amino-isobutanoate'
'3aib-D[m]'	'D-3-Amino-isobutanoate'
'3dpdhb[m]'	'3-Decaprenyl-4,5-dihdydroxybenzoate'
'3dpdhb_me[m]'	'3-Decaprenyl-4-hydroxy-5-methoxybenzoate'
'3dphb[m]'	'3-Decaprenyl-4-hydroxybenzoate'
'3h26dm5coa[m]'	'3-Hydroxy-2,6-dimethyl-5-methylene-heptanoyl-CoA'
'3hbcoa[m]'	'(S)-3-Hydroxybutanoyl-CoA'
'3hbcoa-R[m]'	'(R)-3-Hydroxybutanoyl-CoA'
'3hibutcoa[m]'	'(S)-3-Hydroxyisobutyryl-CoA'
'3hmbcoa[m]'	'(S)-3-Hydroxy-2-methylbutyryl-CoA'
'3hmp[m]'	'3-Hydroxy-2-methylpropanoate'
'3hpcoa[m]'	'3-Hydroxypropionyl-CoA'
'3hpp[m]'	'3-Hydroxypropanoate'
'3htmelys[m]'	'3-Hydroxy-N6,N6,N6-trimethyl-L-lysine'
'3mb2coa[m]'	'3-Methylbut-2-enoyl-CoA'
'3mgcoa[m]'	'3-Methylglutaconyl-CoA'
'3mob[m]'	'3-Methyl-2-oxobutanoate'
'3mop[m]'	'(S)-3-Methyl-2-oxopentanoate'
'3sala[m]'	'3-Sulfino-L-alanine'
'3snpyr[m]'	'3-Sulfinopyruvate'
'3spyr[m]'	'3-Sulfopyruvate'
'4aabutn[m]'	'4-Acetamidobutanoate'
'4abut[m]'	'4-Aminobutanoate'
'4h2oglt[m]'	'4-Hydroxy-2-oxoglutarate'
'4hbz[m]'	'4-Hydroxybenzoate'
'4hbzcoa[m]'	'4-hydroxybenoyl-CoA'
'4hglusa[m]'	'L-4-Hydroxyglutamate semialdehyde'
'4hpro-LT[m]'	'trans-4-Hydroxy-L-proline'
'4mop[m]'	'4-Methyl-2-oxopentanoate'
'4mptnl[m]'	'4-Methylpentanal'
'4ppan[m]'	'D-4''-Phosphopantothenate'
'4tmeabut[m]'	'4-Trimethylammoniobutanal'
'5aop[m]'	'5-Amino-4-oxopentanoate'
'5dhf[m]'	'pentaglutamyl folate (DHF)'
'5hoxindact[m]'	'5-Hydroxyindoleacetaldehyde'
'5hoxindoa[m]'	'5-Hydroxyindoleacetate'
'5thf[m]'	'pentaglutamyl folate (THF)'
'6dhf[m]'	'haxglutamyl folate (DHF)'
'6thf[m]'	'hexaglutamyl folate (THF)'
'7dhf[m]'	'heptaglutamyl folate (DHF)'
'7thf[m]'	'heptaglutamyl folate (THF)'
'ACP[m]'	'acyl carrier protein'
'L2aadp[m]'	'L-2-Aminoadipate'
[truncated: 797 more rows]

## Sheet: co_set_ref
Co-set Number	Reaction	Formula	Co-set Subsystems
1	AG13T1g	ksii_core2_pre2[g] + uacgam[g] -> h[g] + ksii_core2_pre3[g] + udp[g]	Keratan sulfate metabolism
1	AG13T2g	ksii_core2_pre4[g] + uacgam[g] -> h[g] + ksii_core2_pre5[g] + udp[g]
1	AG13T3g	ksii_core2_pre7[g] + uacgam[g] -> h[g] + ksii_core2_pre8[g] + udp[g]
1	CORE2GTg	T_antigen[g] + uacgam[g] -> core2[g] + h[g] + udp[g]
1	G14T2g	ksii_core2_pre1[g] + udpgal[g] -> h[g] + ksii_core2_pre2[g] + udp[g]
1	G14T3g	ksii_core2_pre3[g] + udpgal[g] -> h[g] + ksii_core2_pre4[g] + udp[g]
1	G14T4g	ksii_core2_pre6[g] + udpgal[g] -> h[g] + ksii_core2_pre7[g] + udp[g]
1	G14T5g	ksii_core2_pre9[g] + udpgal[g] -> h[g] + ksii_core2_pre10[g] + udp[g]
1	GALASE16ly	2 h2o[l] + ksii_core2_deg2[l] -> 2 gal[l] + ksii_core2_deg3[l]
1	KSII_CORE2t	ksii_core2[g] -> ksii_core2[e]
1	KSII_CORE2tly	ksii_core2[e] -> ksii_core2[l]
1	N3Tg	Tn_antigen[g] + udpgal[g] -> T_antigen[g] + h[g] + udp[g]
1	S23T2g	cmpacna[g] + core2[g] -> cmp[g] + h[g] + ksii_core2_pre1[g]
1	S6T1g	ksii_core2_pre5[g] + paps[g] -> h[g] + ksii_core2_pre6[g] + pap[g]
1	S6T2g	ksii_core2_pre8[g] + paps[g] -> h[g] + ksii_core2_pre9[g] + pap[g]
1	S6T3g	ksii_core2_pre10[g] + paps[g] -> h[g] + ksii_core2[g] + pap[g]
1	S6TASE22ly	h2o[l] + ksii_core2_deg1[l] <=> h[l] + ksii_core2_deg2[l] + so4[l]
1	SIAASE3ly	h2o[l] + ksii_core2[l] -> acnam[l] + ksii_core2_deg1[l]
2	AG13T16g	ksii_core4_pre2[g] + uacgam[g] -> h[g] + ksii_core4_pre3[g] + udp[g]	Keratan sulfate metabolism 2
2	AG13T17g	ksii_core4_pre4[g] + uacgam[g] -> h[g] + ksii_core4_pre5[g] + udp[g]
2	AG13T18g	ksii_core4_pre7[g] + uacgam[g] -> h[g] + ksii_core4_pre8[g] + udp[g]
2	CORE3GTg	Tn_antigen[g] + uacgam[g] -> core3[g] + h[g] + udp[g]
2	CORE4GTg	core3[g] + uacgam[g] -> core4[g] + h[g] + udp[g]
2	G14T18g	core4[g] + 2 udpgal[g] -> 2 h[g] + ksii_core4_pre1[g] + 2 udp[g]
2	G14T19g	ksii_core4_pre3[g] + udpgal[g] -> h[g] + ksii_core4_pre4[g] + udp[g]
2	G14T20g	ksii_core4_pre6[g] + udpgal[g] -> h[g] + ksii_core4_pre7[g] + udp[g]
2	G14T21g	ksii_core4_pre9[g] + udpgal[g] -> h[g] + ksii_core4_pre10[g] + udp[g]
2	GALASE20ly	2 h2o[l] + ksii_core4_deg2[l] -> 2 gal[l] + ksii_core4_deg3[l]
2	KSII_CORE4t	ksii_core4[g] -> ksii_core4[e]
2	KSII_CORE4tly	ksii_core4[e] -> ksii_core4[l]
2	S23T4g	cmpacna[g] + ksii_core4_pre1[g] -> cmp[g] + h[g] + ksii_core4_pre2[g]
2	S6T16g	ksii_core4_pre5[g] + paps[g] -> h[g] + ksii_core4_pre6[g] + pap[g]
2	S6T17g	ksii_core4_pre8[g] + paps[g] -> h[g] + ksii_core4_pre9[g] + pap[g]
2	S6T18g	ksii_core4_pre10[g] + paps[g] -> h[g] + ksii_core4[g] + pap[g]
2	S6TASE25ly	h2o[l] + ksii_core4_deg1[l] <=> h[l] + ksii_core4_deg2[l] + so4[l]
2	SIAASE4ly	h2o[l] + ksii_core4[l] -> acnam[l] + ksii_core4_deg1[l]
3	C14STRr	44mctr[r] + h[r] + nadph[r] -> 44mzym[r] + nadp[r]	Cholesterol metabolism (ER)
3	C3STDH1Pr	4mzym_int1[r] + nadp[r] -> 4mzym_int2[r] + co2[r] + h[r] + nadph[r]
3	C3STKR2r	h[r] + nadph[r] + zym_int2[r] -> nadp[r] + zymst[r]
3	C4STMO1r	44mzym[r] + 3 h[r] + 3 nadph[r] + 3 o2[r] -> 4mzym_int1[r] + 4 h2o[r] + 3 nadp[r]
3	C4STMO2Pr	4mzym_int2[r] + nadp[r] + o2[r] -> co2[r] + h[r] + nadph[r] + zym_int2[r]
3	CHSTEROLt2	chsterol[r] <=> chsterol[m]
3	CO2ter	co2[c] <=> co2[r]
3	FADH2tru	fadh2[c] -> fadh2[r]
3	FADtru	fad[r] -> fad[c]
3	FORtr	for[c] <=> for[r]
3	FRDPtr	frdp[x] <=> frdp[r]
3	LNS14DMr	2 h[r] + lanost[r] + 3 nadph[r] + 3 o2[r] -> 44mctr[r] + for[r] + 4 h2o[r] + 3 nadp[r]
3	LNSTLSr	Ssq23epx[r] -> lanost[r]
3	PROD2	fad[c] + pro-L[c] -> 1pyr5c[c] + fadh2[c] + h[c]
3	SQLEr	h[r] + nadph[r] + o2[r] + sql[r] -> Ssq23epx[r] + h2o[r] + nadp[r]
3	SQLSr	2 frdp[r] + h[r] + nadph[r] -> nadp[r] + 2 ppi[r] + sql[r]
4	5AOPtm	5aop[c] <=> 5aop[m]	Heme metabolism
4	ALASm	gly[m] + h[m] + succoa[m] -> 5aop[m] + co2[m] + coa[m]
4	BILIRED	biliverd[c] + h[c] + nadph[c] -> bilirub[c] + nadp[c]
4	COt	co[c] <=> co[e]
4	CPPPGO	cpppg3[c] + 2 h[c] + o2[c] -> 2 co2[c] + 2 h2o[c] + pppg9[c]
4	EX_co_e	co[e] <=>
4	FCLTm	fe2[m] + ppp9[m] -> 2 h[m] + pheme[m]
4	FE2tm	fe2[c] + h[c] -> fe2[m] + h[m]
4	HMBS	h2o[c] + 4 ppbng[c] -> hmbil[c] + 4 nh4[c]
4	HOXG	5 h[c] + 3 nadph[c] + 3 o2[c] + pheme[c] -> biliverd[c] + co[c] + fe2[c] + 3 h2o[c] + 3 nadp[c]
4	PHEMEtm	pheme[m] <=> pheme[c]
4	PPBNGS	2 5aop[c] -> h[c] + 2 h2o[c] + ppbng[c]
4	PPPG9tm	pppg9[c] <=> pppg9[m]
4	PPPGOm	3 o2[m] + 2 pppg9[m] -> 6 h2o[m] + 2 ppp9[m]
4	UPP3S	hmbil[c] -> h2o[c] + uppg3[c]
4	UPPDC1	4 h[c] + uppg3[c] -> 4 co2[c] + cpppg3[c]
5	4HBZCOAFm	coa[m] + coucoa[m] + h2o[m] + nad[m] -> 4hbzcoa[m] + accoa[m] + h[m] + nadh[m]	Ubiquinone metabolism
5	4HBZFm	4hbzcoa[m] + h2o[m] -> 4hbz[m] + coa[m] + h[m]
5	AMETt2m	amet[c] + ahcys[m] <=> ahcys[c] + amet[m]
5	COQ3m	2dpmhobq[m] + amet[m] -> ahcys[m] + h[m] + q10[m]
5	COQ5m	2dp6mobq[m] + amet[m] -> 2dp6mobq_me[m] + ahcys[m] + h[m]
5	COQ6m	2dp6mep[m] + o2[m] -> 2dp6mobq[m] + h2o[m]
5	COQ7m	2dp6mobq_me[m] + h[m] + nadph[m] + o2[m] -> 2dpmhobq[m] + h2o[m] + nadp[m]
5	COUCOAFm	T4hcinnm[m] + atp[m] + coa[m] -> amp[m] + coucoa[m] + ppi[m]
5	DECDPtm	decdp[c] <=> decdp[m]
5	DHDPBMTm	3dpdhb[m] + amet[m] -> 3dpdhb_me[m] + ahcys[m] + h[m]
5	DPHMBDCm	3dpdhb_me[m] + h[m] -> 2dp6mep[m] + co2[m]
5	DPPS	frdp[c] + 7 ipdp[c] -> decdp[c] + 7 ppi[c]
5	HBZOPT10m	4hbz[m] + decdp[m] -> 3dphb[m] + ppi[m]
5	IPDPtx	ipdp[x] <=> ipdp[c]
5	T4HCINNMFM	34hpl[m] -> T4hcinnm[m] + h2o[m]
5	sink_q10_m	q10[m] <=>
6	DGULND	3dhguln[c] + h[c] <=> co2[c] + xylu-L[c]	Pentose sugar metabolism
6	GLCURter	glcur[c] -> glcur[r]
6	GULN3D	guln[c] + nad[c] <=> 3dhguln[c] + h[c] + nadh[c]
6	GULNter	guln[r] -> guln[c]
6	RPE	ru5p-D[c] <=> xu5p-D[c]
6	RPI	r5p[c] <=> ru5p-D[c]
6	TALA	g3p[c] + s7p[c] <=> e4p[c] + f6p[c]
6	TKT1	r5p[c] + xu5p-D[c] <=> g3p[c] + s7p[c]
6	TKT2	e4p[c] + xu5p-D[c] <=> f6p[c] + g3p[c]
6	UDPGD	h2o[c] + 2 nad[c] + udpg[c] -> 3 h[c] + 2 nadh[c] + udpglcur[c]
6	UDPGNP	h2o[c] + udpglcur[c] -> glcur[c] + h[c] + udp[c]
6	XYLK	atp[c] + xylu-D[c] -> adp[c] + h[c] + xu5p-D[c]
6	XYLTD_Dr	nad[c] + xylt[c] <=> h[c] + nadh[c] + xylu-D[c]
6	XYLUR	h[c] + nadph[c] + xylu-L[c] <=> nadp[c] + xylt[c]
7	GALASE19ly	f1a[l] + h2o[l] -> core6[l] + gal[l]	Keratan sulfate metabolism 3
7	GALNTg	Ser/Thr[g] + udpacgal[g] -> Tn_antigen[g] + h[g] + udp[g]
7	NAGA2ly	Tn_antigen[l] + h[l] + udp[l] -> Ser/Thr[l] + udpacgal[l]
7	NAGLCAly	core6[l] + h2o[l] -> Tn_antigen[l] + acgam[l]
7	PAPStg	paps[c] <=> paps[g]
7	PAPtg	pap[g] -> pap[c]
7	SO4tl	so4[l] <=> so4[c]
7	Ser_Thrtg	Ser/Thr[g] <=> Ser/Thr[l]
7	UDPACGALtl	udpacgal[c] <=> udpacgal[l]
7	UDPtl	udp[c] <=> udp[l]
7	UGALNACtg	udpacgal[c] + ump[g] <=> ump[c] + udpacgal[g]
8	AHEXASE2ly	3 h2o[l] + n2m2nmn[l] -> 3 acgam[l] + m2mn[l]	N-glycan metabolism
8	A_MANASEly	2 h2o[l] + m2mn[l] -> 2 man[l] + mn[l]
8	B_MANNASEly	h2o[l] + mn[l] -> acgam[l] + man[l]
8	DM_Asn_X_Ser_Thr_ly	Asn-X-Ser/Thr[l] ->
8	ENGASE2ly	h2o[l] + n2m2nm[l] -> acgam[l] + n2m2nmn[l]
8	EX_man_e	man[e] <=>
8	EX_n2m2nmasn_e	n2m2nmasn[e] <=>
8	GASNASE2ly	h2o[l] + n2m2nmasn[l] -> Asn-X-Ser/Thr[l] + n2m2nm[l]
8	MANt4	man[e] + na1[e] <=> man[c] + na1[c]
8	MANtly	man[l] -> man[c]
8	N2M2NMASNtly	n2m2nmasn[e] -> n2m2nmasn[l]
9	ADSL2	25aics[c] -> aicar[c] + fum[c]	IMP metabolism
9	AICART	10fthf[c] + aicar[c] <=> fprica[c] + thf[c]
9	AIRCr	air[c] + co2[c] <=> 5aizc[c] + h[c]
9	GARFT	10fthf[c] + gar[c] <=> fgam[c] + h[c] + thf[c]
9	GLUPRT	gln-L[c] + h2o[c] + prpp[c] -> glu-L[c] + ppi[c] + pram[c]
9	IMPC	h2o[c] + imp[c] <=> fprica[c]
9	PRAGSr	atp[c] + gly[c] + pram[c] <=> adp[c] + gar[c] + h[c] + pi[c]
9	PRAIS	atp[c] + fpram[c] -> adp[c] + air[c] + 2 h[c] + pi[c]
9	PRASCS	5aizc[c] + asp-L[c] + atp[c] <=> 25aics[c] + adp[c] + h[c] + pi[c]
9	PRFGS	atp[c] + fgam[c] + gln-L[c] + h2o[c] -> adp[c] + fpram[c] + glu-L[c] + h[c] + pi[c]
10	ADPtx	adp[c] <=> adp[x]	Cholesterol metabolism (peroxiosme)
10	ATPtx	atp[c] <=> atp[x]
10	CO2tp	co2[c] <=> co2[x]
10	DPMVDx	5dpmev[x] + atp[x] -> adp[x] + co2[x] + ipdp[x] + pi[x]
10	HMGCOARx	2 h[x] + hmgcoa[x] + 2 nadph[x] -> coa[x] + mev-R[x] + 2 nadp[x]
10	MEVK1x	atp[x] + mev-R[x] -> 5pmev[x] + adp[x] + h[x]
10	NADPHtxu	nadph[c] -> nadph[x]
10	NADPtxu	nadp[x] -> nadp[c]
10	PItx	pi[c] <=> pi[x]
10	PMEVKx	5pmev[x] + atp[x] -> 5dpmev[x] + adp[x]
11	CYSAMO	cysam[c] + o2[c] -> 2 h[c] + hyptaur[c]	Taurine metabolism
11	EX_taur_e	taur[e] <=>
11	HYPTROX	2 h[c] + 2 hyptaur[c] + o2[c] -> 2 taur[c]
11	PAN4PP	h2o[c] + pan4p[c] -> pi[c] + ptth[c]
11	PNTEH	h2o[c] + ptth[c] -> cysam[c] + pnto-R[c]
11	PNTK	atp[c] + pnto-R[c] -> 4ppan[c] + adp[c] + h[c]
11	PPCDC	4ppcys[c] + h[c] -> co2[c] + pan4p[c]
11	PPNCL3	4ppan[c] + atp[c] + cys-L[c] -> 4ppcys[c] + amp[c] + h[c] + ppi[c]
11	TAURt4_2r	2 na1[e] + taur[e] <=> 2 na1[c] + taur[c]
12	AHC	ahcys[c] + h2o[c] <=> adn[c] + hcys-L[c]	Folate metabolism
12	GNMT	amet[c] + gly[c] -> ahcys[c] + h[c] + sarcs[c]
12	METAT	atp[c] + h2o[c] + met-L[c] -> amet[c] + pi[c] + ppi[c]
12	METS	5mthf[c] + hcys-L[c] -> h[c] + met-L[c] + thf[c]
12	MTHFCm	h2o[m] + methf[m] <=> 10fthf[m] + h[m]
12	MTHFDm	mlthf[m] + nadp[m] <=> methf[m] + nadph[m]
12	MTHFR3	2 h[c] + mlthf[c] + nadph[c] -> 5mthf[c] + nadp[c]
12	SARCStm	sarcs[c] -> sarcs[m]
12	SARDHm	fad[m] + sarcs[m] + thf[m] -> fadh2[m] + gly[m] + mlthf[m]
13	1PPDCRp	1pipdn2c[x] + h[x] + nadh[x] -> Lpipecol[x] + nad[x]	Lysine metabolism (peroxiosme)
13	AAPSAS	h[c] + h2o[c] + thp2c[c] -> L2aadp6sa[c]
13	AASAD3	L2aadp6sa[c] + h2o[c] + nad[c] -> L2aadp[c] + 2 h[c] + nadh[c]
13	LPCOXp	Lpipecol[x] + o2[x] -> h[x] + h2o2[x] + thp2c[x]
13	LYSOXp	h2o[x] + lys-L[x] + o2[x] -> 6a2ohxnt[x] + h2o2[x] + nh4[x]
13	LYStip	lys-L[c] -> lys-L[x]
13	PPD2CSPp	6a2ohxnt[x] -> 1pipdn2c[x] + h2o[x]
13	THP2Ctp	thp2c[c] <=> thp2c[x]
14	ACOAO7p	o2[x] + pmtcoa[x] -> h2o2[x] + hdd2coa[x]	C16:1 Metabolism
14	C161CPT12	crn[c] + hdd2coa[c] -> coa[c] + hdd2crn[c]
14	C161CPT22	coa[m] + hdd2crn[m] -> crn[m] + hdd2coa[m]
14	C161CRN2t	hdd2crn[c] -> hdd2crn[m]
14	FAOXC161802m	4 coa[m] + 3 fad[m] + 4 h2o[m] + hdd2coa[m] + 4 nad[m] -> 4 accoa[m] + 3 fadh2[m] + 4 h[m] + 4 nadh[m] + occoa[m]
14	HDD2COAtx	hdd2coa[c] <=> hdd2coa[x]
14	PMTCOAtx	pmtcoa[c] <=> pmtcoa[x]
15	ACNAMlt	acnam[c] + h[c] <=> acnam[l] + h[l]	Keratan sulfate degradation
15	CMPACNAtg	cmpacna[c] + cmp[g] <=> cmp[c] + cmpacna[g]
15	GALASE17ly	h2o[l] + ksii_core2_deg5[l] -> gal[l] + ksii_core2_deg6[l]
15	GALASE18ly	h2o[l] + ksii_core2_deg8[l] -> gal[l] + ksii_core2_deg9[l]
15	NACHEX24ly	h2o[l] + ksii_core2_deg7[l] -> acgam[l] + ksii_core2_deg8[l]
15	NACHEX25ly	h2o[l] + ksii_core2_deg9[l] -> acgam[l] + f1a[l]
15	S6TASE24ly	h2o[l] + ksii_core2_deg6[l] <=> h[l] + ksii_core2_deg7[l] + so4[l]
16	11DOCRTSLtm	11docrtsl[c] <=> 11docrtsl[m]	Cortisol metabolism
16	11DOCRTSLtr	11docrtsl[c] <=> 11docrtsl[r]
16	CRTSLt	crtsl[e] <=> crtsl[c]
16	CRTSLtm	crtsl[c] <=> crtsl[m]
16	EX_crtsl_e	crtsl[e] <=>
16	P45011B12m	11docrtsl[m] + h[m] + nadph[m] + o2[m] -> crtsl[m] + h2o[m] + nadp[m]
16	P45021A2r	17ahprgstrn[r] + h[r] + nadph[r] + o2[r] -> 11docrtsl[r] + h2o[r] + nadp[r]
17	GGNG	Tyr-ggn[c] + 8 udpg[c] -> ggn[c] + 8 h[c] + 8 udp[c]	Glycogen metabolism
17	GLBRAN	glygn1[c] -> glygn2[c]
17	GLDBRAN	dxtrn[c] + h2o[c] -> glc-D[c] + glygn3[c]
17	GLGNS1	ggn[c] + 3 udpg[c] -> glygn1[c] + 3 h[c] + 3 udp[c]
17	GLPASE1	glygn2[c] + 3 pi[c] -> dxtrn[c] + 3 g1p[c]
17	GLPASE2	glygn3[c] + 7 h2o[c] -> Tyr-ggn[c] + 7 glc-D[c]
18	DCT	L-dpchrm[c] <=> 56dihindlcrbxlt[c]	Melanin biosynthesis
18	DM_melanin_c	melanin[c] ->
18	DOPACHRMISO	2 2c23dh56dhoxin[c] + o2[c] -> 2 L-dpchrm[c] + 2 h2o[c]
18	DOPAQNISO1	dopaqn[c] <=> 2c23dh56dhoxin[c] + h[c]
18	TYRASE	56dihindlcrbxlt[c] -> melanin[c]
18	TYRDOPO3	2 34dhphe[c] + o2[c] -> 2 dopaqn[c] + 2 h2o[c]
19	ATPtn	atp[c] <=> atp[n]	NAD transport
19	NADtn	nad[n] <=> nad[c]
19	NMNATn	atp[n] + h[n] + nmn[n] -> nad[n] + ppi[n]
19	NMNATr	atp[c] + h[c] + nmn[c] <=> nad[c] + ppi[c]
19	NMNtn	nmn[c] <=> nmn[n]
19	PPAn	h2o[n] + ppi[n] -> h[n] + 2 pi[n]
20	ALAR	ala-L[c] <=> ala-D[c]	Ala/Glu/Pyr transport
20	ALATA_L	akg[c] + ala-L[c] <=> glu-L[c] + pyr[c]
20	DALAOXx	ala-D[x] + h2o[x] + o2[x] -> h2o2[x] + nh4[x] + pyr[x]
20	DALAxt	ala-D[c] -> ala-D[x]
20	NH4tp	nh4[c] <=> nh4[x]
20	PYRt2p	h[c] + pyr[c] <=> h[x] + pyr[x]
21	AGTix	ala-L[x] + glx[x] -> gly[x] + pyr[x]
21	GCALDD	gcald[c] + h2o[c] + nad[c] -> glyclt[c] + 2 h[c] + nadh[c]
21	HPYRDC	h[c] + hpyr[c] -> co2[c] + gcald[c]
21	HPYRtp	hpyr[c] <=> hpyr[x]
21	SERtp	ser-L[c] <=> ser-L[x]
21	SPTix	pyr[x] + ser-L[x] -> ala-L[x] + hpyr[x]
22	ACNAM9PL	acmanap[c] + h2o[c] + pep[c] -> acnamp[c] + pi[c]	Aminosugar Metabolism
22	ACNAMPH	acnamp[c] + h2o[c] -> acnam[c] + pi[c]
22	AMANK	acmana[c] + atp[c] -> acmanap[c] + adp[c] + h[c]
22	ENO	2pg[c] <=> h2o[c] + pep[c]
22	GLYCK2	atp[c] + glyc-R[c] -> 2pg[c] + adp[c] + h[c]
22	HPYRRy	h[c] + hpyr[c] + nadph[c] -> glyc-R[c] + nadp[c]
23	3HAO	3hanthrn[c] + o2[c] -> cmusa[c] + h[c]	Kynurenine metabolism
23	AM6SAD	am6sa[c] + h2o[c] + nad[c] -> amuco[c] + 2 h[c] + nadh[c]
23	AMCOXO	amuco[c] + h[c] + h2o[c] + nadph[c] -> 2oxoadp[c] + nadp[c] + nh4[c]
23	HKYNH	h2o[c] + hLkynr[c] -> 3hanthrn[c] + ala-L[c]
23	KYN3OX	Lkynr[c] + h[c] + nadph[c] + o2[c] -> h2o[c] + hLkynr[c] + nadp[c]
23	PCLAD	cmusa[c] + h[c] -> am6sa[c] + co2[c]
24	GLACter	glac[c] <=> glac[r]
24	GLNLASEer	guln[r] + h[r] <=> gullac[r] + h2o[r]
24	GLRASE	gullac[c] + nadp[c] <=> glac[c] + h[c] + nadph[c]
24	GULLACter	gullac[c] -> gullac[r]
24	UROLACer	glcur[r] + h[r] <=> glac[r] + h2o[r]
25	FTCD	5forthf[c] + 2 h[c] -> methf[c] + nh4[c]	Histidine Metabolism
25	GluForTx	forglu[c] + h[c] + thf[c] -> 5forthf[c] + glu-L[c]
25	HISD	his-L[c] -> nh4[c] + urcan[c]
25	IZPN	4izp[c] + h2o[c] -> forglu[c] + h[c]
25	URCN	h2o[c] + urcan[c] -> 4izp[c]
26	EX_xoltri24_e	xoltri24[e] <=>
26	P45039A1r	h[r] + nadph[r] + o2[r] + xol24oh[r] -> h2o[r] + nadp[r] + xoltri24[r]
26	P45046A1r	chsterol[r] + h[r] + nadph[r] + o2[r] -> h2o[r] + nadp[r] + xol24oh[r]
26	XOLTRI24tc	xoltri24[r] <=> xoltri24[c]
26	XOLTRI24te	xoltri24[c] <=> xoltri24[e]
27	CYSTA	akg[c] + cys-L[c] <=> glu-L[c] + mercppyr[c]
27	EX_mercplaccys_e	mercplaccys[e] <=>
27	MCLACCYSR	cys-L[c] + mercplac[c] + nad[c] -> h[c] + mercplaccys[c] + nadh[c]
27	MCLOR	mercplac[c] + nad[c] <=> h[c] + mercppyr[c] + nadh[c]
27	MERCPLACCYSt	mercplaccys[c] -> mercplaccys[e]
28	CLPNDCOAtx	clpndcoa[c] <=> clpndcoa[x]	C22:6 metabolism
28	DESAT22_2p	clpndcoa[x] + h[x] + nadh[x] + o2[x] -> c226coa[x] + 2 h2o[x] + nad[x]
28	FAEL205	5 h[c] + malcoa[c] + 4 nadph[c] + o2[c] + tmndnccoa[c] -> clpndcoa[c] + co2[c] + coa[c] + 3 h2o[c] + 4 nadp[c]
28	FAOXC226205x	c226coa[x] + coa[x] + h2o[x] + nad[x] -> accoa[x] + h[x] + nadh[x] + tmndnccoa[x]
28	TMNDNCCOAtx	tmndnccoa[c] <=> tmndnccoa[x]
29	CERT1gt	crm_hs[c] <=> crm_hs[g]
29	CHOLPtg	cholp[c] <=> cholp[g]
29	SMPD3g	h2o[g] + sphmyln_hs[g] -> cholp[g] + crm_hs[g] + h[g]
29	SMS	crm_hs[c] + pchol_hs[c] -> dag_hs[c] + sphmyln_hs[c]
29	SPHMYLNtg	sphmyln_hs[c] <=> sphmyln_hs[g]
30	C161CPT1	crn[c] + hdcoa[c] -> coa[c] + hdcecrn[c]
30	C161CPT2	coa[m] + hdcecrn[m] -> crn[m] + hdcoa[m]
30	C161CRNt	hdcecrn[c] -> hdcecrn[m]
30	DESAT16_2	h[c] + nadh[c] + o2[c] + pmtcoa[c] -> 2 h2o[c] + hdcoa[c] + nad[c]
30	FAOXC16180m	4 coa[m] + 3 fad[m] + 4 h2o[m] + hdcoa[m] + 4 nad[m] -> 4 accoa[m] + 3 fadh2[m] + 4 h[m] + 4 nadh[m] + occoa[m]
31	BETALDHxm	betald[m] + h2o[m] + nad[m] -> glyb[m] + 2 h[m] + nadh[m]
31	CHLtm	chol[c] <=> chol[m]
31	CHOLD2m	chol[m] + fad[m] -> betald[m] + fadh2[m]
31	EX_chol_e	chol[e] <=>
31	GLYBtm	glyb[m] <=> glyb[c]
32	ARTCOAL3	Rtotal3[c] + coa[c] <=> Rtotal3coa[c]
32	DGAT	Rtotal3coa[c] + dag_hs[c] -> coa[c] + tag_hs[c]
32	LPSe	h2o[e] + tag_hs[e] -> Rtotal3[e] + dag_hs[e] + h[e]
32	RTOTAL3t	Rtotal3[e] <=> Rtotal3[c]
32	TAGt	tag_hs[e] <=> tag_hs[c]
33	APOCFm	apoC[m] + lys-L[m] -> apoC-Lys[m] + h[m] + h2o[m]
33	APOC_LYS_BTNPm	apoC-Lys_btn[m] + h2o[m] -> apoC[m] + biocyt[m]
33	BACCLm	atp[m] + btn[m] + h[m] -> btamp[m] + ppi[m]
33	BTNDm	biocyt[m] + h2o[m] -> btn[m] + lys-L[m]
33	BTNPLm	apoC-Lys[m] + btamp[m] -> amp[m] + apoC-Lys_btn[m] + h[m]
34	ACACtx	acac[c] <=> acac[x]
34	CRNCARtp	crn[c] + acrn[x] -> acrn[c] + crn[x]
34	CSNATp	accoa[x] + crn[x] <=> acrn[x] + coa[x]
34	HMGCOAtx	hmgcoa[c] <=> hmgcoa[x]
34	HMGLx	hmgcoa[x] -> acac[x] + accoa[x]
35	4MPTNLte	4mptnl[c] <=> 4mptnl[e]
35	4MPTNLtm	4mptnl[c] <=> 4mptnl[m]
35	EX_4mptnl_e	4mptnl[e] <=>
35	P45011A1m	chsterol[m] + h[m] + nadph[m] + 2 o2[m] -> 4mptnl[m] + 2 h2o[m] + nadp[m] + prgnlone[m]
35	PRGNLONEtm	prgnlone[c] <=> prgnlone[m]
36	2OXOADOXm	2oxoadp[m] + coa[m] + nad[m] -> co2[m] + glutcoa[m] + nadh[m]
36	2OXOADPTm	2oxoadp[c] + akg[m] <=> akg[c] + 2oxoadp[m]
36	ECOAH1m	3hbcoa[m] <=> b2coa[m] + h2o[m]
36	GLUTCOADHm	fad[m] + glutcoa[m] + h[m] -> b2coa[m] + co2[m] + fadh2[m]
36	HACD1m	aacoa[m] + h[m] + nadh[m] <=> 3hbcoa[m] + nad[m]
37	2AMADPTm	L2aadp[c] + akg[m] <=> akg[c] + L2aadp[m]
37	AASAD3m	L2aadp6sa[m] + h2o[m] + nad[m] -> L2aadp[m] + 2 h[m] + nadh[m]
37	LYStm	lys-L[c] + h[m] <=> h[c] + lys-L[m]
37	SACCD3m	akg[m] + h[m] + lys-L[m] + nadph[m] -> h2o[m] + nadp[m] + saccrp-L[m]
37	SACCD4m	h2o[m] + nadp[m] + saccrp-L[m] -> L2aadp6sa[m] + glu-L[m] + h[m] + nadph[m]
38	IDPtn	idp[c] <=> idp[n]
38	ITPtn	itp[c] <=> itp[n]
38	NDPK9	atp[c] + idp[c] <=> adp[c] + itp[c]
38	NDPK9n	atp[n] + idp[n] <=> adp[n] + itp[n]
39	H2O2tn	h2o2[c] <=> h2o2[n]
39	O2Stn	o2s[c] <=> o2s[n]
39	O2tn	o2[c] <=> o2[n]
39	SPODMn	2 h[n] + 2 o2s[n] -> h2o2[n] + o2[n]
40	GLXtp	glx[c] <=> glx[x]
40	GLYCLTDy	glx[c] + h[c] + nadph[c] -> glyclt[c] + nadp[c]
40	GLYCLTtp	glyclt[c] -> glyclt[x]
40	GLYCTO1p	glyclt[x] + o2[x] -> glx[x] + h2o2[x]
41	G5SADrm	glu5sa[m] <=> 1pyr5c[m] + h[m] + h2o[m]
41	G5SDym	glu5p[m] + h[m] + nadph[m] -> glu5sa[m] + nadp[m] + pi[m]
41	GLU5Km	atp[m] + glu-L[m] -> adp[m] + glu5p[m]
41	P5CDm	1pyr5c[m] + 2 h2o[m] + nad[m] -> glu-L[m] + h[m] + nadh[m]
42	FAOXC18280m	5 coa[m] + 3 fad[m] + 5 h2o[m] + lneldccoa[m] + 5 nad[m] -> 5 accoa[m] + 3 fadh2[m] + 5 h[m] + 5 nadh[m] + occoa[m]
42	LNELDCCPT1	crn[c] + lneldccoa[c] -> coa[c] + lneldccrn[c]
42	LNELDCCPT2	coa[m] + lneldccrn[m] -> crn[m] + lneldccoa[m]
42	LNELDCCRNt	lneldccrn[c] -> lneldccrn[m]
43	FAOXC1811602m	5 coa[m] + 4 fad[m] + 5 h2o[m] + 5 nad[m] + vacccoa[m] -> 5 accoa[m] + 4 fadh2[m] + 5 h[m] + 5 nadh[m] + occoa[m]
43	VACCCPT1	crn[c] + vacccoa[c] -> coa[c] + vacccrn[c]
43	VACCCPT2	coa[m] + vacccrn[m] -> crn[m] + vacccoa[m]
43	VACCCRNt	vacccrn[c] -> vacccrn[m]
44	FAOXC140	6 coa[m] + 6 fad[m] + 6 h2o[m] + 6 nad[m] + tdcoa[m] -> 7 accoa[m] + 6 fadh2[m] + 6 h[m] + 6 nadh[m]
44	TTDCPT1	crn[c] + tdcoa[c] -> coa[c] + ttdcrn[c]
44	TTDCPT2	coa[m] + ttdcrn[m] -> crn[m] + tdcoa[m]
44	TTDCRNt	ttdcrn[c] -> ttdcrn[m]
45	FALDtly	fald[l] <=> fald[c]
45	H2O2tly	h2o2[c] <=> h2o2[l]
45	MEOHtly	meoh[c] <=> meoh[l]
45	PRDXl	h2o2[l] + meoh[l] -> fald[l] + 2 h2o[l]
46	FACOAL191	atp[c] + coa[c] + prist[c] -> amp[c] + ppi[c] + pristcoa[c]
46	PRISTCOAtx	pristcoa[x] <=> pristcoa[c]
46	PRISTtx	prist[x] <=> prist[c]
46	PTE3x	h2o[x] + pristcoa[x] -> coa[x] + h[x] + prist[x]
47	EX_whddca_e	whddca[e] <=>
47	FACOAL120	atp[c] + coa[c] + ddca[c] <=> amp[c] + ddcacoa[c] + ppi[c]
47	FAH1	ddca[c] + h[c] + nadph[c] + o2[c] -> h2o[c] + nadp[c] + whddca[c]
47	WHDDCAte	whddca[e] <=> whddca[c]
48	EX_urate_e	urate[e] <=>
48	URATEt	urate[c] -> urate[e]
48	URATEtx	urate[x] -> urate[c]
48	XAOx	h2o[x] + o2[x] + xan[x] -> h2o2[x] + urate[x]
49	EX_sl_L_e	sl-L[e] <=>
49	LCYSTAT	Lcyst[c] + akg[c] <=> 3spyr[c] + glu-L[c]
49	SLDt	sl-L[c] -> sl-L[e]
49	SLDx	nad[c] + sl-L[c] <=> 3spyr[c] + h[c] + nadh[c]
50	EX_pheacgln_e	pheacgln[e] <=>
50	PACCOAL	atp[c] + coa[c] + pac[c] -> amp[c] + phaccoa[c] + ppi[c]
50	PHACCOAGLNAC	gln-L[c] + phaccoa[c] -> coa[c] + pheacgln[c]
50	PHEACGLNt	pheacgln[c] <=> pheacgln[e]
51	EX_no_e	no[e] <=>
51	NOS1	arg-L[c] + h[c] + nadph[c] + o2[c] -> h2o[c] + nadp[c] + nwharg[c]
51	NOS2	nadph[c] + 2 nwharg[c] + 2 o2[c] -> 2 citr-L[c] + h[c] + 2 h2o[c] + nadp[c] + 2 no[c]
51	NOt	no[e] <=> no[c]
52	EX_lcts_e	lcts[e] <=>
52	GLCtg	glc-D[c] <=> glc-D[g]
52	LCTStg	lcts[g] -> lcts[e]
52	UGALGTg	glc-D[g] + udpgal[g] -> h[g] + lcts[g] + udp[g]
53	ELAIDCPT1	crn[c] + od2coa[c] -> coa[c] + elaidcrn[c]
53	ELAIDCPT2	coa[m] + elaidcrn[m] -> crn[m] + od2coa[m]
53	ELAIDCRNt	elaidcrn[c] -> elaidcrn[m]
53	FAOXC1811601m	5 coa[m] + 4 fad[m] + 5 h2o[m] + 5 nad[m] + od2coa[m] -> 5 accoa[m] + 4 fadh2[m] + 5 h[m] + 5 nadh[m] + occoa[m]
54	DUDPtn	dudp[c] <=> dudp[n]
54	DUMPtn	dump[c] <=> dump[n]
54	DUTPDPn	dutp[n] + h2o[n] -> dump[n] + h[n] + ppi[n]
54	NDPK6n	atp[n] + dudp[n] <=> adp[n] + dutp[n]
55	DMATTx	dmpp[x] + ipdp[x] -> grdp[x] + ppi[x]
55	GRTTx	grdp[x] + ipdp[x] -> frdp[x] + ppi[x]
55	IPDDIx	ipdp[x] <=> dmpp[x]
55	PPItx	ppi[c] <=> ppi[x]
56	DIDPtn	didp[c] <=> didp[n]
56	DITPtn	ditp[c] <=> ditp[n]
56	NDPK10	atp[c] + didp[c] <=> adp[c] + ditp[c]
56	NDPK10n	atp[n] + didp[n] <=> adp[n] + ditp[n]
57	CYTDn	cytd[n] + h[n] + h2o[n] -> nh4[n] + uri[n]
57	CYTDtn	cytd[c] <=> cytd[n]
57	NH4tn	nh4[c] <=> nh4[n]
57	Uritn	uri[c] <=> uri[n]
58	CRTSTRNt	crtstrn[e] <=> crtstrn[c]
58	CRTSTRNtm	crtstrn[c] <=> crtstrn[m]
58	EX_crtstrn_e	crtstrn[e] <=>
58	P45011B11m	11docrtstrn[m] + h[m] + nadph[m] + o2[m] -> crtstrn[m] + h2o[m] + nadp[m]
59	CK	atp[m] + creat[m] <=> adp[m] + pcreat[m]
59	CKc	atp[c] + creat[c] <=> adp[c] + pcreat[c]
59	CREATtmdiffir	creat[c] -> creat[m]
59	PCREATtmdiffir	pcreat[m] -> pcreat[c]
60	CHOLtr	chol[r] <=> chol[c]
60	PA_HSter	pa_hs[c] <=> pa_hs[r]
60	PCHOLPr_hs	h2o[r] + pchol_hs[r] -> chol[r] + h[r] + pa_hs[r]
60	PCHOL_HSter	pchol_hs[c] <=> pchol_hs[r]
61	CHOLtg	chol[g] <=> chol[c]
61	PA_HStg	pa_hs[c] <=> pa_hs[g]
61	PCHOLPg_hs	h2o[g] + pchol_hs[g] -> chol[g] + h[g] + pa_hs[g]
61	PCHOL_HStg	pchol_hs[c] <=> pchol_hs[g]
62	CEPTE	cdpea[c] + dag_hs[c] -> cmp[c] + h[c] + pe_hs[c]
62	PETHCT	ctp[c] + ethamp[c] + h[c] -> cdpea[c] + ppi[c]
62	PSSA1_hs	pchol_hs[c] + ser-L[c] <=> chol[c] + ps_hs[c]
62	PSSA2_hs	pe_hs[c] + ser-L[c] <=> etha[c] + ps_hs[c]
63	C226COAtx	c226coa[c] <=> c226coa[x]
63	C226CPT1	c226coa[c] + crn[c] -> c226crn[c] + coa[c]
63	C226CPT2	c226crn[m] + coa[m] -> c226coa[m] + crn[m]
63	C226CRNt	c226crn[c] -> c226crn[m]
64	C181CPT1	crn[c] + odecoa[c] -> coa[c] + odecrn[c]
64	C181CPT2	coa[m] + odecrn[m] -> crn[m] + odecoa[m]
64	C181CRNt	odecrn[c] -> odecrn[m]
64	FAOXC1811603m	5 coa[m] + 4 fad[m] + 5 h2o[m] + 5 nad[m] + odecoa[m] -> 5 accoa[m] + 4 fadh2[m] + 5 h[m] + 5 nadh[m] + occoa[m]
65	C180CPT1	crn[c] + stcoa[c] -> coa[c] + stcrn[c]
65	C180CPT2	coa[m] + stcrn[m] -> crn[m] + stcoa[m]
65	C180CRNt	stcrn[c] -> stcrn[m]
65	FAOXC180	coa[m] + fad[m] + h2o[m] + nad[m] + stcoa[m] -> accoa[m] + fadh2[m] + h[m] + nadh[m] + pmtcoa[m]
66	BIOCYTtn	biocyt[c] <=> biocyt[n]
66	BTND1n	biocyt[n] + h2o[n] -> btn[n] + lys-L[n]
66	BTNtn	btn[c] <=> btn[n]
66	LYStn	lys-L[c] <=> lys-L[n]
67	BHMT	glyb[c] + hcys-L[c] -> dmgly[c] + met-L[c]
67	DMGDHm	dmgly[m] + fad[m] + h2o[m] -> fadh2[m] + fald[m] + sarcs[m]
67	DMGtm	dmgly[c] <=> dmgly[m]
67	FALDtm	fald[m] <=> fald[c]
68	BDHm	bhb[m] + nad[m] <=> acac[m] + h[m] + nadh[m]
68	BHBt	bhb[e] + h[e] <=> bhb[c] + h[c]
68	BHBtm	bhb[c] + h[c] <=> bhb[m] + h[m]
68	EX_bhb_e	bhb[e] <=>
69	B3GNT38g	galside_hs[g] + udpgal[g] -> digalside_hs[g] + h[g] + udp[g]
69	DIGALSIDEtg	digalside_hs[c] <=> digalside_hs[g]
69	DIGALSIDEtl	digalside_hs[c] <=> digalside_hs[l]
69	GLAl	digalside_hs[l] + h2o[l] -> gal[l] + galside_hs[l]
70	ASPGLUm	glu-L[c] + h[c] + asp-L[m] <=> asp-L[c] + glu-L[m] + h[m]
70	ASPTA	akg[c] + asp-L[c] <=> glu-L[c] + oaa[c]
70	ASPTAm	akg[m] + asp-L[m] <=> glu-L[m] + oaa[m]
70	MDH	mal-L[c] + nad[c] <=> h[c] + nadh[c] + oaa[c]
71	ASPCTr	asp-L[c] + cbp[c] <=> cbasp[c] + h[c] + pi[c]
71	CBPS	2 atp[c] + gln-L[c] + h2o[c] + hco3[c] -> 2 adp[c] + cbp[c] + glu-L[c] + 2 h[c] + pi[c]
71	DHORD9	dhor-S[c] + q10[m] -> orot[c] + q10h2[m]
71	DHORTS	dhor-S[c] + h2o[c] <=> cbasp[c] + h[c]
72	ARSA	h2o[l] + sgalside_hs[l] -> galside_hs[l] + h[l] + so4[l]
72	GAL3ST11	galside_hs[g] + paps[g] -> h[g] + pap[g] + sgalside_hs[g]
72	SGALSIDEtg	sgalside_hs[c] <=> sgalside_hs[g]
72	SGALSIDEtl	sgalside_hs[c] <=> sgalside_hs[l]
73	APOCF	apoC[c] + lys-L[c] -> apoC-Lys[c] + h[c] + h2o[c]
73	APOC_LYS_BTNP	apoC-Lys_btn[c] + h2o[c] -> apoC[c] + biocyt[c]
73	BACCL	atp[c] + btn[c] + h[c] -> btamp[c] + ppi[c]
73	BTNPL	apoC-Lys[c] + btamp[c] -> amp[c] + apoC-Lys_btn[c] + h[c]
74	APAT2rm	akg[m] + ala-B[m] <=> glu-L[m] + msa[m]
74	ASP1DC	asp-L[c] + h[c] -> ala-B[c] + co2[c]
74	BALAtmr	ala-B[c] <=> ala-B[m]
74	MMSAD3m	coa[m] + msa[m] + nad[m] -> accoa[m] + co2[m] + nadh[m]
75	ANDRSTRNGLCte	andrstrnglc[c] + atp[c] + h2o[c] -> adp[c] + h[c] + pi[c] + andrstrnglc[e]
75	ANDRSTRNGLCtr	andrstrnglc[c] <=> andrstrnglc[r]
75	EX_andrstrnglc_e	andrstrnglc[e] <=>
75	UGT1A3r	andrstrn[r] + udpglcur[r] -> andrstrnglc[r] + udp[r]
76	ALDSTRNte	aldstrn[c] <=> aldstrn[e]
76	ALDSTRNtm	aldstrn[c] <=> aldstrn[m]
76	EX_aldstrn_e	aldstrn[e] <=>
76	P45011B21m	11docrtstrn[m] + h[m] + nadph[m] + 2 o2[m] -> aldstrn[m] + 2 h2o[m] + nadp[m]
77	ALDD20x	h2o[c] + id3acald[c] + nad[c] -> 2 h[c] + ind3ac[c] + nadh[c]
77	LTDCL	h[c] + trp-L[c] -> co2[c] + trypta[c]
77	TRYPTAOX	h2o[c] + o2[c] + trypta[c] -> h2o2[c] + id3acald[c] + nh4[c]
77	sink_ind3ac_c	ind3ac[c] <=>
78	ALCD21_L	12ppd-S[c] + nad[c] -> h[c] + lald-L[c] + nadh[c]
78	ALCD22_L	lald-L[c] + nad[c] -> h[c] + mthgxl[c] + nadh[c]
78	ALR2	h[c] + mthgxl[c] + nadph[c] -> acetol[c] + nadp[c]
78	ALR3	acetol[c] + h[c] + nadph[c] -> 12ppd-S[c] + nadp[c]
79	AGPAT1	Rtotal2coa[c] + alpa_hs[c] -> coa[c] + pa_hs[c]
79	DAGK_hs	atp[c] + dag_hs[c] <=> adp[c] + h[c] + pa_hs[c]
79	GLYK	atp[c] + glyc[c] -> adp[c] + glyc3p[c] + h[c]
79	GPAM_hs	Rtotalcoa[c] + glyc3p[c] -> alpa_hs[c] + coa[c]
80	ADHAPtx	adhap_hs[c] <=> adhap_hs[x]
80	DHAP1tx	dhap[c] <=> dhap[x]
80	DHAPAx	Rtotalcoa[x] + dhap[x] -> adhap_hs[x] + coa[x]
80	Rtotalcoap	Rtotalcoa[c] <=> Rtotalcoa[x]
81	ACNAMtn	acnam[c] -> acnam[n]
81	CMPACNAtn	cmpacna[n] -> cmpacna[c]
81	CMPSASn	acnam[n] + ctp[n] -> cmpacna[n] + ppi[n]
81	CTPtn	ctp[c] <=> ctp[n]
82	ACNAM9PL2	h2o[c] + man6p[c] + pep[c] -> kdnp[c] + pi[c]
82	DM_kdn_c	kdn[c] ->
82	HEX4	atp[c] + man[c] -> adp[c] + h[c] + man6p[c]
82	KDNH	h2o[c] + kdnp[c] -> kdn[c] + pi[c]
83	ACHEe	ach[e] + h2o[e] -> ac[e] + chol[e] + h[e]
83	ACHVESSEC	3 ach[c] + 2 atp[c] + 2 h2o[c] -> 2 adp[c] + 2 h[c] + 2 pi[c] + 3 ach[e]
83	CHAT	accoa[c] + chol[c] <=> ach[c] + coa[c]
83	CHOLt4	chol[e] + na1[e] <=> chol[c] + na1[c]
84	AACTOOR	aact[c] + h2o[c] + o2[c] -> h2o2[c] + mthgxl[c] + nh4[c]
84	AACTtm	aact[m] -> aact[c]
84	AOBUTDsm	2aobut[m] + h[m] -> aact[m] + co2[m]
84	GLYATm	accoa[m] + gly[m] <=> 2aobut[m] + coa[m]
85	6HTSTSTERONEte	6htststerone[c] <=> 6htststerone[e]
85	6HTSTSTERONEtr	6htststerone[c] <=> 6htststerone[r]
85	EX_6htststerone_e	6htststerone[e] <=>
85	P4503A7r	h[r] + nadph[r] + o2[r] + tststerone[r] -> 6htststerone[r] + h2o[r] + nadp[r]
86	5ADTSTSTERONEGLCte	5adtststeroneglc[c] + atp[c] + h2o[c] -> adp[c] + h[c] + pi[c] + 5adtststeroneglc[e]
86	5ADTSTSTERONEGLCtr	5adtststeroneglc[c] <=> 5adtststeroneglc[r]
86	EX_5adtststeroneglc_e	5adtststeroneglc[e] <=>
86	UGT1A9r	5adtststerone[r] + udpglcur[r] -> 5adtststeroneglc[r] + udp[r]
87	4MOPt2im	4mop[c] + h[c] -> 4mop[m] + h[m]
87	LEUTA	akg[c] + leu-L[c] <=> 4mop[c] + glu-L[c]
87	LEUTAm	akg[m] + leu-L[m] <=> 4mop[m] + glu-L[m]
87	LEUt5m	leu-L[c] <=> leu-L[m]
88	3MOPt2im	3mop[c] + h[c] -> 3mop[m] + h[m]
88	ILETA	akg[c] + ile-L[c] <=> 3mop[c] + glu-L[c]
88	ILETAm	akg[m] + ile-L[m] <=> 3mop[m] + glu-L[m]
88	ILEt5m	ile-L[c] <=> ile-L[m]
89	3MOBt2im	3mob[c] + h[c] -> 3mob[m] + h[m]
89	VALTA	akg[c] + val-L[c] <=> 3mob[c] + glu-L[c]
89	VALTAm	akg[m] + val-L[m] <=> 3mob[m] + glu-L[m]
89	VALt5m	val-L[c] <=> val-L[m]
90	3DSPHR	3dsphgn[c] + h[c] + nadph[c] -> nadp[c] + sphgn[c]
90	DHCRD1	dhcrm_hs[c] + nadp[c] -> crm_hs[c] + h[c] + nadph[c]
90	DSAT	Rtotalcoa[c] + sphgn[c] -> coa[c] + dhcrm_hs[c] + h[c]
90	SERPT	h[c] + pmtcoa[c] + ser-L[c] -> 3dsphgn[c] + co2[c] + coa[c]
91	34HPPtm	34hpp[c] <=> 34hpp[m]
91	TYRTA	akg[c] + tyr-L[c] <=> 34hpp[c] + glu-L[c]
91	TYRTAm	akg[m] + tyr-L[m] <=> 34hpp[m] + glu-L[m]
91	TYRt2m	h[c] + tyr-L[c] <=> h[m] + tyr-L[m]
92	34HPPOR	34hpp[c] + o2[c] -> co2[c] + hgentis[c]
92	FUMAC	4fumacac[c] + h2o[c] -> acac[c] + fum[c] + h[c]
92	HGNTOR	hgentis[c] + o2[c] -> 4mlacac[c] + h[c]
92	MACACI	4mlacac[c] -> 4fumacac[c]
93	2MCITt	2mcit[c] <=> 2mcit[e]
93	EX_2mcit_e	2mcit[e] <=>
93	MCITS	h2o[c] + oaa[c] + ppcoa[c] -> 2mcit[c] + coa[c] + h[c]
93	OBDHc	2obut[c] + coa[c] + nad[c] -> co2[c] + nadh[c] + ppcoa[c]
94	TRDOXtm	trdox[c] <=> trdox[m]
94	TRDRDtm	trdrd[c] <=> trdrd[m]
94	TRDRm	h[m] + nadph[m] + trdox[m] -> nadp[m] + trdrd[m]
95	TMNDNCCPT1	crn[c] + tmndnccoa[c] -> coa[c] + tmndnccrn[c]
95	TMNDNCCPT2	coa[m] + tmndnccrn[m] -> crn[m] + tmndnccoa[m]
95	TMNDNCCRNt	tmndnccrn[c] -> tmndnccrn[m]
96	TDP	h2o[c] + thmpp[c] -> h[c] + pi[c] + thmmp[c]
96	THMP	h2o[c] + thmmp[c] -> pi[c] + thm[c]
96	TMDPK	atp[c] + thm[c] -> amp[c] + h[c] + thmpp[c]
97	RETFAt	retfa[c] -> retfa[e]
97	RETHe	h2o[e] + retfa[e] -> Rtotal2[e] + h[e] + retinol[e]
97	RETt	retinol[e] -> retinol[c]
98	PHETA1	akg[c] + phe-L[c] <=> glu-L[c] + phpyr[c]
98	PPOR	o2[c] + phpyr[c] -> 2hyoxplac[c] + co2[c]
98	sink_2hyoxplac_c	2hyoxplac[c] ->
99	PGLYCt	pglyc_hs[e] <=> pglyc_hs[c]
99	PGPPT	cdpdag_hs[c] + glyc3p[c] -> cmp[c] + h[c] + pgp_hs[c]
99	PGPP_hs	h2o[c] + pgp_hs[c] -> pglyc_hs[c] + pi[c]
100	PEAMNO	h2o[c] + o2[c] + peamn[c] -> h2o2[c] + nh4[c] + pacald[c]
100	PHYCBOXL	h[c] + phe-L[c] -> co2[c] + peamn[c]
100	sink_pac_c	pac[c] <=>
101	OMPDC	h[c] + orot5p[c] -> co2[c] + ump[c]
101	ORPT	orot5p[c] + ppi[c] <=> orot[c] + prpp[c]
101	PYNP2r	pi[c] + uri[c] <=> r1p[c] + ura[c]
102	NADS2	atp[c] + dnad[c] + gln-L[c] + h2o[c] -> amp[c] + glu-L[c] + h[c] + nad[c] + ppi[c]
102	NNDPR	2 h[c] + prpp[c] + quln[c] -> co2[c] + nicrnt[c] + ppi[c]
102	QUILSYN	cmusa[c] -> h[c] + h2o[c] + quln[c]
103	MI134PP	h2o[c] + mi134p[c] -> mi34p[c] + pi[c]
103	MI34PP	h2o[c] + mi34p[c] -> mi3p-D[c] + pi[c]
103	MI3PP	h2o[c] + mi3p-D[c] -> inost[c] + pi[c]
104	MACOXO	3mldz[c] + h2o[c] + nad[c] -> 3mlda[c] + 2 h[c] + nadh[c]
104	MHISOR	h2o[c] + mhista[c] + o2[c] -> 3mldz[c] + h2o2[c] + nh4[c]
104	SAMHISTA	amet[c] + hista[c] -> ahcys[c] + h[c] + mhista[c]
105	LPCHOLt	lpchol_hs[e] <=> lpchol_hs[c]
105	PCt	atp[c] + h2o[c] + pchol_hs[c] <=> adp[c] + h[c] + pi[c] + pchol_hs[e]
105	PLA2_2e	h2o[e] + pchol_hs[e] -> Rtotal2[e] + h[e] + lpchol_hs[e]
106	LEUtec	leu-L[e] <=> leu-L[c]
106	METLEUex	leu-L[c] + met-L[e] -> met-L[c] + leu-L[e]
106	METtec	met-L[e] <=> met-L[c]
107	Htx	h[c] <=> h[x]
107	O2Stx	o2s[c] <=> o2s[x]
107	SPODMx	2 h[x] + 2 o2s[x] -> h2o2[x] + o2[x]
108	HISTASE	h2o[c] + hista[c] + o2[c] -> h2o2[c] + im4act[c] + nh4[c]
108	IMACTD	h2o[c] + im4act[c] + nad[c] -> 2 h[c] + im4ac[c] + nadh[c]
108	sink_im4ac	im4ac[c] <=>
109	HEX7	atp[c] + fru[c] -> adp[c] + f6p[c] + h[c]
109	SBTD_D2	nad[c] + sbt-D[c] -> fru[c] + h[c] + nadh[c]
109	SBTR	glc-D[c] + h[c] + nadph[c] -> nadp[c] + sbt-D[c]
110	H2O2t	h2o2[e] <=> h2o2[c]
110	O2St	o2s[c] <=> o2s[e]
110	SPODMe	2 h[e] + 2 o2s[e] -> h2o2[e] + o2[e]
111	H2CO3D2m	h[m] + hco3[m] <=> h2co3[m]
111	H2CO3Dm	co2[m] + h2o[m] <=> h2co3[m]
111	HCO3Em	co2[m] + h2o[m] <=> h[m] + hco3[m]
112	GUAPRT	gua[c] + prpp[c] -> gmp[c] + ppi[c]
112	NTD9	gmp[c] + h2o[c] -> gsn[c] + pi[c]
112	PUNP3	gsn[c] + pi[c] <=> gua[c] + r1p[c]
113	GMPR	gmp[c] + 2 h[c] + nadph[c] -> imp[c] + nadp[c] + nh4[c]
113	GMPS2	atp[c] + gln-L[c] + h2o[c] + xmp[c] -> amp[c] + glu-L[c] + gmp[c] + 2 h[c] + ppi[c]
113	IMPD	h2o[c] + imp[c] + nad[c] -> h[c] + nadh[c] + xmp[c]
114	GALT	gal1p[c] + h[c] + utp[c] <=> ppi[c] + udpgal[c]
114	GALU	g1p[c] + h[c] + utp[c] <=> ppi[c] + udpg[c]
114	UGLT	gal1p[c] + udpg[c] <=> g1p[c] + udpgal[c]
115	GALK	atp[c] + gal[c] -> adp[c] + gal1p[c] + h[c]
115	GALtly	gal[l] -> gal[c]
115	UDPGALtg	udpgal[c] + ump[g] <=> ump[c] + udpgal[g]
116	G6PPer	g6p[r] + h2o[r] -> glc-D[r] + pi[r]
116	G6Pter	g6p[c] <=> g6p[r]
116	GLCter	glc-D[c] <=> glc-D[r]
117	FAS100COA	3 h[c] + malcoa[c] + 2 nadph[c] + occoa[c] -> co2[c] + coa[c] + dcacoa[c] + h2o[c] + 2 nadp[c]
117	FAS120COA	dcacoa[c] + 3 h[c] + malcoa[c] + 2 nadph[c] -> co2[c] + coa[c] + ddcacoa[c] + h2o[c] + 2 nadp[c]
117	FAS140COA	ddcacoa[c] + 3 h[c] + malcoa[c] + 2 nadph[c] -> co2[c] + coa[c] + h2o[c] + 2 nadp[c] + tdcoa[c]
118	EX_whhdca_e	whhdca[e] <=>
118	FAH3	h[c] + hdca[c] + nadph[c] + o2[c] -> h2o[c] + nadp[c] + whhdca[c]
118	WHHDCAte	whhdca[e] <=> whhdca[c]
119	EX_val_L_e	val-L[e] <=>
119	VALtec	val-L[e] <=> val-L[c]
119	sink_3mob_c	3mob[c] <=>
120	EX_tymsf_e	tymsf[e] <=>
120	TYMSFt	tymsf[c] -> tymsf[e]
120	TYMSULT	paps[c] + tym[c] -> h[c] + pap[c] + tymsf[c]
121	EX_succ_e	succ[e] <=>
121	SUCCt2m	succ[c] + pi[m] <=> pi[c] + succ[m]
121	SUCCt4_2	2 na1[e] + succ[e] <=> 2 na1[c] + succ[c]
122	EX_spc_hs_e	spc_hs[e] <=>
122	SPC_HSt	spc_hs[c] <=> spc_hs[e]
122	SPHMDAc	h2o[c] + sphmyln_hs[c] -> Rtotal[c] + spc_hs[c]
123	EX_pydxn_e	pydxn[e] <=>
123	PDX5PO	o2[c] + pdx5p[c] <=> h2o2[c] + pydx5p[c]
123	PYDXNtr	pydxn[e] <=> pydxn[c]
124	EX_pe_hs_e	pe_hs[e] <=>
124	PSDm_hs	h[m] + ps_hs[m] -> co2[m] + pe_hs[m]
124	PSFLIPm	atp[c] + h2o[c] + ps_hs[c] -> adp[c] + h[c] + pi[c] + ps_hs[m]
125	EX_nrpphrsf_e	nrpphrsf[e] <=>
125	NRPPHRSFt	nrpphrsf[c] -> nrpphrsf[e]
125	NRPPHRSULT	nrpphr[c] + paps[c] -> h[c] + nrpphrsf[c] + pap[c]
126	EX_mepi_e	mepi[e] <=>
126	MEPIVESSte	2 atp[c] + 2 h2o[c] + 3 mepi[c] -> 2 adp[c] + 2 h[c] + 2 pi[c] + 3 mepi[e]
126	SALMCOM2	adrnl[c] + amet[c] -> ahcys[c] + h[c] + mepi[c]
127	EX_ile_L_e	ile-L[e] <=>
127	ILEt4	ile-L[e] + na1[e] -> ile-L[c] + na1[c]
127	sink_3mop	3mop[c] <=>
128	EX_glyc_S_e	glyc-S[e] <=>
128	GLYC_St	glyc-S[c] -> glyc-S[e]
128	HPYRR2x	h[c] + hpyr[c] + nadh[c] -> glyc-S[c] + nad[c]
129	DTDPtn	dtdp[c] <=> dtdp[n]
129	DTTPtn	dttp[c] <=> dttp[n]
129	NDPK4n	atp[n] + dtdp[n] <=> adp[n] + dttp[n]
130	DOPASFt	dopasf[c] -> dopasf[e]
130	DOPASULT	dopa[c] + paps[c] -> dopasf[c] + h[c] + pap[c]
130	EX_dopasf_e	dopasf[e] <=>
131	DNADtn	dnad[c] <=> dnad[n]
131	NICRNTtn	nicrnt[c] <=> nicrnt[n]
131	NNATn	atp[n] + h[n] + nicrnt[n] -> dnad[n] + ppi[n]
132	DM_gthrd[c]	NA
132	GLUCYS	atp[c] + cys-L[c] + glu-L[c] -> adp[c] + glucys[c] + h[c] + pi[c]
132	GTHS	atp[c] + glucys[c] + gly[c] -> adp[c] + gthrd[c] + h[c] + pi[c]
133	DM_dsT_antigen_g	dsT_antigen[g] ->
133	NS26T2g	cmpacna[g] + sT_antigen[g] -> cmp[g] + dsT_antigen[g] + h[g]
133	S23Tg	T_antigen[g] + cmpacna[g] -> cmp[g] + h[g] + sT_antigen[g]
134	DHPM1	56dura[c] + h2o[c] -> cala[c] + h[c]
134	DURAD	56dura[c] + nadp[c] <=> h[c] + nadph[c] + ura[c]
134	UPPN	cala[c] + 2 h[c] + h2o[c] -> ala-B[c] + co2[c] + nh4[c]
135	DHFtm	dhf[c] <=> dhf[m]
135	FPGS4m	4 atp[m] + dhf[m] + 4 glu-L[m] -> 5dhf[m] + 4 adp[m] + 4 h[m] + 4 pi[m]
135	FPGS5m	5dhf[m] + atp[m] + glu-L[m] -> 6dhf[m] + adp[m] + h[m] + pi[m]
136	DHFR	dhf[c] + h[c] + nadph[c] <=> nadp[c] + thf[c]
136	DTMPK	atp[c] + dtmp[c] <=> adp[c] + dtdp[c]
136	TMDS	dump[c] + mlthf[c] -> dhf[c] + dtmp[c]
137	DHEASt	hco3[c] + dheas[e] <=> dheas[c] + hco3[e]
137	DHEAtr	dhea[r] <=> dhea[c]
137	EX_dheas_e	dheas[e] <=>
138	DHCR243r	dsmsterol[r] + fadh2[r] -> chsterol[r] + fad[r]
138	DHCR71r	ddsmsterol[r] + h[r] + nadph[r] -> dsmsterol[r] + nadp[r]
138	LSTO1r	chlstol[r] + h[r] + nadph[r] + o2[r] -> ddsmsterol[r] + 2 h2o[r] + nadp[r]
139	DGK2m	datp[m] + dgmp[m] <=> dadp[m] + dgdp[m]
139	DGNSKm	atp[m] + dgsn[m] -> adp[m] + dgmp[m] + h[m]
139	DGSNtm	dgsn[c] <=> dgsn[m]
140	DADAe	dad-2[e] + h[e] + h2o[e] -> din[e] + nh4[e]
140	DADNt4	dad-2[e] <=> dad-2[c]
140	DINt	din[e] <=> din[c]
141	CYTK3	cmp[c] + gtp[c] <=> cdp[c] + gdp[c]
141	CYTK6	cmp[c] + ctp[c] <=> 2 cdp[c]
141	NDPK3	atp[c] + cdp[c] <=> adp[c] + ctp[c]
142	CYSTGL	cyst-L[c] + h2o[c] -> 2obut[c] + cys-L[c] + nh4[c]
142	CYSTS	hcys-L[c] + ser-L[c] -> cyst-L[c] + h2o[c]
142	EX_met_L_e	met-L[e] <=>
143	CYOR_u10m	2 ficytC[m] + 2 h[m] + q10h2[m] -> 4 h[c] + 2 focytC[m] + q10[m]
143	ETF	etfox[m] + fadh2[m] -> etfrd[m] + fad[m]
143	ETFQO	etfrd[m] + q10[m] -> etfox[m] + q10h2[m]
144	CORE6GTg	Tn_antigen[g] + uacgam[g] -> core6[g] + h[g] + udp[g]
144	F1Atg	f1a[g] <=> f1a[l]
144	N4Tg	core6[g] + udpgal[g] -> f1a[g] + h[g] + udp[g]
145	CERK	atp[c] + crm_hs[c] -> adp[c] + crmp_hs[c] + h[c]
145	CRMPte	crmp_hs[c] <=> crmp_hs[e]
145	EX_crmp_hs_e	crmp_hs[e] <=>
146	CBPSam	2 atp[m] + hco3[m] + nh4[m] -> 2 adp[m] + cbp[m] + 2 h[m] + pi[m]
146	CITRtm	citr-L[m] <=> citr-L[c]
146	OCBTm	cbp[m] + orn[m] -> citr-L[m] + h[m] + pi[m]
147	C160CPT1	crn[c] + pmtcoa[c] -> coa[c] + pmtcrn[c]
147	C160CPT2	coa[m] + pmtcrn[m] -> crn[m] + pmtcoa[m]
147	C160CRNt	pmtcrn[c] -> pmtcrn[m]
148	BILGLCURtr	bilglcur[c] <=> bilglcur[r]
148	EX_bilglcur_e	bilglcur[e] <=>
148	UGT1A10r	bilirub[r] + 2 h[r] + udpglcur[r] <=> bilglcur[r] + udp[r]
149	BILDGLCURtr	bildglcur[c] <=> bildglcur[r]
149	EX_bildglcur_e	bildglcur[e] <=>
149	UGT1A2r	bilirub[r] + 2 udpglcur[r] -> bildglcur[r] + 2 udp[r]
150	ASPNATm	accoa[m] + asp-L[m] -> Nacasp[m] + coa[m] + h[m]
150	NACASPAH	Nacasp[c] + h2o[c] -> ac[c] + asp-L[c]
150	NACASPtm	Nacasp[m] -> Nacasp[c]
151	ASCBOX	ascb-L[c] + 2 h[c] + 2 o2s[c] -> dhdascb[c] + 2 h2o2[c]
151	GTHDH	dhdascb[c] + 2 gthrd[c] -> ascb-L[c] + gthox[c]
151	GTHP	2 gthrd[c] + h2o2[c] <=> gthox[c] + 2 h2o[c]
152	ARTCOAL1	Rtotal[c] + coa[c] <=> Rtotalcoa[c]
152	LPS2e	dag_hs[e] + h2o[e] -> Rtotal[e] + h[e] + mag_hs[e]
152	RTOTALt	Rtotal[e] <=> Rtotal[c]
153	ANDRSTRNte	andrstrn[e] <=> andrstrn[c]
153	ANDRSTRNtr	andrstrn[r] <=> andrstrn[c]
153	EX_andrstrn_e	andrstrn[e] <=>
154	AKR1C1	h[c] + nadph[c] + prgstrn[c] -> aprgstrn[c] + nadp[c]
154	APRGSTRNte	aprgstrn[e] <=> aprgstrn[c]
154	EX_aprgstrn_e	aprgstrn[e] <=>
155	AK2LGCHOLt	ak2lgchol_hs[e] <=> ak2lgchol_hs[c]
155	PAFHe	h2o[e] + paf_hs[e] -> ac[e] + ak2lgchol_hs[e] + h[e]
155	PAFt	paf_hs[e] <=> paf_hs[c]
156	ADAe	adn[e] + h[e] + h2o[e] -> ins[e] + nh4[e]
156	ADNt	adn[e] <=> adn[c]
156	INSt	ins[e] <=> ins[c]
157	ACRNtm	acrn[c] -> acrn[m]
157	CRNtim	crn[m] -> crn[c]
157	CSNATm	acrn[m] + coa[m] <=> accoa[m] + crn[m]
158	ACGAMK	acgam[c] + atp[c] -> acgam6p[c] + adp[c] + h[c]
158	ACGAMPM	acgam6p[c] <=> acgam1p[c]
158	UAGDP	acgam1p[c] + h[c] + utp[c] -> ppi[c] + uacgam[c]
159	ACETONEt2m	acetone[c] + h[c] <=> acetone[m] + h[m]
159	ACTNMO	acetone[c] + h[c] + nadph[c] + o2[c] -> acetol[c] + h2o[c] + nadp[c]
159	ADCim	acac[m] + h[m] -> acetone[m] + co2[m]
160	ABTD	abt[c] + nad[c] <=> h[c] + nadh[c] + xylu-L[c]
160	ABTti	abt[c] -> abt[e]
160	EX_abt_e	abt[e] <=>
161	5ADTSTSTERONESULT	5adtststerone[c] + paps[c] -> 5adtststerones[c] + h[c] + pap[c]
161	5ADTSTSTERONESte	5adtststerones[c] <=> 5adtststerones[e]
161	EX_5adtststerones_e	5adtststerones[e] <=>
162	4PYRDX	4pyrdx[c] + atp[c] + h2o[c] -> adp[c] + h[c] + pi[c] + 4pyrdx[e]
162	EX_4pyrdx_e	4pyrdx[e] <=>
162	PYDXDH	h2o[c] + o2[c] + pydx[c] -> 4pyrdx[c] + h2o2[c]
163	4HOXPACDOX_NADP	4hoxpacd[c] + h2o[c] + nadp[c] <=> 4hphac[c] + 2 h[c] + nadph[c]
163	TYRCBOX	h[c] + tyr-L[c] -> co2[c] + tym[c]
163	TYROXDAc	h2o[c] + o2[c] + tym[c] -> 4hoxpacd[c] + h2o2[c] + nh4[c]
164	4HGLSDm	4hglusa[m] + h2o[m] + nad[m] <=> e4hglu[m] + 2 h[m] + nadh[m]
164	PHCDm	1p3h5c[m] + 2 h2o[m] + nad[m] -> e4hglu[m] + h[m] + nadh[m]
164	PHCHGSm	1p3h5c[m] + h[m] + h2o[m] <=> 4hglusa[m]
165	4ABUTtm	4abut[c] <=> 4abut[m]
165	ABTArm	4abut[m] + akg[m] <=> glu-L[m] + sucsal[m]
165	SSALxm	h2o[m] + nad[m] + sucsal[m] -> 2 h[m] + nadh[m] + succ[m]
166	3SALATAi	3sala[c] + akg[c] + h[c] -> 3snpyr[c] + glu-L[c]
166	3SPYRSP	3snpyr[c] + h2o[c] -> h[c] + pyr[c] + so3[c]
166	SULFOX	h2o[c] + so3[c] + 2 ficytC[m] -> 2 h[c] + so4[c] + 2 focytC[m]
167	3M4HDXPAC	3mox4hpac[c] + h2o[c] + nad[c] <=> 2 h[c] + homoval[c] + nadh[c]
167	3MOXTYROX	3moxtyr[c] + h2o[c] + o2[c] -> 3mox4hpac[c] + h2o2[c] + nh4[c]
167	DOPAMT	amet[c] + dopa[c] -> 3moxtyr[c] + ahcys[c] + h[c]
168	3HXKYNDCL	h[c] + hLkynr[c] -> 3hxkynam[c] + co2[c]
168	3HXKYNOXDA	3hxkynam[c] + o2[c] -> 48dhoxquin[c] + h2o2[c] + nh4[c]
168	sink_48dhoxquin_c	48dhoxquin[c] ->
169	35CGMPtn	35cgmp[c] <=> 35cgmp[n]
169	GMPtn	gmp[c] <=> gmp[n]
169	PDE4n	35cgmp[n] + h2o[n] -> gmp[n] + h[n]
170	34DHPHAMT	34dhpha[c] + amet[c] -> ahcys[c] + h[c] + homoval[c]
170	34DHPLACOX	34dhpac[c] + h2o[c] + nad[c] -> 34dhpha[c] + 2 h[c] + nadh[c]
170	42A12BOOX	dopa[c] + h2o[c] + o2[c] -> 34dhpac[c] + h2o2[c] + nh4[c]
171	2HBO	2hb[c] + nad[c] <=> 2obut[c] + h[c] + nadh[c]
171	2HBt2	2hb[e] + h[e] <=> 2hb[c] + h[c]
171	EX_2hb_e	2hb[e] <=>
172	2DR1PP	2dr1p[c] + h2o[c] -> drib[c] + pi[c]
172	DRIBt	drib[e] <=> drib[c]
172	EX_drib_e	drib[e] <=>
173	1MNCAMti	1mncam[c] + atp[c] + h2o[c] -> adp[c] + h[c] + pi[c] + 1mncam[e]
173	EX_1mncam_e	1mncam[e] <=>
173	NNMT	amet[c] + ncam[c] -> 1mncam[c] + ahcys[c]
174	11DOCRTSTRNtm	11docrtstrn[c] <=> 11docrtstrn[m]
174	11DOCRTSTRNtr	11docrtstrn[c] <=> 11docrtstrn[r]
174	P45021A1r	h[r] + nadph[r] + o2[r] + prgstrn[r] -> 11docrtstrn[r] + h2o[r] + nadp[r]
175	THRGLNexR	gln-L[c] + thr-L[e] <=> thr-L[c] + gln-L[e]
175	THRGLYexR	gly[c] + thr-L[e] <=> thr-L[c] + gly[e]
176	THMTP	h2o[c] + thmtp[c] -> h[c] + pi[c] + thmpp[c]
176	TMDPPK	atp[c] + thmpp[c] -> adp[c] + thmtp[c]
177	SUCOAS1m	coa[m] + gtp[m] + succ[m] <=> gdp[m] + pi[m] + succoa[m]
177	SUCOASm	atp[m] + coa[m] + succ[m] <=> adp[m] + pi[m] + succoa[m]
178	SERGLNexR	gln-L[c] + ser-L[e] <=> ser-L[c] + gln-L[e]
178	SERGLYexR	gly[c] + ser-L[e] <=> ser-L[c] + gly[e]
179	SERDGLNexR	gln-L[c] + ser-D[e] <=> ser-D[c] + gln-L[e]
179	SERDGLYexR	gly[c] + ser-D[e] <=> ser-D[c] + gly[e]
180	RDH3	nad[c] + retinol-cis-11[c] <=> h[c] + nadh[c] + retinal-11-cis[c]
180	RDH3a	nadp[c] + retinol-cis-11[c] <=> h[c] + nadph[c] + retinal-11-cis[c]
181	RDH2	nad[c] + retinol-9-cis[c] <=> h[c] + nadh[c] + retinal-cis-9[c]
181	RDH2a	nadp[c] + retinol-9-cis[c] <=> h[c] + nadph[c] + retinal-cis-9[c]
182	RADH3	h2o[c] + nad[c] + retinal-cis-13[c] <=> 13-cis-retn[c] + 2 h[c] + nadh[c]
182	RADH4	h2o[c] + nadp[c] + retinal-cis-13[c] <=> 13-cis-retn[c] + 2 h[c] + nadph[c]
183	RADH	h2o[c] + nad[c] + retinal[c] <=> 2 h[c] + nadh[c] + retn[c]
183	RADH2	h2o[c] + nadp[c] + retinal[c] <=> 2 h[c] + nadph[c] + retn[c]
184	PYDXK	atp[c] + pydx[c] -> adp[c] + h[c] + pydx5p[c]
184	PYDXPP	h2o[c] + pydx5p[c] -> pi[c] + pydx[c]
185	PYDX5Ptm	pydx5p[c] <=> pydx5p[m]
185	sink_pydx5p_m	pydx5p[m] <=>
186	PYAM5Ptm	pyam5p[c] <=> pyam5p[m]
186	sink_pyam5p_m	pyam5p[m] <=>
187	PUNP2	dad-2[c] + pi[c] <=> 2dr1p[c] + ade[c]
187	PUNP6	din[c] + pi[c] <=> 2dr1p[c] + hxan[c]
188	PSFLIP	atp[c] + h2o[c] + ps_hs[e] -> adp[c] + h[c] + pi[c] + ps_hs[c]
188	PSt3	ps_hs[e] <=> ps_hs[c]
189	PPAer	h2o[r] + ppi[r] -> h[r] + 2 pi[r]
189	PPItr	ppi[c] <=> ppi[r]
190	PNP	pi[c] + rnam[c] <=> h[c] + ncam[c] + r1p[c]
190	RNMK	atp[c] + rnam[c] -> adp[c] + h[c] + nmn[c]
191	PI5P4Kn	atp[n] + pail5p_hs[n] -> adp[n] + h[n] + pail45p_hs[n]
191	PIK5n	atp[n] + pail_hs[n] -> adp[n] + h[n] + pail5p_hs[n]
192	PEFLIPm	atp[c] + h2o[c] + pe_hs[c] -> adp[c] + h[c] + pi[c] + pe_hs[m]
192	PE_HStm	pe_hs[c] <=> pe_hs[m]
193	PEFLIP	atp[c] + h2o[c] + pe_hs[e] -> adp[c] + h[c] + pe_hs[c] + pi[c]
193	PEt	pe_hs[e] <=> pe_hs[c]
194	PDXPP	h2o[c] + pdx5p[c] -> pi[c] + pydxn[c]
194	PYDXNK	atp[c] + pydxn[c] -> adp[c] + h[c] + pdx5p[c]
195	P5CRxm	1pyr5c[m] + 2 h[m] + nadh[m] -> nad[m] + pro-L[m]
195	PRO1xm	nad[m] + pro-L[m] -> 1pyr5c[m] + 2 h[m] + nadh[m]
196	NTD10	h2o[c] + xmp[c] -> pi[c] + xtsn[c]
196	PUNP7	pi[c] + xtsn[c] <=> r1p[c] + xan[c]
197	NRPPHRVESSEC	2 atp[c] + 2 h2o[c] + 3 nrpphr[c] -> 2 adp[c] + 2 h[c] + 2 pi[c] + 3 nrpphr[e]
197	NRPPHRtu	nrpphr[e] <=> nrpphr[c]
198	NICRNS	atp[c] + nicrns[c] -> adp[c] + h[c] + nicrnt[c]
198	NT5C	h2o[c] + nicrnt[c] -> nicrns[c] + pi[c]
199	NDPK8	atp[c] + dadp[c] <=> adp[c] + datp[c]
199	NDPK8m	atp[m] + dadp[m] <=> adp[m] + datp[m]
200	NDPK7	atp[c] + dcdp[c] <=> adp[c] + dctp[c]
200	NDPK7m	atp[m] + dcdp[m] <=> adp[m] + dctp[m]
201	NDPK6	atp[c] + dudp[c] <=> adp[c] + dutp[c]
201	NDPK6m	atp[m] + dudp[m] <=> adp[m] + dutp[m]
202	NDPK5	atp[c] + dgdp[c] <=> adp[c] + dgtp[c]
202	NDPK5m	atp[m] + dgdp[m] <=> adp[m] + dgtp[m]
203	NDP7g	h2o[g] + udp[g] -> h[g] + pi[g] + ump[g]
203	PItg	pi[g] -> pi[c]
204	NDP7er	h2o[r] + udp[r] -> h[r] + pi[r] + ump[r]
204	UDPGLCAter	ump[c] + udpglcur[r] <=> udpglcur[c] + ump[r]
205	NBAHH_ir	carn[c] + h2o[c] -> ala-B[c] + his-L[c]
205	sink_carn_c	carn[c] <=>
206	NAt5	na1[c] + nh4[e] <=> nh4[c] + na1[e]
206	NH4t3r	nh4[c] + h[e] <=> h[c] + nh4[e]
207	NADPHtru	nadph[c] -> nadph[r]
207	NADPtru	nadp[r] -> nadp[c]
208	NADHtru	nadh[c] -> nadh[r]
208	NADtru	nad[r] -> nad[c]
209	NADHtpu	nadh[c] -> nadh[x]
209	NADtpu	nadh[x] -> nadh[c]
210	NACHEX26ly	2 h2o[l] + ksii_core4_deg4[l] -> 2 acgam[l] + ksii_core2_deg5[l]
210	S6TASE26ly	h2o[l] + ksii_core4_deg3[l] <=> h[l] + ksii_core4_deg4[l] + so4[l]
211	NACHEX23ly	h2o[l] + ksii_core2_deg4[l] -> acgam[l] + ksii_core2_deg5[l]
211	S6TASE23ly	h2o[l] + ksii_core2_deg3[l] <=> h[l] + ksii_core2_deg4[l] + so4[l]
212	MTHFC	h2o[c] + methf[c] <=> 10fthf[c] + h[c]
212	MTHFD	mlthf[c] + nadp[c] <=> methf[c] + nadph[c]
213	MMCDm	h[m] + mmcoa-S[m] -> co2[m] + ppcoa[m]
213	PPCOACm	atp[m] + hco3[m] + ppcoa[m] -> adp[m] + h[m] + mmcoa-S[m] + pi[m]
214	MI14PP	h2o[c] + mi14p[c] -> mi4p-D[c] + pi[c]
214	MI4PP	h2o[c] + mi4p-D[c] -> inost[c] + pi[c]
215	MI134P4P	h2o[c] + mi134p[c] -> mi13p[c] + pi[c]
215	MI13PP	h2o[c] + mi13p[c] -> mi1p-D[c] + pi[c]
216	MI1345PP	h2o[c] + mi1345p[c] -> mi134p[c] + pi[c]
216	MI145PK	atp[c] + mi145p[c] -> adp[c] + h[c] + mi1345p[c]
217	MELATNOX	h[c] + melatn[c] + nadph[c] + o2[c] -> 6hoxmelatn[c] + h2o[c] + nadp[c]
217	sink_6hoxmelatn_c	6hoxmelatn[c] <=>
218	MELATN23DOX	melatn[c] + o2[c] -> fna5moxam[c]
218	sink_fna5moxam_c	fna5moxam[c] <=>
219	MECOALm	atp[m] + coa[m] + mescon[m] <=> adp[m] + mescoa[m] + pi[m]
219	MECOAS1m	coa[m] + gtp[m] + mescon[m] <=> gdp[m] + mescoa[m] + pi[m]
220	LRAT2	pchol_hs[c] + retinol-9-cis[c] -> 9-cis-retfa[c] + lpchol_hs[c]
220	RETH1	9-cis-retfa[c] + h2o[c] -> Rtotal2[c] + h[c] + retinol-9-cis[c]
221	LRAT1	pchol_hs[c] + retinol-cis-11[c] -> 11-cis-retfa[c] + lpchol_hs[c]
221	RETH2	11-cis-retfa[c] + h2o[c] -> Rtotal2[c] + h[c] + retinol-cis-11[c]
222	LALDO	gthrd[c] + lald-D[c] + nad[c] <=> h[c] + lgt-S[c] + nadh[c]
222	LGTHL	gthrd[c] + mthgxl[c] -> lgt-S[c]
223	KYN	Lkynr[c] + h2o[c] -> ala-L[c] + anth[c] + h[c]
223	sink_anth_c	anth[c] <=>
224	KCCt	cl[e] + k[e] <=> cl[c] + k[c]
224	NKCCt	2 cl[e] + k[e] + na1[e] <=> 2 cl[c] + k[c] + na1[c]
225	INOSTO	inost[c] + o2[c] -> glcur[c] + h[c] + h2o[c]
225	MI1PS	g6p[c] -> mi1p-D[c]
226	HYPOE	h2o[c] + pyam5p[c] -> pi[c] + pydam[c]
226	PYDAMK	atp[c] + pydam[c] -> adp[c] + h[c] + pyam5p[c]
227	HXANtx	hxan[c] -> hxan[x]
227	XAO2x	h2o[x] + hxan[x] + o2[x] -> h2o2[x] + xan[x]
228	HSD17B9r	andrstrn[r] + h[r] + nadph[r] + 1.5 o2[r] -> eandrstrn[r] + 2 h2o[r] + nadp[r]
228	HSD3A2r	andrstandn[r] + h[r] + nadph[r] <=> andrstrn[r] + nadp[r]
229	HISTAVESSEC	2 atp[c] + 2 h2o[c] + 3 hista[c] -> 2 adp[c] + 2 h[c] + 2 pi[c] + 3 hista[e]
229	HISTAtu	hista[e] <=> hista[c]
230	H2CO3D	co2[c] + h2o[c] <=> h2co3[c]
230	H2CO3D2	h[c] + hco3[c] <=> h2co3[c]
231	GUR1PP	glcur1p[c] + h2o[c] -> glcur[c] + pi[c]
231	UDPG1P	h2o[c] + udpglcur[c] -> glcur1p[c] + 2 h[c] + ump[c]
232	GTHOm	gthox[m] + h[m] + nadph[m] -> 2 gthrd[m] + nadp[m]
232	GTHPm	2 gthrd[m] + h2o2[m] <=> gthox[m] + 2 h2o[m]
233	GPDDA1	g3pc[c] + h2o[c] -> chol[c] + glyc3p[c] + h[c]
233	LPASE	h2o[c] + lpchol_hs[c] -> Rtotal[c] + g3pc[c] + h[c]
234	GLYCt	glyc[c] <=> glyc[e]
234	LPS3e	h2o[e] + mag_hs[e] -> Rtotal2[e] + glyc[e] + h[e]
235	GLXO2p	glx[x] + h2o[x] + o2[x] -> h[x] + h2o2[x] + oxa[x]
235	OXAtp	oxa[x] -> oxa[c]
236	GLUVESSEC	atp[c] + glu-L[c] + h2o[c] -> adp[c] + h[c] + pi[c] + glu-L[e]
236	GLUt6	k[c] + glu-L[e] + h[e] + 3 na1[e] -> glu-L[c] + h[c] + 3 na1[c] + k[e]
237	GLNtm	gln-L[c] -> gln-L[m]
237	GLUNm	gln-L[m] + h2o[m] -> glu-L[m] + nh4[m]
238	GK1	atp[c] + gmp[c] <=> adp[c] + gdp[c]
238	GUACYC	gtp[c] -> 35cgmp[c] + ppi[c]
239	GGH_5THFl	5thf[l] + 4 h2o[l] -> 4 glu-L[l] + thf[l]
239	THFtl	thf[c] <=> thf[l]
240	GALSIDEtg	galside_hs[c] <=> galside_hs[g]
240	GALSIDEtl	galside_hs[c] <=> galside_hs[l]
241	GACMTRc	amet[c] + gudac[c] <=> ahcys[c] + creat[c] + h[c]
241	GLYAMDTRc	arg-L[c] + gly[c] <=> gudac[c] + orn[c]
242	G6PDH1er	g6p[r] + nad[r] -> 6pgl[r] + h[r] + nadh[r]
242	G6PDH2rer	g6p[r] + nadp[r] <=> 6pgl[r] + h[r] + nadph[r]
243	G6PDA	gam6p[c] + h2o[c] -> f6p[c] + nh4[c]
243	GF6PTA	f6p[c] + gln-L[c] -> gam6p[c] + glu-L[c]
244	G3PD1	glyc3p[c] + nad[c] <=> dhap[c] + h[c] + nadh[c]
244	G3PD2m	glyc3p[c] + fad[m] -> dhap[c] + fadh2[m]
245	FUMtm	fum[c] + pi[m] <=> pi[c] + fum[m]
245	SUCD1m	fad[m] + succ[m] <=> fadh2[m] + fum[m]
246	FORt2m	for[m] <=> for[c]
246	FTHFLm	atp[m] + for[m] + thf[m] <=> 10fthf[m] + adp[m] + pi[m]
247	FKYNH	Lfmkynr[c] + h2o[c] -> Lkynr[c] + for[c] + h[c]
247	TRPO2	o2[c] + trp-L[c] -> Lfmkynr[c]
248	FBP26	f26bp[c] + h2o[c] -> f6p[c] + pi[c]
248	PFK26	atp[c] + f6p[c] -> adp[c] + f26bp[c] + h[c]
249	FAOXC18480x	5 coa[x] + 5 h2o[x] + 5 nad[x] + o2[x] + strdnccoa[x] -> 5 accoa[x] + 5 h[x] + h2o2[x] + 5 nadh[x] + occoa[x]
249	FAOXC2051843x	coa[x] + h2o[x] + nad[x] + tmndnccoa[x] -> accoa[x] + h[x] + nadh[x] + strdnccoa[x]
250	FAOXC180x	coa[x] + h2o[x] + nad[x] + o2[x] + stcoa[x] -> accoa[x] + h[x] + h2o2[x] + nadh[x] + pmtcoa[x]
250	STCOAtx	stcoa[c] <=> stcoa[x]
251	FAOXC16080x	4 coa[x] + 4 h2o[x] + 4 nad[x] + 4 o2[x] + pmtcoa[x] -> 4 accoa[x] + 4 h[x] + 4 h2o2[x] + 4 nadh[x] + occoa[x]
251	OCCOAtx	occoa[c] <=> occoa[x]
252	FALDH	fald[c] + gthrd[c] + nad[c] <=> Sfglutth[c] + h[c] + nadh[c]
252	SFGTH	Sfglutth[c] + h2o[c] <=> for[c] + gthrd[c] + h[c]
253	FADDP	fad[c] + h2o[c] -> amp[c] + fmn[c] + 2 h[c]
253	FMNAT	atp[c] + fmn[c] + h[c] -> fad[c] + ppi[c]
254	EX_xylt_e	xylt[e] <=>
254	XYLTt	xylt[e] <=> xylt[c]
255	EX_xolest_hs_e	xolest_hs[e] <=>
255	XOLESTte	xolest_hs[e] <=> xolest_hs[c]
256	EX_xolest2_hs_e	xolest2_hs[e] <=>
256	LCAT1e	chsterol[e] + pchol_hs[e] -> lpchol_hs[e] + xolest2_hs[e]
257	EX_urea_e	urea[e] <=>
257	UREAt	urea[e] <=> urea[c]
258	EX_ura_e	ura[e] <=>
258	URAt	ura[e] <=> ura[c]
259	EX_tyr_L_e	tyr-L[e] <=>
259	TYRt	tyr-L[e] <=> tyr-L[c]
260	EX_trp_L_e	trp-L[e] <=>
260	TRPt	trp-L[e] <=> trp-L[c]
261	EX_thr_L_e	thr-L[e] <=>
261	THRD_L	thr-L[c] -> 2obut[c] + nh4[c]
262	EX_srtn_e	srtn[e] <=>
262	SRTNtu	srtn[e] <=> srtn[c]
263	EX_pyr_e	pyr[e] <=>
263	PYRt2r	h[e] + pyr[e] <=> h[c] + pyr[c]
264	EX_pydx_e	pydx[e] <=>
264	PYDXtr	pydx[e] <=> pydx[c]
265	EX_pydam_e	pydam[e] <=>
265	PYDAMtr	pydam[e] <=> pydam[c]
266	EX_pro_L_e	pro-L[e] <=>
266	PROt2r	h[e] + pro-L[e] <=> h[c] + pro-L[c]
267	EX_prgstrn_e	prgstrn[e] <=>
267	PRGSTRNt	prgstrn[e] <=> prgstrn[c]
268	EX_pi_e	pi[e] <=>
268	PIt9	2 na1[e] + pi[e] <=> 2 na1[c] + pi[c]
269	EX_phe_L_e	phe-L[e] <=>
269	PHEtec	phe-L[e] <=> phe-L[c]
270	EX_mthgxl_e	mthgxl[e] <=>
270	MTHGXLt	mthgxl[c] -> mthgxl[e]
271	EX_meoh_e	meoh[e] <=>
271	MEOHt2	meoh[e] <=> meoh[c]
272	EX_mal_L_e	mal-L[e] <=>
272	MALt	mal-L[e] <=> mal-L[c]
273	EX_leu_L_e	leu-L[e] <=>
273	sink_4mop	4mop[c] <=>
274	EX_lac_L_e	lac-L[e] <=>
274	L_LACt2r	h[e] + lac-L[e] <=> h[c] + lac-L[c]
275	EX_inost_e	inost[e] <=>
275	INSTt2r	h[e] + inost[e] <=> h[c] + inost[c]
276	EX_hxan_e	hxan[e] <=>
276	HYXNt	hxan[e] <=> hxan[c]
277	EX_his_L_e	his-L[e] <=>
277	HISt4	his-L[e] + na1[e] -> his-L[c] + na1[c]
278	EX_hdca_e	hdca[e] <=>
278	FATP1t	hdca[c] + na1[c] <=> hdca[e] + na1[e]
279	EX_ha_e	ha[e] <=>
279	HAS2	uacgam[c] + udpglcur[c] + ha_pre1[e] -> 2 h[c] + 2 udp[c] + ha[e]
280	EX_h2o_e	h2o[e] <=>
280	EX_h_e	h[e] <=>
281	EX_gua_e	gua[e] <=>
281	GUAt	gua[e] <=> gua[c]
282	EX_gsn_e	gsn[e] <=>
282	GSNt	gsn[e] <=> gsn[c]
283	EX_glyb_e	glyb[e] <=>
283	GLYBt4_2r	glyb[e] + 2 na1[e] <=> glyb[c] + 2 na1[c]
284	EX_glc_e	glc-D[e] <=>
284	GLCt4	glc-D[e] + na1[e] <=> glc-D[c] + na1[c]
285	EX_fum_e	fum[e] <=>
285	FUMt	fum[c] -> fum[e]
286	EX_4hphac_e	4hphac[e] <=>
286	HPACtr	4hphac[c] <=> 4hphac[e]
287	EX_1glyc_hs_e	1glyc_hs[e] <=>
287	LPS4e	h2o[e] + pglyc_hs[e] -> 1glyc_hs[e] + Rtotal2[e] + h[e]
288	ESTSULT	estrone[c] + paps[c] -> estrones[c] + h[c] + pap[c]
288	STS2	estrones[c] + h2o[c] -> estrone[c] + h[c] + so4[c]
289	D_LACt2	h[e] + lac-D[e] <=> h[c] + lac-D[c]
289	EX_lac_D_e	lac-D[e] <=>
290	DUTPDPm	dutp[m] + h2o[m] -> dump[m] + h[m] + ppi[m]
290	URIDK2m	atp[m] + dump[m] <=> adp[m] + dudp[m]
291	DPCOAPP	dpcoa[c] + h2o[c] -> amp[c] + 2 h[c] + pan4p[c]
291	PTPAT	atp[c] + h[c] + pan4p[c] <=> dpcoa[c] + ppi[c]
292	DOPAVESSEC	2 atp[c] + 3 dopa[c] + 2 h2o[c] -> 2 adp[c] + 2 h[c] + 2 pi[c] + 3 dopa[e]
292	DOPAtu	dopa[e] <=> dopa[c]
293	DM_sTn_antigen_g	sTn_antigen[g] ->
293	NS26Tg	Tn_antigen[g] + cmpacna[g] -> cmp[g] + h[g] + sTn_antigen[g]
294	DM_Ser_Thr_ly	Ser/Thr[l] ->
294	UAG4E	uacgam[c] <=> udpacgal[c]
295	DHFtl	dhf[c] <=> dhf[l]
295	GGH_5DHFl	5dhf[l] + 4 h2o[l] -> dhf[l] + 4 glu-L[l]
296	DHEASULT	dhea[c] + paps[c] -> dheas[c] + h[c] + pap[c]
296	STS1	dheas[c] + h2o[c] -> dhea[c] + h[c] + so4[c]
297	DHCR72r	7dhchsterol[r] + h[r] + nadph[r] -> chsterol[r] + nadp[r]
297	LSTO2r	h[r] + lthstrl[r] + nadph[r] + o2[r] -> 7dhchsterol[r] + 2 h2o[r] + nadp[r]
298	DHCR241r	fadh2[r] + zymst[r] -> fad[r] + zymstnl[r]
298	EBP2r	zymstnl[r] -> lthstrl[r]
299	DGTPtn	dgtp[c] <=> dgtp[n]
299	DM_dgtp_n	dgtp[n] ->
300	DGSNt	dgsn[e] <=> dgsn[c]
300	EX_dgsn_e	dgsn[e] <=>
301	DGK1	atp[c] + dgmp[c] <=> adp[c] + dgdp[c]
301	NTD8	dgmp[c] + h2o[c] -> dgsn[c] + pi[c]
302	DCTPtn	dctp[c] <=> dctp[n]
302	DM_dctp_n	dctp[n] ->
303	DATPtn	datp[c] <=> datp[n]
303	DM_datp_n	datp[n] ->
304	DADNK	atp[c] + dad-2[c] -> adp[c] + damp[c] + h[c]
304	NTD6	damp[c] + h2o[c] -> dad-2[c] + pi[c]
305	CytOxe_	focytC[m] -> e-[m] + ficytC[m]
305	SOProd	e-[m] + o2[m] -> o2s[m]
306	CYTK4	dcmp[c] + gtp[c] <=> dcdp[c] + gdp[c]
306	NDP6	dcdp[c] + h2o[c] -> dcmp[c] + h[c] + pi[c]
307	CRTNsyn	pcreat[c] -> crtn[c] + h[c] + pi[c]
307	sink_crtn_c	crtn[c] <=>
308	CREATt4_2r	creat[e] + 2 na1[e] <=> creat[c] + 2 na1[c]
308	EX_creat_e	creat[e] <=>
309	CORE8GTg	Tn_antigen[g] + udpgal[g] -> core8[g] + h[g] + udp[g]
309	DM_core8_g	core8[g] ->
310	CORE7GTg	Tn_antigen[g] + udpacgal[g] -> core7[g] + h[g] + udp[g]
310	DM_core7_g	core7[g] ->
311	CORE5GTg	Tn_antigen[g] + udpacgal[g] -> core5[g] + h[g] + udp[g]
311	DM_core5_g	core5[g] ->
312	COAtm	coa[c] <=> coa[m]
312	HMGCOAtm	hmgcoa[c] <=> hmgcoa[m]
313	CO2t	co2[e] <=> co2[c]
313	EX_co2_e	co2[e] <=>
314	CLS_hs	cdpdag_hs[c] + pglyc_hs[c] -> clpn_hs[c] + cmp[c] + h[c]
314	biomass_mm_1_no_glygln	0.6 ala-L[c] + 0.033 amp[c] + 0.377 arg-L[c] + 0.2881 asn-L[c] + 0.359 asp-L[c] + 43.153 atp[c] + 0.018 chsterol[c] + 0.003 clpn_hs[c] + 0.0551 cmp[c] + 0.145 cys-L[c] + 0.0148 damp[c] + 0.0099 dcmp[c] + 0.0099 dgmp[c] + 0.0148 dtmp[c] + 0.322 gln-L[c] + 0.386 glu-L[c] + 0.538 gly[c] + 0.0624 gmp[c] + 43.153 h2o[c] + 0.143 his-L[c] + 0.324 ile-L[c] + 0.564 leu-L[c] + 0.57 lys-L[c] + 0.138 met-L[c…
315	CLOXAtex2	oxa[c] + 2 cl[e] -> 2 cl[c] + oxa[e]
315	OXAHCOtex	2 hco3[c] + oxa[e] -> oxa[c] + 2 hco3[e]
316	CHOLATEt	hco3[c] + cholate[e] <=> cholate[c] + hco3[e]
316	CHOLATEt3	atp[c] + cholate[c] + h2o[c] -> adp[c] + h[c] + pi[c] + cholate[e]
317	CEPTC	cdpchol[c] + dag_hs[c] -> cmp[c] + h[c] + pchol_hs[c]
317	CHLPCTD	cholp[c] + ctp[c] + h[c] -> cdpchol[c] + ppi[c]
318	CDIPTr	cdpdag_hs[c] + inost[c] <=> cmp[c] + h[c] + pail_hs[c]
318	CDS	ctp[c] + h[c] + pa_hs[c] -> cdpdag_hs[c] + ppi[c]
319	CATp	2 h2o2[x] -> 2 h2o[x] + o2[x]
319	H2Otp	h2o[c] <=> h2o[x]
320	CAATPS	atp[c] + 2 ca2[c] + h2o[c] -> adp[c] + pi[c] + 2 ca2[e] + h[e]
320	CAt7r	ca2[c] + 3 na1[e] <=> 3 na1[c] + ca2[e]
321	C110CPT2m	coa[m] + dmnoncrn[m] -> crn[m] + dmnoncoa[m]
321	DMNONCRNCPT2	coa[m] + dmnoncrn[m] <=> crn[m] + dmnoncoa[m]
322	BTNt2	btn[e] + h[e] <=> btn[c] + h[c]
322	BTNt3i	atp[c] + h2o[c] + btn[e] + 2 na1[e] -> adp[c] + btn[c] + h[c] + 2 na1[c] + pi[c]
323	BPNT	h2o[c] + pap[c] -> amp[c] + pi[c]
323	SADT	atp[c] + h[c] + so4[c] -> aps[c] + ppi[c]
324	BILIRUBt2	hco3[c] + bilirub[e] <=> bilirub[c] + hco3[e]
324	EX_bilirub_e	bilirub[e] <=>
325	BILGLCURt	hco3[c] + bilglcur[e] <=> bilglcur[c] + hco3[e]
325	BILGLCURte	atp[c] + bilglcur[c] + h2o[c] <=> adp[c] + h[c] + pi[c] + bilglcur[e]
326	BILDGLCURt	hco3[c] + bildglcur[e] <=> bildglcur[c] + hco3[e]
326	BILDGLCURte	atp[c] + bildglcur[c] + h2o[c] <=> adp[c] + h[c] + pi[c] + bildglcur[e]
327	BALAVECSEC	3 ala-B[c] + atp[c] + h2o[c] -> adp[c] + h[c] + pi[c] + 3 ala-B[e]
327	EX_ala_B_e	ala-B[e] <=>
328	ASPt6	k[c] + asp-L[e] + h[e] + 3 na1[e] -> asp-L[c] + h[c] + 3 na1[c] + k[e]
328	EX_asp_L_e	asp-L[e] <=>
329	ASNtN1	h[c] + asn-L[e] + 2 na1[e] <=> asn-L[c] + 2 na1[c] + h[e]
329	EX_asn_L_e	asn-L[e] <=>
330	ASNNm	asn-L[m] + h2o[m] -> asp-L[m] + nh4[m]
330	ASNtm	asn-L[c] -> asn-L[m]
331	ARTFR61	hdd2coa[c] + fadh2[m] -> R6coa_hs[c] + fad[m]
331	RTOT6	R6coa_hs[c] -> Rtotalcoa[c]
332	ARGSL	argsuc[c] <=> arg-L[c] + fum[c]
332	ARGSS	asp-L[c] + atp[c] + citr-L[c] -> amp[c] + argsuc[c] + h[c] + ppi[c]
333	ARGLYSex	lys-L[c] + arg-L[e] -> arg-L[c] + lys-L[e]
333	LYStiDF	lys-L[e] -> lys-L[c]
334	ARACHDCOAtx	arachdcoa[c] <=> arachdcoa[x]
334	FAOXC2242046x	adrncoa[x] + coa[x] + h2o[x] + nad[x] + o2[x] -> accoa[x] + arachdcoa[x] + h[x] + h2o2[x] + nadh[x]
335	ALKP	dhap[c] + h2o[c] -> dha[c] + pi[c]
335	sink_dha_c	dha[c] <=>
336	ALCD21_D	12ppd-R[c] + nad[c] -> h[c] + lald-D[c] + nadh[c]
336	PPDOx	h[c] + lald-D[c] + nadh[c] -> 12ppd-R[c] + nad[c]
337	AKGt4_3	akg[e] + 3 na1[e] <=> akg[c] + 3 na1[c]
337	EX_akg_e	akg[e] <=>
338	AGMT	agm[c] + h2o[c] -> ptrc[c] + urea[c]
338	ARGDC	arg-L[c] + h[c] -> agm[c] + co2[c]
339	ADSL1	dcamp[c] -> amp[c] + fum[c]
339	ADSS	asp-L[c] + gtp[c] + imp[c] -> dcamp[c] + gdp[c] + 2 h[c] + pi[c]
340	ADRNLPVESSEC	3 adrnl[c] + 2 atp[c] + 2 h2o[c] -> 2 adp[c] + 2 h[c] + 2 pi[c] + 3 adrnl[e]
340	EX_adrnl_e	adrnl[e] <=>
341	ADPRDP	adprib[c] + h2o[c] -> amp[c] + 2 h[c] + r5p[c]
341	NADN	h2o[c] + nad[c] -> adprib[c] + h[c] + ncam[c]
342	ADNK1m	adn[m] + atp[m] -> adp[m] + amp[m] + h[m]
342	ADNtm	adn[c] <=> adn[m]
343	ADNCYC	atp[c] -> camp[c] + ppi[c]
343	PDE1	camp[c] + h2o[c] -> amp[c] + h[c]
344	ADK1m	amp[m] + atp[m] <=> 2 adp[m]
344	ADK3m	amp[m] + gtp[m] <=> adp[m] + gdp[m]
345	ADK1	amp[c] + atp[c] <=> 2 adp[c]
345	ADK3	amp[c] + gtp[c] <=> adp[c] + gdp[c]
346	ADEt	ade[e] <=> ade[c]
346	EX_ade_e	ade[e] <=>
347	ACYP	13dpg[c] + h2o[c] -> 3pg[c] + h[c] + pi[c]
347	PGK	3pg[c] + atp[c] <=> 13dpg[c] + adp[c]
348	ACSm	ac[m] + atp[m] + coa[m] -> accoa[m] + amp[m] + ppi[m]
348	ACt2m	ac[c] + h[c] <=> ac[m] + h[m]
349	ACSRTNMT	Nacsertn[c] + amet[c] -> ahcys[c] + h[c] + melatn[c]
349	SRTNACT	accoa[c] + srtn[c] -> Nacsertn[c] + coa[c] + h[c]
350	ACSOMT	5hoxindoa[c] + amet[c] -> 5moxact[c] + ahcys[c] + h[c]
350	sink_5moxact_c	5moxact[c] <=>
351	ACGAMtly	acgam[l] -> acgam[c]
351	UGLCNACtg	uacgam[c] + ump[g] <=> ump[c] + uacgam[g]
352	ACGAM6PSi	accoa[c] + gam6p[c] -> acgam6p[c] + coa[c] + h[c]
352	AGDC	acgam6p[c] + h2o[c] -> ac[c] + gam6p[c]
353	ACGAM2E	acgam[c] <=> acmana[c]
353	UAG2EMAi	h2o[c] + uacgam[c] -> acmana[c] + h[c] + udp[c]
354	ACETONEt2	acetone[e] + h[e] <=> acetone[c] + h[c]
354	EX_acetone_e	acetone[e] <=>
355	ACCOACm	accoa[m] + atp[m] + hco3[m] -> adp[m] + h[m] + malcoa[m] + pi[m]
355	MCDm	h[m] + malcoa[m] -> accoa[m] + co2[m]
356	ACALDtm	acald[m] <=> acald[c]
356	ALDD2xm	acald[m] + h2o[m] + nad[m] -> ac[m] + 2 h[m] + nadh[m]
357	ACALDt	acald[e] <=> acald[c]
357	EX_acald_e	acald[e] <=>
358	ACACt2	acac[e] + h[e] <=> acac[c] + h[c]
358	EX_acac_e	acac[e] <=>
359	ACACT1rm	2 accoa[m] <=> aacoa[m] + coa[m]
359	HMGCOASim	aacoa[m] + accoa[m] + h2o[m] -> coa[m] + h[m] + hmgcoa[m]
360	ACACT1	2 accoa[c] -> aacoa[c] + coa[c]
360	ACACT1r	2 accoa[c] <=> aacoa[c] + coa[c]
361	ABUTt2r	4abut[e] + h[e] <=> 4abut[c] + h[c]
361	GABAVESSEC	3 4abut[c] + atp[c] + h2o[c] -> adp[c] + h[c] + pi[c] + 3 4abut[e]
362	ABUTD	4abutn[c] + h2o[c] + nad[c] -> 4abut[c] + 2 h[c] + nadh[c]
362	PTRCOX1	h2o[c] + o2[c] + ptrc[c] -> 4abutn[c] + h2o2[c] + nh4[c]
363	A4GNT2g	core2[g] + uacgam[g] -> gncore2[g] + h[g] + udp[g]
363	DM_gncore2_g	gncore2[g] ->
364	7THFtm	7thf[m] -> 7thf[c]
364	FPGS3m	6thf[m] + atp[m] + glu-L[m] -> 7thf[m] + adp[m] + h[m] + pi[m]
365	7THFtl	7thf[c] -> 7thf[l]
365	GGH_7THFl	7thf[l] + h2o[l] -> 6thf[l] + glu-L[l]
366	7DHFtm	7dhf[m] -> 7dhf[c]
366	FPGS6m	6dhf[m] + atp[m] + glu-L[m] -> 7dhf[m] + adp[m] + h[m] + pi[m]
367	7DHFtl	7dhf[c] -> 7dhf[l]
367	GGH_7DHFl	7dhf[l] + h2o[l] -> 6dhf[l] + glu-L[l]
368	5HTRPVESSEC	3 5htrp[c] + 2 atp[c] + 2 h2o[c] -> 2 adp[c] + 2 h[c] + 2 pi[c] + 3 5htrp[e]
368	EX_5htrp_e	5htrp[e] <=>
369	5ADTSTSTERONEte	5adtststerone[e] <=> 5adtststerone[c]
369	EX_5adtststerone_e	5adtststerone[e] <=>
370	41R1H2MAE12BOOX	adrnl[c] + h2o[c] + o2[c] -> 34dhmald[c] + h2o2[c] + mma[c]
370	MAOX	h2o[c] + mma[c] + o2[c] -> fald[c] + h2o2[c] + nh4[c]
371	3MLDAt	3mlda[c] <=> 3mlda[e]
371	EX_3mlda_e	3mlda[e] <=>
372	34DHPHEt	34dhphe[e] <=> 34dhphe[c]
372	EX_34dhphe_e	34dhphe[e] <=>
373	34DHOXPEGt	34dhoxpeg[c] <=> 34dhoxpeg[e]
373	EX_34dhoxpeg_e	34dhoxpeg[e] <=>
374	2AMACHYD	2amac[c] + h2o[c] -> nh4[c] + pyr[c]
374	SERHL	ser-L[c] -> 2amac[c] + h2o[c]
375	25HVITD3tin_m	25hvitd3[c] -> 25hvitd3[m]
375	25HVITD3tm	25hvitd3[m] -> 25hvitd3[c]
376	25HVITD2tin_m	25hvitd2[c] -> 25hvitd2[m]
376	25HVITD2tm	25hvitd2[m] -> 25hvitd2[c]
377	25HVITD2t	25hvitd2[c] -> 25hvitd2[e]
377	25HVITD2tin	25hvitd2[e] -> 25hvitd2[c]
378	10FTHFtl	10fthf[c] <=> 10fthf[l]
378	GGH_10FTHF5GLUl	10fthf5glu[l] + 4 h2o[l] -> 10fthf[l] + 4 glu-L[l]
379	10FTHF7GLUtm	10fthf7glu[m] -> 10fthf7glu[c]
379	FPGS9m	10fthf6glu[m] + atp[m] + glu-L[m] -> 10fthf7glu[m] + adp[m] + h[m] + pi[m]
380	10FTHF7GLUtl	10fthf7glu[c] -> 10fthf7glu[l]
380	GGH_10FTHF7GLUl	10fthf7glu[l] + h2o[l] -> 10fthf6glu[l] + glu-L[l]

## Sheet: co_set_mn
Co-set Number	Reaction	Formula
1	3DPHBH1	3dphb[m] + h[m] + nadh[m] + o2[m] -> 3dpdhb[m] + h2o[m] + nad[m]
1	4HBZCOAFm	coa[m] + coucoa[m] + h2o[m] + nad[m] -> 4hbzcoa[m] + accoa[m] + h[m] + nadh[m]
1	4HBZFm	4hbzcoa[m] + h2o[m] -> 4hbz[m] + coa[m] + h[m]
1	AMETt2m	amet[c] + ahcys[m] <=> ahcys[c] + amet[m]
1	COQ3m	2dpmhobq[m] + amet[m] -> ahcys[m] + h[m] + q10[m]
1	COQ5m	2dp6mobq[m] + amet[m] -> 2dp6mobq_me[m] + ahcys[m] + h[m]
1	COQ6m	2dp6mep[m] + o2[m] -> 2dp6mobq[m] + h2o[m]
1	COQ7m	2dp6mobq_me[m] + h[m] + nadph[m] + o2[m] -> 2dpmhobq[m] + h2o[m] + nadp[m]
1	COUCOAFm	T4hcinnm[m] + atp[m] + coa[m] -> amp[m] + coucoa[m] + ppi[m]
1	DECDPtm	decdp[c] <=> decdp[m]
1	DHDPBMTm	3dpdhb[m] + amet[m] -> 3dpdhb_me[m] + ahcys[m] + h[m]
1	DPHMBDCm	3dpdhb_me[m] + h[m] -> 2dp6mep[m] + co2[m]
1	DPPS	frdp[c] + 7 ipdp[c] -> decdp[c] + 7 ppi[c]
1	HBZOPT10m	4hbz[m] + decdp[m] -> 3dphb[m] + ppi[m]
1	IPDPtx	ipdp[x] <=> ipdp[c]
1	T4HCINNMFM	34hpl[m] -> T4hcinnm[m] + h2o[m]
1	sink_q10_m	q10[m] <=>
2	5AOPtm	5aop[c] <=> 5aop[m]
2	ALASm	gly[m] + h[m] + succoa[m] -> 5aop[m] + co2[m] + coa[m]
2	BILIRED	biliverd[c] + h[c] + nadph[c] -> bilirub[c] + nadp[c]
2	COt	co[c] <=> co[e]
2	CPPPGO	cpppg3[c] + 2 h[c] + o2[c] -> 2 co2[c] + 2 h2o[c] + pppg9[c]
2	EX_co_e	co[e] <=>
2	FCLTm	fe2[m] + ppp9[m] -> 2 h[m] + pheme[m]
2	FE2tm	fe2[c] + h[c] -> fe2[m] + h[m]
2	HMBS	h2o[c] + 4 ppbng[c] -> hmbil[c] + 4 nh4[c]
2	HOXG	5 h[c] + 3 nadph[c] + 3 o2[c] + pheme[c] -> biliverd[c] + co[c] + fe2[c] + 3 h2o[c] + 3 nadp[c]
2	PHEMEtm	pheme[m] <=> pheme[c]
2	PPBNGS	2 5aop[c] -> h[c] + 2 h2o[c] + ppbng[c]
2	PPPG9tm	pppg9[c] <=> pppg9[m]
2	PPPGOm	3 o2[m] + 2 pppg9[m] -> 6 h2o[m] + 2 ppp9[m]
2	UPP3S	hmbil[c] -> h2o[c] + uppg3[c]
2	UPPDC1	4 h[c] + uppg3[c] -> 4 co2[c] + cpppg3[c]
3	C14STRr	44mctr[r] + h[r] + nadph[r] -> 44mzym[r] + nadp[r]
3	C3STDH1Pr	4mzym_int1[r] + nadp[r] -> 4mzym_int2[r] + co2[r] + h[r] + nadph[r]
3	C3STKR2r	h[r] + nadph[r] + zym_int2[r] -> nadp[r] + zymst[r]
3	C4STMO1r	44mzym[r] + 3 h[r] + 3 nadph[r] + 3 o2[r] -> 4mzym_int1[r] + 4 h2o[r] + 3 nadp[r]
3	C4STMO2Pr	4mzym_int2[r] + nadp[r] + o2[r] -> co2[r] + h[r] + nadph[r] + zym_int2[r]
3	CO2ter	co2[c] <=> co2[r]
3	FADH2tru	fadh2[c] -> fadh2[r]
3	FADtru	fad[r] -> fad[c]
3	FORtr	for[c] <=> for[r]
3	FRDPtr	frdp[x] <=> frdp[r]
3	LNS14DMr	2 h[r] + lanost[r] + 3 nadph[r] + 3 o2[r] -> 44mctr[r] + for[r] + 4 h2o[r] + 3 nadp[r]
3	LNSTLSr	Ssq23epx[r] -> lanost[r]
3	PROD2	fad[c] + pro-L[c] -> 1pyr5c[c] + fadh2[c] + h[c]
3	SQLEr	h[r] + nadph[r] + o2[r] + sql[r] -> Ssq23epx[r] + h2o[r] + nadp[r]
3	SQLSr	2 frdp[r] + h[r] + nadph[r] -> nadp[r] + 2 ppi[r] + sql[r]
4	ADPtx	adp[c] <=> adp[x]
4	ATPtx	atp[c] <=> atp[x]
4	CO2tp	co2[c] <=> co2[x]
4	DMATTx	dmpp[x] + ipdp[x] -> grdp[x] + ppi[x]
4	DPMVDx	5dpmev[x] + atp[x] -> adp[x] + co2[x] + ipdp[x] + pi[x]
4	GRTTx	grdp[x] + ipdp[x] -> frdp[x] + ppi[x]
4	HMGCOARx	2 h[x] + hmgcoa[x] + 2 nadph[x] -> coa[x] + mev-R[x] + 2 nadp[x]
4	IPDDIx	ipdp[x] <=> dmpp[x]
4	MEVK1x	atp[x] + mev-R[x] -> 5pmev[x] + adp[x] + h[x]
4	NADPHtxu	nadph[c] -> nadph[x]
4	NADPtxu	nadp[x] -> nadp[c]
4	PItx	pi[c] <=> pi[x]
4	PMEVKx	5pmev[x] + atp[x] -> 5dpmev[x] + adp[x]
4	PPItx	ppi[c] <=> ppi[x]
5	ACGAMK	acgam[c] + atp[c] -> acgam6p[c] + adp[c] + h[c]
5	ACGAMtly	acgam[l] -> acgam[c]
5	AHEXASE2ly	3 h2o[l] + n2m2nmn[l] -> 3 acgam[l] + m2mn[l]
5	A_MANASEly	2 h2o[l] + m2mn[l] -> 2 man[l] + mn[l]
5	B_MANNASEly	h2o[l] + mn[l] -> acgam[l] + man[l]
5	DM_Asn_X_Ser_Thr_ly	Asn-X-Ser/Thr[l] ->
5	ENGASE2ly	h2o[l] + n2m2nm[l] -> acgam[l] + n2m2nmn[l]
5	EX_n2m2nmasn_e	n2m2nmasn[e] <=>
5	GASNASE2ly	h2o[l] + n2m2nmasn[l] -> Asn-X-Ser/Thr[l] + n2m2nm[l]
5	HEX4	atp[c] + man[c] -> adp[c] + h[c] + man6p[c]
5	MANtly	man[l] -> man[c]
5	N2M2NMASNtly	n2m2nmasn[e] -> n2m2nmasn[l]
6	B3GNT38g	galside_hs[g] + udpgal[g] -> digalside_hs[g] + h[g] + udp[g]
6	DIGALSIDEtg	digalside_hs[c] <=> digalside_hs[g]
6	DIGALSIDEtl	digalside_hs[c] <=> digalside_hs[l]
6	GALK	atp[c] + gal[c] -> adp[c] + gal1p[c] + h[c]
6	GALSIDEtg	galside_hs[c] <=> galside_hs[g]
6	GALSIDEtl	galside_hs[c] <=> galside_hs[l]
6	GALtly	gal[l] -> gal[c]
6	GLAl	digalside_hs[l] + h2o[l] -> gal[l] + galside_hs[l]
6	NDP7g	h2o[g] + udp[g] -> h[g] + pi[g] + ump[g]
6	PItg	pi[g] -> pi[c]
6	UDPGALtg	udpgal[c] + ump[g] <=> ump[c] + udpgal[g]
7	DGULND	3dhguln[c] + h[c] <=> co2[c] + xylu-L[c]
7	GLCURter	glcur[c] -> glcur[r]
7	GULN3D	guln[c] + nad[c] <=> 3dhguln[c] + h[c] + nadh[c]
7	GULNter	guln[r] -> guln[c]
7	TALA	g3p[c] + s7p[c] <=> e4p[c] + f6p[c]
7	TKT1	r5p[c] + xu5p-D[c] <=> g3p[c] + s7p[c]
7	TKT2	e4p[c] + xu5p-D[c] <=> f6p[c] + g3p[c]
7	XYLK	atp[c] + xylu-D[c] -> adp[c] + h[c] + xu5p-D[c]
7	XYLTD_Dr	nad[c] + xylt[c] <=> h[c] + nadh[c] + xylu-D[c]
7	XYLUR	h[c] + nadph[c] + xylu-L[c] <=> nadp[c] + xylt[c]
8	ADSL2	25aics[c] -> aicar[c] + fum[c]
8	AICART	10fthf[c] + aicar[c] <=> fprica[c] + thf[c]
8	AIRCr	air[c] + co2[c] <=> 5aizc[c] + h[c]
8	GARFT	10fthf[c] + gar[c] <=> fgam[c] + h[c] + thf[c]
8	GLUPRT	gln-L[c] + h2o[c] + prpp[c] -> glu-L[c] + ppi[c] + pram[c]
8	IMPC	h2o[c] + imp[c] <=> fprica[c]
8	PRAGSr	atp[c] + gly[c] + pram[c] <=> adp[c] + gar[c] + h[c] + pi[c]
8	PRAIS	atp[c] + fpram[c] -> adp[c] + air[c] + 2 h[c] + pi[c]
8	PRASCS	5aizc[c] + asp-L[c] + atp[c] <=> 25aics[c] + adp[c] + h[c] + pi[c]
8	PRFGS	atp[c] + fgam[c] + gln-L[c] + h2o[c] -> adp[c] + fpram[c] + glu-L[c] + h[c] + pi[c]
9	CYSAMO	cysam[c] + o2[c] -> 2 h[c] + hyptaur[c]
9	EX_taur_e	taur[e] <=>
9	HYPTROX	2 h[c] + 2 hyptaur[c] + o2[c] -> 2 taur[c]
9	PAN4PP	h2o[c] + pan4p[c] -> pi[c] + ptth[c]
9	PNTEH	h2o[c] + ptth[c] -> cysam[c] + pnto-R[c]
9	PNTK	atp[c] + pnto-R[c] -> 4ppan[c] + adp[c] + h[c]
9	PPCDC	4ppcys[c] + h[c] -> co2[c] + pan4p[c]
9	PPNCL3	4ppan[c] + atp[c] + cys-L[c] -> 4ppcys[c] + amp[c] + h[c] + ppi[c]
9	TAURt4_2r	2 na1[e] + taur[e] <=> 2 na1[c] + taur[c]
10	AHC	ahcys[c] + h2o[c] <=> adn[c] + hcys-L[c]
10	GNMT	amet[c] + gly[c] -> ahcys[c] + h[c] + sarcs[c]
10	METAT	atp[c] + h2o[c] + met-L[c] -> amet[c] + pi[c] + ppi[c]
10	METS	5mthf[c] + hcys-L[c] -> h[c] + met-L[c] + thf[c]
10	MTHFCm	h2o[m] + methf[m] <=> 10fthf[m] + h[m]
10	MTHFDm	mlthf[m] + nadp[m] <=> methf[m] + nadph[m]
10	MTHFR3	2 h[c] + mlthf[c] + nadph[c] -> 5mthf[c] + nadp[c]
10	SARCStm	sarcs[c] -> sarcs[m]
10	SARDHm	fad[m] + sarcs[m] + thf[m] -> fadh2[m] + gly[m] + mlthf[m]
11	ACACtx	acac[c] <=> acac[x]
11	COAtm	coa[c] <=> coa[m]
11	COAtp	coa[c] <=> coa[x]
11	CRNCARtp	crn[c] + acrn[x] -> acrn[c] + crn[x]
11	CSNATp	accoa[x] + crn[x] <=> acrn[x] + coa[x]
11	HMGCOAtm	hmgcoa[c] <=> hmgcoa[m]
11	HMGCOAtx	hmgcoa[c] <=> hmgcoa[x]
11	HMGLx	hmgcoa[x] -> acac[x] + accoa[x]
12	1PPDCRp	1pipdn2c[x] + h[x] + nadh[x] -> Lpipecol[x] + nad[x]
12	AAPSAS	h[c] + h2o[c] + thp2c[c] -> L2aadp6sa[c]
12	AASAD3	L2aadp6sa[c] + h2o[c] + nad[c] -> L2aadp[c] + 2 h[c] + nadh[c]
12	LPCOXp	Lpipecol[x] + o2[x] -> h[x] + h2o2[x] + thp2c[x]
12	LYSOXp	h2o[x] + lys-L[x] + o2[x] -> 6a2ohxnt[x] + h2o2[x] + nh4[x]
12	LYStip	lys-L[c] -> lys-L[x]
12	PPD2CSPp	6a2ohxnt[x] -> 1pipdn2c[x] + h2o[x]
12	THP2Ctp	thp2c[c] <=> thp2c[x]
13	ACOAO7p	o2[x] + pmtcoa[x] -> h2o2[x] + hdd2coa[x]
13	C161CPT12	crn[c] + hdd2coa[c] -> coa[c] + hdd2crn[c]
13	C161CPT22	coa[m] + hdd2crn[m] -> crn[m] + hdd2coa[m]
13	C161CRN2t	hdd2crn[c] -> hdd2crn[m]
13	FAOXC161802m	4 coa[m] + 3 fad[m] + 4 h2o[m] + hdd2coa[m] + 4 nad[m] -> 4 accoa[m] + 3 fadh2[m] + 4 h[m] + 4 nadh[m] + occoa[m]
13	HDD2COAtx	hdd2coa[c] <=> hdd2coa[x]
13	PMTCOAtx	pmtcoa[c] <=> pmtcoa[x]
14	11DOCRTSTRNtm	11docrtstrn[c] <=> 11docrtstrn[m]
14	11DOCRTSTRNtr	11docrtstrn[c] <=> 11docrtstrn[r]
14	CRTSTRNt	crtstrn[e] <=> crtstrn[c]
14	CRTSTRNtm	crtstrn[c] <=> crtstrn[m]
14	EX_crtstrn_e	crtstrn[e] <=>
14	P45011B11m	11docrtstrn[m] + h[m] + nadph[m] + o2[m] -> crtstrn[m] + h2o[m] + nadp[m]
14	P45021A1r	h[r] + nadph[r] + o2[r] + prgstrn[r] -> 11docrtstrn[r] + h2o[r] + nadp[r]
15	11DOCRTSLtm	11docrtsl[c] <=> 11docrtsl[m]
15	11DOCRTSLtr	11docrtsl[c] <=> 11docrtsl[r]
15	CRTSLt	crtsl[e] <=> crtsl[c]
15	CRTSLtm	crtsl[c] <=> crtsl[m]
15	EX_crtsl_e	crtsl[e] <=>
15	P45011B12m	11docrtsl[m] + h[m] + nadph[m] + o2[m] -> crtsl[m] + h2o[m] + nadp[m]
15	P45021A2r	17ahprgstrn[r] + h[r] + nadph[r] + o2[r] -> 11docrtsl[r] + h2o[r] + nadp[r]
16	GLACter	glac[c] <=> glac[r]
16	GLNLASEer	guln[r] + h[r] <=> gullac[r] + h2o[r]
16	GLRASE	gullac[c] + nadp[c] <=> glac[c] + h[c] + nadph[c]
16	GULLACter	gullac[c] -> gullac[r]
16	GULNDer	glcur[r] + h[r] + nadph[r] <=> guln[r] + nadp[r]
16	UROLACer	glcur[r] + h[r] <=> glac[r] + h2o[r]
17	DCT	L-dpchrm[c] <=> 56dihindlcrbxlt[c]
17	DM_melanin_c	melanin[c] ->
17	DOPACHRMISO	2 2c23dh56dhoxin[c] + o2[c] -> 2 L-dpchrm[c] + 2 h2o[c]
17	DOPAQNISO1	dopaqn[c] <=> 2c23dh56dhoxin[c] + h[c]
17	TYRASE	56dihindlcrbxlt[c] -> melanin[c]
17	TYRDOPO3	2 34dhphe[c] + o2[c] -> 2 dopaqn[c] + 2 h2o[c]
18	ATPtn	atp[c] <=> atp[n]
18	NADtn	nad[n] <=> nad[c]
18	NMNATn	atp[n] + h[n] + nmn[n] -> nad[n] + ppi[n]
18	NMNATr	atp[c] + h[c] + nmn[c] <=> nad[c] + ppi[c]
18	NMNtn	nmn[c] <=> nmn[n]
18	PPAn	h2o[n] + ppi[n] -> h[n] + 2 pi[n]
19	ARGSL	argsuc[c] <=> arg-L[c] + fum[c]
19	ARGSS	asp-L[c] + atp[c] + citr-L[c] -> amp[c] + argsuc[c] + h[c] + ppi[c]
19	EX_no_e	no[e] <=>
19	NOS1	arg-L[c] + h[c] + nadph[c] + o2[c] -> h2o[c] + nadp[c] + nwharg[c]
19	NOS2	nadph[c] + 2 nwharg[c] + 2 o2[c] -> 2 citr-L[c] + h[c] + 2 h2o[c] + nadp[c] + 2 no[c]
19	NOt	no[e] <=> no[c]
20	ALAR	ala-L[c] <=> ala-D[c]
20	ALATA_L	akg[c] + ala-L[c] <=> glu-L[c] + pyr[c]
20	DALAOXx	ala-D[x] + h2o[x] + o2[x] -> h2o2[x] + nh4[x] + pyr[x]
20	DALAxt	ala-D[c] -> ala-D[x]
20	NH4tp	nh4[c] <=> nh4[x]
20	PYRt2p	h[c] + pyr[c] <=> h[x] + pyr[x]
21	AGTix	ala-L[x] + glx[x] -> gly[x] + pyr[x]
21	GCALDD	gcald[c] + h2o[c] + nad[c] -> glyclt[c] + 2 h[c] + nadh[c]
21	HPYRDC	h[c] + hpyr[c] -> co2[c] + gcald[c]
21	HPYRtp	hpyr[c] <=> hpyr[x]
21	SERtp	ser-L[c] <=> ser-L[x]
21	SPTix	pyr[x] + ser-L[x] -> ala-L[x] + hpyr[x]
22	3HAO	3hanthrn[c] + o2[c] -> cmusa[c] + h[c]
22	AM6SAD	am6sa[c] + h2o[c] + nad[c] -> amuco[c] + 2 h[c] + nadh[c]
22	AMCOXO	amuco[c] + h[c] + h2o[c] + nadph[c] -> 2oxoadp[c] + nadp[c] + nh4[c]
22	HKYNH	h2o[c] + hLkynr[c] -> 3hanthrn[c] + ala-L[c]
22	KYN3OX	Lkynr[c] + h[c] + nadph[c] + o2[c] -> h2o[c] + hLkynr[c] + nadp[c]
22	PCLAD	cmusa[c] + h[c] -> am6sa[c] + co2[c]
23	FTCD	5forthf[c] + 2 h[c] -> methf[c] + nh4[c]
23	GluForTx	forglu[c] + h[c] + thf[c] -> 5forthf[c] + glu-L[c]
23	HISD	his-L[c] -> nh4[c] + urcan[c]
23	IZPN	4izp[c] + h2o[c] -> forglu[c] + h[c]
23	URCN	h2o[c] + urcan[c] -> 4izp[c]
24	FALDtly	fald[l] <=> fald[c]
24	H2O2tly	h2o2[c] <=> h2o2[l]
24	H2Otly	h2o[c] <=> h2o[l]
24	MEOHtly	meoh[c] <=> meoh[l]
24	PRDXl	h2o2[l] + meoh[l] -> fald[l] + 2 h2o[l]
25	EX_xoltri24_e	xoltri24[e] <=>
25	P45039A1r	h[r] + nadph[r] + o2[r] + xol24oh[r] -> h2o[r] + nadp[r] + xoltri24[r]
25	P45046A1r	chsterol[r] + h[r] + nadph[r] + o2[r] -> h2o[r] + nadp[r] + xol24oh[r]
25	XOLTRI24tc	xoltri24[r] <=> xoltri24[c]
25	XOLTRI24te	xoltri24[c] <=> xoltri24[e]
26	EX_lcts_e	lcts[e] <=>
26	GLCtg	glc-D[c] <=> glc-D[g]
26	LCTStg	lcts[g] -> lcts[e]
26	UDPG4E	udpg[c] <=> udpgal[c]
26	UGALGTg	glc-D[g] + udpgal[g] -> h[g] + lcts[g] + udp[g]
27	DESAT18_9	h[c] + lnlccoa[c] + nadh[c] + o2[c] -> 2 h2o[c] + lnlncgcoa[c] + nad[c]
27	FAOXC182806m	5 coa[m] + 3 fad[m] + 5 h2o[m] + lnlccoa[m] + 5 nad[m] -> 5 accoa[m] + 3 fadh2[m] + 5 h[m] + 5 nadh[m] + occoa[m]
27	LNLCCPT1	crn[c] + lnlccoa[c] -> coa[c] + lnlccrn[c]
27	LNLCCPT2	coa[m] + lnlccrn[m] -> crn[m] + lnlccoa[m]
27	LNLCCRNt	lnlccrn[c] -> lnlccrn[m]
28	CYSTA	akg[c] + cys-L[c] <=> glu-L[c] + mercppyr[c]
28	EX_mercplaccys_e	mercplaccys[e] <=>
28	MCLACCYSR	cys-L[c] + mercplac[c] + nad[c] -> h[c] + mercplaccys[c] + nadh[c]
28	MCLOR	mercplac[c] + nad[c] <=> h[c] + mercppyr[c] + nadh[c]
28	MERCPLACCYSt	mercplaccys[c] -> mercplaccys[e]
29	CTPS2	atp[c] + gln-L[c] + h2o[c] + utp[c] -> adp[c] + ctp[c] + glu-L[c] + 2 h[c] + pi[c]
29	CYTDn	cytd[n] + h[n] + h2o[n] -> nh4[n] + uri[n]
29	CYTDtn	cytd[c] <=> cytd[n]
29	NH4tn	nh4[c] <=> nh4[n]
29	Uritn	uri[c] <=> uri[n]
30	CMPACNAtg	cmpacna[c] + cmp[g] <=> cmp[c] + cmpacna[g]
30	DM_T_antigen_g	T_antigen[g] <=>
30	DM_dsT_antigen_g	dsT_antigen[g] ->
30	NS26T2g	cmpacna[g] + sT_antigen[g] -> cmp[g] + dsT_antigen[g] + h[g]
30	S23Tg	T_antigen[g] + cmpacna[g] -> cmp[g] + h[g] + sT_antigen[g]
31	CLPNDCOAtx	clpndcoa[c] <=> clpndcoa[x]
31	DESAT22_2p	clpndcoa[x] + h[x] + nadh[x] + o2[x] -> c226coa[x] + 2 h2o[x] + nad[x]
31	FAEL205	5 h[c] + malcoa[c] + 4 nadph[c] + o2[c] + tmndnccoa[c] -> clpndcoa[c] + co2[c] + coa[c] + 3 h2o[c] + 4 nadp[c]
31	FAOXC226205x	c226coa[x] + coa[x] + h2o[x] + nad[x] -> accoa[x] + h[x] + nadh[x] + tmndnccoa[x]
31	TMNDNCCOAtx	tmndnccoa[c] <=> tmndnccoa[x]
32	CERT1gt	crm_hs[c] <=> crm_hs[g]
32	CHOLPtg	cholp[c] <=> cholp[g]
32	SMPD3g	h2o[g] + sphmyln_hs[g] -> cholp[g] + crm_hs[g] + h[g]
32	SMS	crm_hs[c] + pchol_hs[c] -> dag_hs[c] + sphmyln_hs[c]
32	SPHMYLNtg	sphmyln_hs[c] <=> sphmyln_hs[g]
33	BETALDHxm	betald[m] + h2o[m] + nad[m] -> glyb[m] + 2 h[m] + nadh[m]
33	CHLtm	chol[c] <=> chol[m]
33	CHOLD2m	chol[m] + fad[m] -> betald[m] + fadh2[m]
33	EX_chol_e	chol[e] <=>
33	GLYBtm	glyb[m] <=> glyb[c]
34	ARTCOAL3	Rtotal3[c] + coa[c] <=> Rtotal3coa[c]
34	DGAT	Rtotal3coa[c] + dag_hs[c] -> coa[c] + tag_hs[c]
34	LPSe	h2o[e] + tag_hs[e] -> Rtotal3[e] + dag_hs[e] + h[e]
34	RTOTAL3t	Rtotal3[e] <=> Rtotal3[c]
34	TAGt	tag_hs[e] <=> tag_hs[c]
35	APOCFm	apoC[m] + lys-L[m] -> apoC-Lys[m] + h[m] + h2o[m]
35	APOC_LYS_BTNPm	apoC-Lys_btn[m] + h2o[m] -> apoC[m] + biocyt[m]
35	BACCLm	atp[m] + btn[m] + h[m] -> btamp[m] + ppi[m]
35	BTNDm	biocyt[m] + h2o[m] -> btn[m] + lys-L[m]
35	BTNPLm	apoC-Lys[m] + btamp[m] -> amp[m] + apoC-Lys_btn[m] + h[m]
36	4MPTNLte	4mptnl[c] <=> 4mptnl[e]
36	4MPTNLtm	4mptnl[c] <=> 4mptnl[m]
36	EX_4mptnl_e	4mptnl[e] <=>
36	P45011A1m	chsterol[m] + h[m] + nadph[m] + 2 o2[m] -> 4mptnl[m] + 2 h2o[m] + nadp[m] + prgnlone[m]
36	PRGNLONEtm	prgnlone[c] <=> prgnlone[m]
37	2OXOADOXm	2oxoadp[m] + coa[m] + nad[m] -> co2[m] + glutcoa[m] + nadh[m]
37	2OXOADPTm	2oxoadp[c] + akg[m] <=> akg[c] + 2oxoadp[m]
37	ECOAH1m	3hbcoa[m] <=> b2coa[m] + h2o[m]
37	GLUTCOADHm	fad[m] + glutcoa[m] + h[m] -> b2coa[m] + co2[m] + fadh2[m]
37	HACD1m	aacoa[m] + h[m] + nadh[m] <=> 3hbcoa[m] + nad[m]
38	2AMADPTm	L2aadp[c] + akg[m] <=> akg[c] + L2aadp[m]
38	AASAD3m	L2aadp6sa[m] + h2o[m] + nad[m] -> L2aadp[m] + 2 h[m] + nadh[m]
38	LYStm	lys-L[c] + h[m] <=> h[c] + lys-L[m]
38	SACCD3m	akg[m] + h[m] + lys-L[m] + nadph[m] -> h2o[m] + nadp[m] + saccrp-L[m]
38	SACCD4m	h2o[m] + nadp[m] + saccrp-L[m] -> L2aadp6sa[m] + glu-L[m] + h[m] + nadph[m]
39	IDPtn	idp[c] <=> idp[n]
39	ITPtn	itp[c] <=> itp[n]
39	NDPK9	atp[c] + idp[c] <=> adp[c] + itp[c]
39	NDPK9n	atp[n] + idp[n] <=> adp[n] + itp[n]
40	H2O2tn	h2o2[c] <=> h2o2[n]
40	O2Stn	o2s[c] <=> o2s[n]
40	O2tn	o2[c] <=> o2[n]
40	SPODMn	2 h[n] + 2 o2s[n] -> h2o2[n] + o2[n]
41	GLXtp	glx[c] <=> glx[x]
41	GLYCLTDy	glx[c] + h[c] + nadph[c] -> glyclt[c] + nadp[c]
41	GLYCLTtp	glyclt[c] -> glyclt[x]
41	GLYCTO1p	glyclt[x] + o2[x] -> glx[x] + h2o2[x]
42	FAOXC183806m	5 coa[m] + 5 h2o[m] + lnlncgcoa[m] + 5 nad[m] + 2 o2[m] -> 5 accoa[m] + 5 h[m] + 2 h2o2[m] + 5 nadh[m] + occoa[m]
42	LNLNCGCPT1	crn[c] + lnlncgcoa[c] -> coa[c] + lnlncgcrn[c]
42	LNLNCGCPT2	coa[m] + lnlncgcrn[m] -> crn[m] + lnlncgcoa[m]
42	LNLNCGCRNt	lnlncgcrn[c] -> lnlncgcrn[m]
43	FAOXC183803m	5 coa[m] + 2 fad[m] + 5 h2o[m] + lnlncacoa[m] + 5 nad[m] -> 5 accoa[m] + 2 fadh2[m] + 5 h[m] + 5 nadh[m] + occoa[m]
43	LNLNCACPT1	crn[c] + lnlncacoa[c] -> coa[c] + lnlncacrn[c]
43	LNLNCACPT2	coa[m] + lnlncacrn[m] -> crn[m] + lnlncacoa[m]
43	LNLNCACRNt	lnlncacrn[c] -> lnlncacrn[m]
44	FAOXC18280m	5 coa[m] + 3 fad[m] + 5 h2o[m] + lneldccoa[m] + 5 nad[m] -> 5 accoa[m] + 3 fadh2[m] + 5 h[m] + 5 nadh[m] + occoa[m]
44	LNELDCCPT1	crn[c] + lneldccoa[c] -> coa[c] + lneldccrn[c]
44	LNELDCCPT2	coa[m] + lneldccrn[m] -> crn[m] + lneldccoa[m]
44	LNELDCCRNt	lneldccrn[c] -> lneldccrn[m]
45	FAOXC1811602m	5 coa[m] + 4 fad[m] + 5 h2o[m] + 5 nad[m] + vacccoa[m] -> 5 accoa[m] + 4 fadh2[m] + 5 h[m] + 5 nadh[m] + occoa[m]
45	VACCCPT1	crn[c] + vacccoa[c] -> coa[c] + vacccrn[c]
45	VACCCPT2	coa[m] + vacccrn[m] -> crn[m] + vacccoa[m]
45	VACCCRNt	vacccrn[c] -> vacccrn[m]
46	FAOXC140	6 coa[m] + 6 fad[m] + 6 h2o[m] + 6 nad[m] + tdcoa[m] -> 7 accoa[m] + 6 fadh2[m] + 6 h[m] + 6 nadh[m]
46	TTDCPT1	crn[c] + tdcoa[c] -> coa[c] + ttdcrn[c]
46	TTDCPT2	coa[m] + ttdcrn[m] -> crn[m] + tdcoa[m]
46	TTDCRNt	ttdcrn[c] -> ttdcrn[m]
47	FACOAL191	atp[c] + coa[c] + prist[c] -> amp[c] + ppi[c] + pristcoa[c]
47	PRISTCOAtx	pristcoa[x] <=> pristcoa[c]
47	PRISTtx	prist[x] <=> prist[c]
47	PTE3x	h2o[x] + pristcoa[x] -> coa[x] + h[x] + prist[x]
48	EX_whddca_e	whddca[e] <=>
48	FACOAL120	atp[c] + coa[c] + ddca[c] <=> amp[c] + ddcacoa[c] + ppi[c]
48	FAH1	ddca[c] + h[c] + nadph[c] + o2[c] -> h2o[c] + nadp[c] + whddca[c]
48	WHDDCAte	whddca[e] <=> whddca[c]
49	EX_sl_L_e	sl-L[e] <=>
49	LCYSTAT	Lcyst[c] + akg[c] <=> 3spyr[c] + glu-L[c]
49	SLDt	sl-L[c] -> sl-L[e]
49	SLDx	nad[c] + sl-L[c] <=> 3spyr[c] + h[c] + nadh[c]
50	EX_pheacgln_e	pheacgln[e] <=>
50	PACCOAL	atp[c] + coa[c] + pac[c] -> amp[c] + phaccoa[c] + ppi[c]
50	PHACCOAGLNAC	gln-L[c] + phaccoa[c] -> coa[c] + pheacgln[c]
50	PHEACGLNt	pheacgln[c] <=> pheacgln[e]
51	ELAIDCPT1	crn[c] + od2coa[c] -> coa[c] + elaidcrn[c]
51	ELAIDCPT2	coa[m] + elaidcrn[m] -> crn[m] + od2coa[m]
51	ELAIDCRNt	elaidcrn[c] -> elaidcrn[m]
51	FAOXC1811601m	5 coa[m] + 4 fad[m] + 5 h2o[m] + 5 nad[m] + od2coa[m] -> 5 accoa[m] + 4 fadh2[m] + 5 h[m] + 5 nadh[m] + occoa[m]
52	EICOSTETCPT1	crn[c] + eicostetcoa[c] -> coa[c] + eicostetcrn[c]
52	EICOSTETCPT2	coa[m] + eicostetcrn[m] -> crn[m] + eicostetcoa[m]
52	EICOSTETCRNt	eicostetcrn[c] -> eicostetcrn[m]
52	FAOXC204184m	coa[m] + eicostetcoa[m] + fad[m] + h2o[m] + nad[m] -> accoa[m] + fadh2[m] + h[m] + nadh[m] + strdnccoa[m]
53	DUDPtn	dudp[c] <=> dudp[n]
53	DUMPtn	dump[c] <=> dump[n]
53	DUTPDPn	dutp[n] + h2o[n] -> dump[n] + h[n] + ppi[n]
53	NDPK6n	atp[n] + dudp[n] <=> adp[n] + dutp[n]
54	DLNLCGCPT1	crn[c] + dlnlcgcoa[c] -> coa[c] + dlnlcgcrn[c]
54	DLNLCGCPT2	coa[m] + dlnlcgcrn[m] -> crn[m] + dlnlcgcoa[m]
54	DLNLCGCRNt	dlnlcgcrn[c] -> dlnlcgcrn[m]
54	FAOXC2031836m	coa[m] + dlnlcgcoa[m] + fad[m] + h2o[m] + nad[m] -> accoa[m] + fadh2[m] + h[m] + lnlncgcoa[m] + nadh[m]
55	DIDPtn	didp[c] <=> didp[n]
55	DITPtn	ditp[c] <=> ditp[n]
55	NDPK10	atp[c] + didp[c] <=> adp[c] + ditp[c]
55	NDPK10n	atp[n] + didp[n] <=> adp[n] + ditp[n]
56	CK	atp[m] + creat[m] <=> adp[m] + pcreat[m]
56	CKc	atp[c] + creat[c] <=> adp[c] + pcreat[c]
56	CREATtmdiffir	creat[c] -> creat[m]
56	PCREATtmdiffir	pcreat[m] -> pcreat[c]
57	CHOLtr	chol[r] <=> chol[c]
57	PA_HSter	pa_hs[c] <=> pa_hs[r]
57	PCHOLPr_hs	h2o[r] + pchol_hs[r] -> chol[r] + h[r] + pa_hs[r]
57	PCHOL_HSter	pchol_hs[c] <=> pchol_hs[r]
58	CHOLtg	chol[g] <=> chol[c]
58	PA_HStg	pa_hs[c] <=> pa_hs[g]
58	PCHOLPg_hs	h2o[g] + pchol_hs[g] -> chol[g] + h[g] + pa_hs[g]
58	PCHOL_HStg	pchol_hs[c] <=> pchol_hs[g]
59	C181CPT1	crn[c] + odecoa[c] -> coa[c] + odecrn[c]
59	C181CPT2	coa[m] + odecrn[m] -> crn[m] + odecoa[m]
59	C181CRNt	odecrn[c] -> odecrn[m]
59	FAOXC1811603m	5 coa[m] + 4 fad[m] + 5 h2o[m] + 5 nad[m] + odecoa[m] -> 5 accoa[m] + 4 fadh2[m] + 5 h[m] + 5 nadh[m] + occoa[m]
60	C180CPT1	crn[c] + stcoa[c] -> coa[c] + stcrn[c]
60	C180CPT2	coa[m] + stcrn[m] -> crn[m] + stcoa[m]
60	C180CRNt	stcrn[c] -> stcrn[m]
60	FAOXC180	coa[m] + fad[m] + h2o[m] + nad[m] + stcoa[m] -> accoa[m] + fadh2[m] + h[m] + nadh[m] + pmtcoa[m]
61	C161CPT1	crn[c] + hdcoa[c] -> coa[c] + hdcecrn[c]
61	C161CPT2	coa[m] + hdcecrn[m] -> crn[m] + hdcoa[m]
61	C161CRNt	hdcecrn[c] -> hdcecrn[m]
61	FAOXC16180m	4 coa[m] + 3 fad[m] + 4 h2o[m] + hdcoa[m] + 4 nad[m] -> 4 accoa[m] + 3 fadh2[m] + 4 h[m] + 4 nadh[m] + occoa[m]
62	BIOCYTtn	biocyt[c] <=> biocyt[n]
62	BTND1n	biocyt[n] + h2o[n] -> btn[n] + lys-L[n]
62	BTNtn	btn[c] <=> btn[n]
62	LYStn	lys-L[c] <=> lys-L[n]
63	BILGLCURt	hco3[c] + bilglcur[e] <=> bilglcur[c] + hco3[e]
63	BILGLCURtr	bilglcur[c] <=> bilglcur[r]
63	EX_bilglcur_e	bilglcur[e] <=>
63	UGT1A10r	bilirub[r] + 2 h[r] + udpglcur[r] <=> bilglcur[r] + udp[r]
64	BILDGLCURt	hco3[c] + bildglcur[e] <=> bildglcur[c] + hco3[e]
64	BILDGLCURtr	bildglcur[c] <=> bildglcur[r]
64	EX_bildglcur_e	bildglcur[e] <=>
64	UGT1A2r	bilirub[r] + 2 udpglcur[r] -> bildglcur[r] + 2 udp[r]
65	BHMT	glyb[c] + hcys-L[c] -> dmgly[c] + met-L[c]
65	DMGDHm	dmgly[m] + fad[m] + h2o[m] -> fadh2[m] + fald[m] + sarcs[m]
65	DMGtm	dmgly[c] <=> dmgly[m]
65	FALDtm	fald[m] <=> fald[c]
66	BDHm	bhb[m] + nad[m] <=> acac[m] + h[m] + nadh[m]
66	BHBt	bhb[e] + h[e] <=> bhb[c] + h[c]
66	BHBtm	bhb[c] + h[c] <=> bhb[m] + h[m]
66	EX_bhb_e	bhb[e] <=>
67	ASPCTr	asp-L[c] + cbp[c] <=> cbasp[c] + h[c] + pi[c]
67	CBPS	2 atp[c] + gln-L[c] + h2o[c] + hco3[c] -> 2 adp[c] + cbp[c] + glu-L[c] + 2 h[c] + pi[c]
67	DHORD9	dhor-S[c] + q10[m] -> orot[c] + q10h2[m]
67	DHORTS	dhor-S[c] + h2o[c] <=> cbasp[c] + h[c]
68	APOCF	apoC[c] + lys-L[c] -> apoC-Lys[c] + h[c] + h2o[c]
68	APOC_LYS_BTNP	apoC-Lys_btn[c] + h2o[c] -> apoC[c] + biocyt[c]
68	BACCL	atp[c] + btn[c] + h[c] -> btamp[c] + ppi[c]
68	BTNPL	apoC-Lys[c] + btamp[c] -> amp[c] + apoC-Lys_btn[c] + h[c]
69	APAT2rm	akg[m] + ala-B[m] <=> glu-L[m] + msa[m]
69	ASP1DC	asp-L[c] + h[c] -> ala-B[c] + co2[c]
69	BALAtmr	ala-B[c] <=> ala-B[m]
69	MMSAD3m	coa[m] + msa[m] + nad[m] -> accoa[m] + co2[m] + nadh[m]
70	ANDRSTRNte	andrstrn[e] <=> andrstrn[c]
70	ANDRSTRNtr	andrstrn[r] <=> andrstrn[c]
70	EX_andrstrn_e	andrstrn[e] <=>
70	SR5AR2r	andrstndn[r] + h[r] + nadph[r] -> andrstandn[r] + nadp[r]
71	ALDD20x	h2o[c] + id3acald[c] + nad[c] -> 2 h[c] + ind3ac[c] + nadh[c]
71	LTDCL	h[c] + trp-L[c] -> co2[c] + trypta[c]
71	TRYPTAOX	h2o[c] + o2[c] + trypta[c] -> h2o2[c] + id3acald[c] + nh4[c]
71	sink_ind3ac_c	ind3ac[c] <=>
72	ALCD21_L	12ppd-S[c] + nad[c] -> h[c] + lald-L[c] + nadh[c]
72	ALCD22_L	lald-L[c] + nad[c] -> h[c] + mthgxl[c] + nadh[c]
72	ALR2	h[c] + mthgxl[c] + nadph[c] -> acetol[c] + nadp[c]
72	ALR3	acetol[c] + h[c] + nadph[c] -> 12ppd-S[c] + nadp[c]
73	AGPAT1	Rtotal2coa[c] + alpa_hs[c] -> coa[c] + pa_hs[c]
73	DAGK_hs	atp[c] + dag_hs[c] <=> adp[c] + h[c] + pa_hs[c]
73	GLYK	atp[c] + glyc[c] -> adp[c] + glyc3p[c] + h[c]
73	GPAM_hs	Rtotalcoa[c] + glyc3p[c] -> alpa_hs[c] + coa[c]
74	ADRNCPT1	adrncoa[c] + crn[c] -> adrncrn[c] + coa[c]
74	ADRNCPT2	adrncrn[m] + coa[m] -> adrncoa[m] + crn[m]
74	ADRNCRNt	adrncrn[c] -> adrncrn[m]
74	FAOXC2242046m	adrncoa[m] + coa[m] + fad[m] + h2o[m] + nad[m] -> accoa[m] + arachdcoa[m] + fadh2[m] + h[m] + nadh[m]
75	ADHAPtx	adhap_hs[c] <=> adhap_hs[x]
75	DHAP1tx	dhap[c] <=> dhap[x]
75	DHAPAx	Rtotalcoa[x] + dhap[x] -> adhap_hs[x] + coa[x]
75	Rtotalcoap	Rtotalcoa[c] <=> Rtotalcoa[x]
76	ACNAMtn	acnam[c] -> acnam[n]
76	CMPACNAtn	cmpacna[n] -> cmpacna[c]
76	CMPSASn	acnam[n] + ctp[n] -> cmpacna[n] + ppi[n]
76	CTPtn	ctp[c] <=> ctp[n]
77	ACNAM9PL	acmanap[c] + h2o[c] + pep[c] -> acnamp[c] + pi[c]
77	ACNAMPH	acnamp[c] + h2o[c] -> acnam[c] + pi[c]
77	ACNMLr	acnam[c] <=> acmana[c] + pyr[c]
77	AMANK	acmana[c] + atp[c] -> acmanap[c] + adp[c] + h[c]
78	AACTOOR	aact[c] + h2o[c] + o2[c] -> h2o2[c] + mthgxl[c] + nh4[c]
78	AACTtm	aact[m] -> aact[c]
78	AOBUTDsm	2aobut[m] + h[m] -> aact[m] + co2[m]
78	GLYATm	accoa[m] + gly[m] <=> 2aobut[m] + coa[m]
79	6HTSTSTERONEte	6htststerone[c] <=> 6htststerone[e]
79	6HTSTSTERONEtr	6htststerone[c] <=> 6htststerone[r]
79	EX_6htststerone_e	6htststerone[e] <=>
79	P4503A7r	h[r] + nadph[r] + o2[r] + tststerone[r] -> 6htststerone[r] + h2o[r] + nadp[r]
80	4MOPt2im	4mop[c] + h[c] -> 4mop[m] + h[m]
80	LEUTA	akg[c] + leu-L[c] <=> 4mop[c] + glu-L[c]
80	LEUTAm	akg[m] + leu-L[m] <=> 4mop[m] + glu-L[m]
80	LEUt5m	leu-L[c] <=> leu-L[m]
81	3SALATAi	3sala[c] + akg[c] + h[c] -> 3snpyr[c] + glu-L[c]
81	3SPYRSP	3snpyr[c] + h2o[c] -> h[c] + pyr[c] + so3[c]
81	CYSO	cys-L[c] + o2[c] -> 3sala[c] + 2 h[c]
81	SULFOX	h2o[c] + so3[c] + 2 ficytC[m] -> 2 h[c] + so4[c] + 2 focytC[m]
82	3MOPt2im	3mop[c] + h[c] -> 3mop[m] + h[m]
82	ILETA	akg[c] + ile-L[c] <=> 3mop[c] + glu-L[c]
82	ILETAm	akg[m] + ile-L[m] <=> 3mop[m] + glu-L[m]
82	ILEt5m	ile-L[c] <=> ile-L[m]
83	3MOBt2im	3mob[c] + h[c] -> 3mob[m] + h[m]
83	VALTA	akg[c] + val-L[c] <=> 3mob[c] + glu-L[c]
83	VALTAm	akg[m] + val-L[m] <=> 3mob[m] + glu-L[m]
83	VALt5m	val-L[c] <=> val-L[m]
84	3DSPHR	3dsphgn[c] + h[c] + nadph[c] -> nadp[c] + sphgn[c]
84	DHCRD1	dhcrm_hs[c] + nadp[c] -> crm_hs[c] + h[c] + nadph[c]
84	DSAT	Rtotalcoa[c] + sphgn[c] -> coa[c] + dhcrm_hs[c] + h[c]
84	SERPT	h[c] + pmtcoa[c] + ser-L[c] -> 3dsphgn[c] + co2[c] + coa[c]
85	34HPPtm	34hpp[c] <=> 34hpp[m]
85	TYRTA	akg[c] + tyr-L[c] <=> 34hpp[c] + glu-L[c]
85	TYRTAm	akg[m] + tyr-L[m] <=> 34hpp[m] + glu-L[m]
85	TYRt2m	h[c] + tyr-L[c] <=> h[m] + tyr-L[m]
86	34HPPOR	34hpp[c] + o2[c] -> co2[c] + hgentis[c]
86	FUMAC	4fumacac[c] + h2o[c] -> acac[c] + fum[c] + h[c]
86	HGNTOR	hgentis[c] + o2[c] -> 4mlacac[c] + h[c]
86	MACACI	4mlacac[c] -> 4fumacac[c]
87	PGMT	g1p[c] <=> g6p[c]
87	UDPGD	h2o[c] + 2 nad[c] + udpg[c] -> 3 h[c] + 2 nadh[c] + udpglcur[c]
87	UDPGNP	h2o[c] + udpglcur[c] -> glcur[c] + h[c] + udp[c]
88	TRDOXtm	trdox[c] <=> trdox[m]
88	TRDRDtm	trdrd[c] <=> trdrd[m]
88	TRDRm	h[m] + nadph[m] + trdox[m] -> nadp[m] + trdrd[m]
89	TMNDNCCPT1	crn[c] + tmndnccoa[c] -> coa[c] + tmndnccrn[c]
89	TMNDNCCPT2	coa[m] + tmndnccrn[m] -> crn[m] + tmndnccoa[m]
89	TMNDNCCRNt	tmndnccrn[c] -> tmndnccrn[m]
90	TDP	h2o[c] + thmpp[c] -> h[c] + pi[c] + thmmp[c]
90	THMP	h2o[c] + thmmp[c] -> pi[c] + thm[c]
90	TMDPK	atp[c] + thm[c] -> amp[c] + h[c] + thmpp[c]
91	STRDNCCPT1	crn[c] + strdnccoa[c] -> coa[c] + strdnccrn[c]
91	STRDNCCPT2	coa[m] + strdnccrn[m] -> crn[m] + strdnccoa[m]
91	STRDNCCRNt	strdnccrn[c] -> strdnccrn[m]
92	RETFAt	retfa[c] -> retfa[e]
92	RETHe	h2o[e] + retfa[e] -> Rtotal2[e] + h[e] + retinol[e]
92	RETt	retinol[e] -> retinol[c]
93	PHETA1	akg[c] + phe-L[c] <=> glu-L[c] + phpyr[c]
93	PPOR	o2[c] + phpyr[c] -> 2hyoxplac[c] + co2[c]
93	sink_2hyoxplac_c	2hyoxplac[c] ->
94	PGLYCt	pglyc_hs[e] <=> pglyc_hs[c]
94	PGPPT	cdpdag_hs[c] + glyc3p[c] -> cmp[c] + h[c] + pgp_hs[c]
94	PGPP_hs	h2o[c] + pgp_hs[c] -> pglyc_hs[c] + pi[c]
95	PEAMNO	h2o[c] + o2[c] + peamn[c] -> h2o2[c] + nh4[c] + pacald[c]
95	PHYCBOXL	h[c] + phe-L[c] -> co2[c] + peamn[c]
95	sink_pac_c	pac[c] <=>
96	NADS2	atp[c] + dnad[c] + gln-L[c] + h2o[c] -> amp[c] + glu-L[c] + h[c] + nad[c] + ppi[c]
96	NNDPR	2 h[c] + prpp[c] + quln[c] -> co2[c] + nicrnt[c] + ppi[c]
96	QUILSYN	cmusa[c] -> h[c] + h2o[c] + quln[c]
97	MI134PP	h2o[c] + mi134p[c] -> mi34p[c] + pi[c]
97	MI34PP	h2o[c] + mi34p[c] -> mi3p-D[c] + pi[c]
97	MI3PP	h2o[c] + mi3p-D[c] -> inost[c] + pi[c]
98	MACOXO	3mldz[c] + h2o[c] + nad[c] -> 3mlda[c] + 2 h[c] + nadh[c]
98	MHISOR	h2o[c] + mhista[c] + o2[c] -> 3mldz[c] + h2o2[c] + nh4[c]
98	SAMHISTA	amet[c] + hista[c] -> ahcys[c] + h[c] + mhista[c]
99	LPCHOLt	lpchol_hs[e] <=> lpchol_hs[c]
99	PCt	atp[c] + h2o[c] + pchol_hs[c] <=> adp[c] + h[c] + pi[c] + pchol_hs[e]
99	PLA2_2e	h2o[e] + pchol_hs[e] -> Rtotal2[e] + h[e] + lpchol_hs[e]
100	LEUtec	leu-L[e] <=> leu-L[c]
100	METLEUex	leu-L[c] + met-L[e] -> met-L[c] + leu-L[e]
100	METtec	met-L[e] <=> met-L[c]
101	Htx	h[c] <=> h[x]
101	O2Stx	o2s[c] <=> o2s[x]
101	SPODMx	2 h[x] + 2 o2s[x] -> h2o2[x] + o2[x]
102	HISTASE	h2o[c] + hista[c] + o2[c] -> h2o2[c] + im4act[c] + nh4[c]
102	IMACTD	h2o[c] + im4act[c] + nad[c] -> 2 h[c] + im4ac[c] + nadh[c]
102	sink_im4ac	im4ac[c] <=>
103	HEX7	atp[c] + fru[c] -> adp[c] + f6p[c] + h[c]
103	SBTD_D2	nad[c] + sbt-D[c] -> fru[c] + h[c] + nadh[c]
103	SBTR	glc-D[c] + h[c] + nadph[c] -> nadp[c] + sbt-D[c]
104	H2O2t	h2o2[e] <=> h2o2[c]
104	O2St	o2s[c] <=> o2s[e]
104	SPODMe	2 h[e] + 2 o2s[e] -> h2o2[e] + o2[e]
105	H2CO3D2m	h[m] + hco3[m] <=> h2co3[m]
105	H2CO3Dm	co2[m] + h2o[m] <=> h2co3[m]
105	HCO3Em	co2[m] + h2o[m] <=> h[m] + hco3[m]
106	GUAPRT	gua[c] + prpp[c] -> gmp[c] + ppi[c]
106	NTD9	gmp[c] + h2o[c] -> gsn[c] + pi[c]
106	PUNP3	gsn[c] + pi[c] <=> gua[c] + r1p[c]
107	GMPR	gmp[c] + 2 h[c] + nadph[c] -> imp[c] + nadp[c] + nh4[c]
107	GMPS2	atp[c] + gln-L[c] + h2o[c] + xmp[c] -> amp[c] + glu-L[c] + gmp[c] + 2 h[c] + ppi[c]
107	IMPD	h2o[c] + imp[c] + nad[c] -> h[c] + nadh[c] + xmp[c]
108	GLNtm	gln-L[c] -> gln-L[m]
108	GLUDxm	glu-L[m] + h2o[m] + nad[m] <=> akg[m] + h[m] + nadh[m] + nh4[m]
108	GLUNm	gln-L[m] + h2o[m] -> glu-L[m] + nh4[m]
109	G6PPer	g6p[r] + h2o[r] -> glc-D[r] + pi[r]
109	G6Pter	g6p[c] <=> g6p[r]
109	GLCter	glc-D[c] <=> glc-D[r]
110	FAS100COA	3 h[c] + malcoa[c] + 2 nadph[c] + occoa[c] -> co2[c] + coa[c] + dcacoa[c] + h2o[c] + 2 nadp[c]
110	FAS120COA	dcacoa[c] + 3 h[c] + malcoa[c] + 2 nadph[c] -> co2[c] + coa[c] + ddcacoa[c] + h2o[c] + 2 nadp[c]
110	FAS140COA	ddcacoa[c] + 3 h[c] + malcoa[c] + 2 nadph[c] -> co2[c] + coa[c] + h2o[c] + 2 nadp[c] + tdcoa[c]
111	EX_whhdca_e	whhdca[e] <=>
111	FAH3	h[c] + hdca[c] + nadph[c] + o2[c] -> h2o[c] + nadp[c] + whhdca[c]
111	WHHDCAte	whhdca[e] <=> whhdca[c]
112	EX_val_L_e	val-L[e] <=>
112	VALtec	val-L[e] <=> val-L[c]
112	sink_3mob_c	3mob[c] <=>
113	EX_urate_e	urate[e] <=>
113	URATEt	urate[c] -> urate[e]
113	URATEtx	urate[x] -> urate[c]
114	EX_ura_e	ura[e] <=>
114	PYNP2r	pi[c] + uri[c] <=> r1p[c] + ura[c]
114	URAt	ura[e] <=> ura[c]
115	EX_tymsf_e	tymsf[e] <=>
115	TYMSFt	tymsf[c] -> tymsf[e]
115	TYMSULT	paps[c] + tym[c] -> h[c] + pap[c] + tymsf[c]
116	EX_succ_e	succ[e] <=>
116	SUCCt2m	succ[c] + pi[m] <=> pi[c] + succ[m]
116	SUCCt4_2	2 na1[e] + succ[e] <=> 2 na1[c] + succ[c]
117	EX_spc_hs_e	spc_hs[e] <=>
117	SPC_HSt	spc_hs[c] <=> spc_hs[e]
117	SPHMDAc	h2o[c] + sphmyln_hs[c] -> Rtotal[c] + spc_hs[c]
118	EX_pydxn_e	pydxn[e] <=>
118	PDX5PO	o2[c] + pdx5p[c] <=> h2o2[c] + pydx5p[c]
118	PYDXNtr	pydxn[e] <=> pydxn[c]
119	EX_pe_hs_e	pe_hs[e] <=>
119	PSDm_hs	h[m] + ps_hs[m] -> co2[m] + pe_hs[m]
119	PSFLIPm	atp[c] + h2o[c] + ps_hs[c] -> adp[c] + h[c] + pi[c] + ps_hs[m]
120	EX_nrpphrsf_e	nrpphrsf[e] <=>
120	NRPPHRSFt	nrpphrsf[c] -> nrpphrsf[e]
120	NRPPHRSULT	nrpphr[c] + paps[c] -> h[c] + nrpphrsf[c] + pap[c]
121	EX_mepi_e	mepi[e] <=>
121	MEPIVESSte	2 atp[c] + 2 h2o[c] + 3 mepi[c] -> 2 adp[c] + 2 h[c] + 2 pi[c] + 3 mepi[e]
121	SALMCOM2	adrnl[c] + amet[c] -> ahcys[c] + h[c] + mepi[c]
122	EX_lnlnca_e	lnlnca[e] <=>
122	FACOAL1832	atp[c] + coa[c] + lnlnca[c] <=> amp[c] + lnlncacoa[c] + ppi[c]
122	LNLNCAt	lnlnca[e] <=> lnlnca[c]
123	EX_lnlc_e	lnlc[e] <=>
123	FACOAL1821	atp[c] + coa[c] + lnlc[c] <=> amp[c] + lnlccoa[c] + ppi[c]
123	LNLCt	lnlc[e] <=> lnlc[c]
124	EX_ile_L_e	ile-L[e] <=>
124	ILEt4	ile-L[e] + na1[e] -> ile-L[c] + na1[c]
124	sink_3mop	3mop[c] <=>
125	EX_glyc_S_e	glyc-S[e] <=>
125	GLYC_St	glyc-S[c] -> glyc-S[e]
125	HPYRR2x	h[c] + hpyr[c] + nadh[c] -> glyc-S[c] + nad[c]
126	ENO	2pg[c] <=> h2o[c] + pep[c]
126	GLYCK2	atp[c] + glyc-R[c] -> 2pg[c] + adp[c] + h[c]
126	HPYRRy	h[c] + hpyr[c] + nadph[c] -> glyc-R[c] + nadp[c]
127	DTDPtn	dtdp[c] <=> dtdp[n]
127	DTTPtn	dttp[c] <=> dttp[n]
127	NDPK4n	atp[n] + dtdp[n] <=> adp[n] + dttp[n]
128	DOPASFt	dopasf[c] -> dopasf[e]
128	DOPASULT	dopa[c] + paps[c] -> dopasf[c] + h[c] + pap[c]
128	EX_dopasf_e	dopasf[e] <=>
129	DNADtn	dnad[c] <=> dnad[n]
129	NICRNTtn	nicrnt[c] <=> nicrnt[n]
129	NNATn	atp[n] + h[n] + nicrnt[n] -> dnad[n] + ppi[n]
130	DM_gthrd[c]	NA
130	GLUCYS	atp[c] + cys-L[c] + glu-L[c] -> adp[c] + glucys[c] + h[c] + pi[c]
130	GTHS	atp[c] + glucys[c] + gly[c] -> adp[c] + gthrd[c] + h[c] + pi[c]
131	DHFtm	dhf[c] <=> dhf[m]
131	FPGS4m	4 atp[m] + dhf[m] + 4 glu-L[m] -> 5dhf[m] + 4 adp[m] + 4 h[m] + 4 pi[m]
131	FPGS5m	5dhf[m] + atp[m] + glu-L[m] -> 6dhf[m] + adp[m] + h[m] + pi[m]
132	DHFR	dhf[c] + h[c] + nadph[c] <=> nadp[c] + thf[c]
132	DTMPK	atp[c] + dtmp[c] <=> adp[c] + dtdp[c]
132	TMDS	dump[c] + mlthf[c] -> dhf[c] + dtmp[c]
133	DHEASt	hco3[c] + dheas[e] <=> dheas[c] + hco3[e]
133	DHEAtr	dhea[r] <=> dhea[c]
133	EX_dheas_e	dheas[e] <=>
134	DHCR243r	dsmsterol[r] + fadh2[r] -> chsterol[r] + fad[r]
134	DHCR71r	ddsmsterol[r] + h[r] + nadph[r] -> dsmsterol[r] + nadp[r]
134	LSTO1r	chlstol[r] + h[r] + nadph[r] + o2[r] -> ddsmsterol[r] + 2 h2o[r] + nadp[r]
135	DGK2m	datp[m] + dgmp[m] <=> dadp[m] + dgdp[m]
135	DGNSKm	atp[m] + dgsn[m] -> adp[m] + dgmp[m] + h[m]
135	DGSNtm	dgsn[c] <=> dgsn[m]
136	DCSPTN1CPT1	crn[c] + dcsptn1coa[c] -> coa[c] + dcsptn1crn[c]
136	DCSPTN1CPT2	coa[m] + dcsptn1crn[m] -> crn[m] + dcsptn1coa[m]
136	DCSPTN1CRNt	dcsptn1crn[c] -> dcsptn1crn[m]
137	DADAe	dad-2[e] + h[e] + h2o[e] -> din[e] + nh4[e]
137	DADNt4	dad-2[e] <=> dad-2[c]
137	DINt	din[e] <=> din[c]
138	CYTK3	cmp[c] + gtp[c] <=> cdp[c] + gdp[c]
138	CYTK6	cmp[c] + ctp[c] <=> 2 cdp[c]
138	NDPK3	atp[c] + cdp[c] <=> adp[c] + ctp[c]
139	CYOR_u10m	2 ficytC[m] + 2 h[m] + q10h2[m] -> 4 h[c] + 2 focytC[m] + q10[m]
139	ETF	etfox[m] + fadh2[m] -> etfrd[m] + fad[m]
139	ETFQO	etfrd[m] + q10[m] -> etfox[m] + q10h2[m]
140	CERK	atp[c] + crm_hs[c] -> adp[c] + crmp_hs[c] + h[c]
140	CRMPte	crmp_hs[c] <=> crmp_hs[e]
140	EX_crmp_hs_e	crmp_hs[e] <=>
141	C226CPT1	c226coa[c] + crn[c] -> c226crn[c] + coa[c]
141	C226CPT2	c226crn[m] + coa[m] -> c226coa[m] + crn[m]
141	C226CRNt	c226crn[c] -> c226crn[m]
142	C204CPT1	arachdcoa[c] + crn[c] -> arachdcrn[c] + coa[c]
142	C204CPT2	arachdcrn[m] + coa[m] -> arachdcoa[m] + crn[m]
142	C204CRNt	arachdcrn[c] -> arachdcrn[m]
143	C160CPT1	crn[c] + pmtcoa[c] -> coa[c] + pmtcrn[c]
143	C160CPT2	coa[m] + pmtcrn[m] -> crn[m] + pmtcoa[m]
143	C160CRNt	pmtcrn[c] -> pmtcrn[m]
144	ASPGLUm	glu-L[c] + h[c] + asp-L[m] <=> asp-L[c] + glu-L[m] + h[m]
144	ASPTA	akg[c] + asp-L[c] <=> glu-L[c] + oaa[c]
144	ASPTAm	akg[m] + asp-L[m] <=> glu-L[m] + oaa[m]
145	ASPNATm	accoa[m] + asp-L[m] -> Nacasp[m] + coa[m] + h[m]
145	NACASPAH	Nacasp[c] + h2o[c] -> ac[c] + asp-L[c]
145	NACASPtm	Nacasp[m] -> Nacasp[c]
146	ASCBOX	ascb-L[c] + 2 h[c] + 2 o2s[c] -> dhdascb[c] + 2 h2o2[c]
146	GTHDH	dhdascb[c] + 2 gthrd[c] -> ascb-L[c] + gthox[c]
146	GTHP	2 gthrd[c] + h2o2[c] <=> gthox[c] + 2 h2o[c]
147	ARTCOAL1	Rtotal[c] + coa[c] <=> Rtotalcoa[c]
147	LPS2e	dag_hs[e] + h2o[e] -> Rtotal[e] + h[e] + mag_hs[e]
147	RTOTALt	Rtotal[e] <=> Rtotal[c]
148	AKR1C1	h[c] + nadph[c] + prgstrn[c] -> aprgstrn[c] + nadp[c]
148	APRGSTRNte	aprgstrn[e] <=> aprgstrn[c]
148	EX_aprgstrn_e	aprgstrn[e] <=>
149	AK2LGCHOLt	ak2lgchol_hs[e] <=> ak2lgchol_hs[c]
149	PAFHe	h2o[e] + paf_hs[e] -> ac[e] + ak2lgchol_hs[e] + h[e]
149	PAFt	paf_hs[e] <=> paf_hs[c]
150	ADAe	adn[e] + h[e] + h2o[e] -> ins[e] + nh4[e]
150	ADNt	adn[e] <=> adn[c]
150	INSt	ins[e] <=> ins[c]
151	ACRNtm	acrn[c] -> acrn[m]
151	CRNtim	crn[m] -> crn[c]
151	CSNATm	acrn[m] + coa[m] <=> accoa[m] + crn[m]
152	ACNAM9PL2	h2o[c] + man6p[c] + pep[c] -> kdnp[c] + pi[c]
152	DM_kdn_c	kdn[c] ->
152	KDNH	h2o[c] + kdnp[c] -> kdn[c] + pi[c]
153	ACHEe	ach[e] + h2o[e] -> ac[e] + chol[e] + h[e]
153	ACHVESSEC	3 ach[c] + 2 atp[c] + 2 h2o[c] -> 2 adp[c] + 2 h[c] + 2 pi[c] + 3 ach[e]
153	CHAT	accoa[c] + chol[c] <=> ach[c] + coa[c]
154	ABUTD	4abutn[c] + h2o[c] + nad[c] -> 4abut[c] + 2 h[c] + nadh[c]
154	ORNDC	h[c] + orn[c] -> co2[c] + ptrc[c]
154	PTRCOX1	h2o[c] + o2[c] + ptrc[c] -> 4abutn[c] + h2o2[c] + nh4[c]
155	ABTD	abt[c] + nad[c] <=> h[c] + nadh[c] + xylu-L[c]
155	ABTti	abt[c] -> abt[e]
155	EX_abt_e	abt[e] <=>
156	5ADTSTSTERONESULT	5adtststerone[c] + paps[c] -> 5adtststerones[c] + h[c] + pap[c]
156	5ADTSTSTERONESte	5adtststerones[c] <=> 5adtststerones[e]
156	EX_5adtststerones_e	5adtststerones[e] <=>
157	4PYRDX	4pyrdx[c] + atp[c] + h2o[c] -> adp[c] + h[c] + pi[c] + 4pyrdx[e]
157	EX_4pyrdx_e	4pyrdx[e] <=>
157	PYDXDH	h2o[c] + o2[c] + pydx[c] -> 4pyrdx[c] + h2o2[c]
158	4HOXPACDOX_NADP	4hoxpacd[c] + h2o[c] + nadp[c] <=> 4hphac[c] + 2 h[c] + nadph[c]
158	TYRCBOX	h[c] + tyr-L[c] -> co2[c] + tym[c]
158	TYROXDAc	h2o[c] + o2[c] + tym[c] -> 4hoxpacd[c] + h2o2[c] + nh4[c]
159	4HGLSDm	4hglusa[m] + h2o[m] + nad[m] <=> e4hglu[m] + 2 h[m] + nadh[m]
159	PHCDm	1p3h5c[m] + 2 h2o[m] + nad[m] -> e4hglu[m] + h[m] + nadh[m]
159	PHCHGSm	1p3h5c[m] + h[m] + h2o[m] <=> 4hglusa[m]
160	4ABUTtm	4abut[c] <=> 4abut[m]
160	ABTArm	4abut[m] + akg[m] <=> glu-L[m] + sucsal[m]
160	SSALxm	h2o[m] + nad[m] + sucsal[m] -> 2 h[m] + nadh[m] + succ[m]
161	3M4HDXPAC	3mox4hpac[c] + h2o[c] + nad[c] <=> 2 h[c] + homoval[c] + nadh[c]
161	3MOXTYROX	3moxtyr[c] + h2o[c] + o2[c] -> 3mox4hpac[c] + h2o2[c] + nh4[c]
161	DOPAMT	amet[c] + dopa[c] -> 3moxtyr[c] + ahcys[c] + h[c]
162	3HXKYNDCL	h[c] + hLkynr[c] -> 3hxkynam[c] + co2[c]
162	3HXKYNOXDA	3hxkynam[c] + o2[c] -> 48dhoxquin[c] + h2o2[c] + nh4[c]
162	sink_48dhoxquin_c	48dhoxquin[c] ->
163	35CGMPtn	35cgmp[c] <=> 35cgmp[n]
163	GMPtn	gmp[c] <=> gmp[n]
163	PDE4n	35cgmp[n] + h2o[n] -> gmp[n] + h[n]
164	34DHPHAMT	34dhpha[c] + amet[c] -> ahcys[c] + h[c] + homoval[c]
164	34DHPLACOX	34dhpac[c] + h2o[c] + nad[c] -> 34dhpha[c] + 2 h[c] + nadh[c]
164	42A12BOOX	dopa[c] + h2o[c] + o2[c] -> 34dhpac[c] + h2o2[c] + nh4[c]
165	2MCITt	2mcit[c] <=> 2mcit[e]
165	EX_2mcit_e	2mcit[e] <=>
165	MCITS	h2o[c] + oaa[c] + ppcoa[c] -> 2mcit[c] + coa[c] + h[c]
166	2HBO	2hb[c] + nad[c] <=> 2obut[c] + h[c] + nadh[c]
166	2HBt2	2hb[e] + h[e] <=> 2hb[c] + h[c]
166	EX_2hb_e	2hb[e] <=>
167	2DR1PP	2dr1p[c] + h2o[c] -> drib[c] + pi[c]
167	DRIBt	drib[e] <=> drib[c]
167	EX_drib_e	drib[e] <=>
168	1MNCAMti	1mncam[c] + atp[c] + h2o[c] -> adp[c] + h[c] + pi[c] + 1mncam[e]
168	EX_1mncam_e	1mncam[e] <=>
168	NNMT	amet[c] + ncam[c] -> 1mncam[c] + ahcys[c]
169	THRGLNexR	gln-L[c] + thr-L[e] <=> thr-L[c] + gln-L[e]
169	THRGLYexR	gly[c] + thr-L[e] <=> thr-L[c] + gly[e]
170	THMTP	h2o[c] + thmtp[c] -> h[c] + pi[c] + thmpp[c]
170	TMDPPK	atp[c] + thmpp[c] -> adp[c] + thmtp[c]
171	SUCOAS1m	coa[m] + gtp[m] + succ[m] <=> gdp[m] + pi[m] + succoa[m]
171	SUCOASm	atp[m] + coa[m] + succ[m] <=> adp[m] + pi[m] + succoa[m]
172	SERGLNexR	gln-L[c] + ser-L[e] <=> ser-L[c] + gln-L[e]
172	SERGLYexR	gly[c] + ser-L[e] <=> ser-L[c] + gly[e]
173	SERDGLNexR	gln-L[c] + ser-D[e] <=> ser-D[c] + gln-L[e]
173	SERDGLYexR	gly[c] + ser-D[e] <=> ser-D[c] + gly[e]
174	RPE	ru5p-D[c] <=> xu5p-D[c]
174	RPI	r5p[c] <=> ru5p-D[c]
175	RDH3	nad[c] + retinol-cis-11[c] <=> h[c] + nadh[c] + retinal-11-cis[c]
175	RDH3a	nadp[c] + retinol-cis-11[c] <=> h[c] + nadph[c] + retinal-11-cis[c]
176	RDH2	nad[c] + retinol-9-cis[c] <=> h[c] + nadh[c] + retinal-cis-9[c]
176	RDH2a	nadp[c] + retinol-9-cis[c] <=> h[c] + nadph[c] + retinal-cis-9[c]
177	RADH3	h2o[c] + nad[c] + retinal-cis-13[c] <=> 13-cis-retn[c] + 2 h[c] + nadh[c]
177	RADH4	h2o[c] + nadp[c] + retinal-cis-13[c] <=> 13-cis-retn[c] + 2 h[c] + nadph[c]
178	RADH	h2o[c] + nad[c] + retinal[c] <=> 2 h[c] + nadh[c] + retn[c]
178	RADH2	h2o[c] + nadp[c] + retinal[c] <=> 2 h[c] + nadph[c] + retn[c]
179	PYDXK	atp[c] + pydx[c] -> adp[c] + h[c] + pydx5p[c]
179	PYDXPP	h2o[c] + pydx5p[c] -> pi[c] + pydx[c]
180	PYDX5Ptm	pydx5p[c] <=> pydx5p[m]
180	sink_pydx5p_m	pydx5p[m] <=>
181	PYAM5Ptm	pyam5p[c] <=> pyam5p[m]
181	sink_pyam5p_m	pyam5p[m] <=>
182	PUNP2	dad-2[c] + pi[c] <=> 2dr1p[c] + ade[c]
182	PUNP6	din[c] + pi[c] <=> 2dr1p[c] + hxan[c]
183	PSFLIP	atp[c] + h2o[c] + ps_hs[e] -> adp[c] + h[c] + pi[c] + ps_hs[c]
183	PSt3	ps_hs[e] <=> ps_hs[c]
184	PPAer	h2o[r] + ppi[r] -> h[r] + 2 pi[r]
184	PPItr	ppi[c] <=> ppi[r]
185	PNP	pi[c] + rnam[c] <=> h[c] + ncam[c] + r1p[c]
185	RNMK	atp[c] + rnam[c] -> adp[c] + h[c] + nmn[c]
186	PI5P4Kn	atp[n] + pail5p_hs[n] -> adp[n] + h[n] + pail45p_hs[n]
186	PIK5n	atp[n] + pail_hs[n] -> adp[n] + h[n] + pail5p_hs[n]
187	PI34P3Pn	h2o[n] + pail34p_hs[n] -> pail4p_hs[n] + pi[n]
187	PI4P3Kn	atp[n] + pail4p_hs[n] -> adp[n] + h[n] + pail34p_hs[n]
188	PI345P5Pn	h2o[n] + pail345p_hs[n] -> pail34p_hs[n] + pi[n]
188	PI34P5Kn	atp[n] + pail34p_hs[n] -> adp[n] + h[n] + pail345p_hs[n]
189	PI345P3Pn	h2o[n] + pail345p_hs[n] -> pail45p_hs[n] + pi[n]
189	PI45P3Kn	atp[n] + pail45p_hs[n] -> adp[n] + h[n] + pail345p_hs[n]
190	PEFLIPm	atp[c] + h2o[c] + pe_hs[c] -> adp[c] + h[c] + pi[c] + pe_hs[m]
190	PE_HStm	pe_hs[c] <=> pe_hs[m]
191	PEFLIP	atp[c] + h2o[c] + pe_hs[e] -> adp[c] + h[c] + pe_hs[c] + pi[c]
191	PEt	pe_hs[e] <=> pe_hs[c]
192	PDXPP	h2o[c] + pdx5p[c] -> pi[c] + pydxn[c]
192	PYDXNK	atp[c] + pydxn[c] -> adp[c] + h[c] + pdx5p[c]
193	P5CRxm	1pyr5c[m] + 2 h[m] + nadh[m] -> nad[m] + pro-L[m]
193	PRO1xm	nad[m] + pro-L[m] -> 1pyr5c[m] + 2 h[m] + nadh[m]
194	ORNTArm	akg[m] + orn[m] <=> glu-L[m] + glu5sa[m]
194	ORNt3m	h[c] + orn[m] <=> orn[c] + h[m]
195	OMPDC	h[c] + orot5p[c] -> co2[c] + ump[c]
195	ORPT	orot5p[c] + ppi[c] <=> orot[c] + prpp[c]
196	NTD5m	dtmp[m] + h2o[m] -> pi[m] + thymd[m]
196	TMDK1m	atp[m] + thymd[m] -> adp[m] + dtmp[m] + h[m]
197	NTD10	h2o[c] + xmp[c] -> pi[c] + xtsn[c]
197	PUNP7	pi[c] + xtsn[c] <=> r1p[c] + xan[c]
198	NRPPHRVESSEC	2 atp[c] + 2 h2o[c] + 3 nrpphr[c] -> 2 adp[c] + 2 h[c] + 2 pi[c] + 3 nrpphr[e]
198	NRPPHRtu	nrpphr[e] <=> nrpphr[c]
199	NICRNS	atp[c] + nicrns[c] -> adp[c] + h[c] + nicrnt[c]
199	NT5C	h2o[c] + nicrnt[c] -> nicrns[c] + pi[c]
200	NDPK8	atp[c] + dadp[c] <=> adp[c] + datp[c]
200	NDPK8m	atp[m] + dadp[m] <=> adp[m] + datp[m]
201	NDPK7	atp[c] + dcdp[c] <=> adp[c] + dctp[c]
201	NDPK7m	atp[m] + dcdp[m] <=> adp[m] + dctp[m]
202	NDPK6	atp[c] + dudp[c] <=> adp[c] + dutp[c]
202	NDPK6m	atp[m] + dudp[m] <=> adp[m] + dutp[m]
203	NDPK5	atp[c] + dgdp[c] <=> adp[c] + dgtp[c]
203	NDPK5m	atp[m] + dgdp[m] <=> adp[m] + dgtp[m]
204	NDP7er	h2o[r] + udp[r] -> h[r] + pi[r] + ump[r]
204	UDPGLCAter	ump[c] + udpglcur[r] <=> udpglcur[c] + ump[r]
205	NBAHH_ir	carn[c] + h2o[c] -> ala-B[c] + his-L[c]
205	sink_carn_c	carn[c] <=>
206	NAt5	na1[c] + nh4[e] <=> nh4[c] + na1[e]
206	NH4t3r	nh4[c] + h[e] <=> h[c] + nh4[e]
207	NADPHtru	nadph[c] -> nadph[r]
207	NADPtru	nadp[r] -> nadp[c]
208	NADHtru	nadh[c] -> nadh[r]
208	NADtru	nad[r] -> nad[c]
209	NADHtpu	nadh[c] -> nadh[x]
209	NADtpu	nadh[x] -> nadh[c]
210	MTHFC	h2o[c] + methf[c] <=> 10fthf[c] + h[c]
210	MTHFD	mlthf[c] + nadp[c] <=> methf[c] + nadph[c]
211	MI14PP	h2o[c] + mi14p[c] -> mi4p-D[c] + pi[c]
211	MI4PP	h2o[c] + mi4p-D[c] -> inost[c] + pi[c]
212	MI134P4P	h2o[c] + mi134p[c] -> mi13p[c] + pi[c]
212	MI13PP	h2o[c] + mi13p[c] -> mi1p-D[c] + pi[c]
213	MI1345PP	h2o[c] + mi1345p[c] -> mi134p[c] + pi[c]
213	MI145PK	atp[c] + mi145p[c] -> adp[c] + h[c] + mi1345p[c]
214	MELATNOX	h[c] + melatn[c] + nadph[c] + o2[c] -> 6hoxmelatn[c] + h2o[c] + nadp[c]
214	sink_6hoxmelatn_c	6hoxmelatn[c] <=>
215	MELATN23DOX	melatn[c] + o2[c] -> fna5moxam[c]
215	sink_fna5moxam_c	fna5moxam[c] <=>
216	MECOALm	atp[m] + coa[m] + mescon[m] <=> adp[m] + mescoa[m] + pi[m]
216	MECOAS1m	coa[m] + gtp[m] + mescon[m] <=> gdp[m] + mescoa[m] + pi[m]
217	LRAT2	pchol_hs[c] + retinol-9-cis[c] -> 9-cis-retfa[c] + lpchol_hs[c]
217	RETH1	9-cis-retfa[c] + h2o[c] -> Rtotal2[c] + h[c] + retinol-9-cis[c]
218	LRAT1	pchol_hs[c] + retinol-cis-11[c] -> 11-cis-retfa[c] + lpchol_hs[c]
218	RETH2	11-cis-retfa[c] + h2o[c] -> Rtotal2[c] + h[c] + retinol-cis-11[c]
219	LALDO	gthrd[c] + lald-D[c] + nad[c] <=> h[c] + lgt-S[c] + nadh[c]
219	LGTHL	gthrd[c] + mthgxl[c] -> lgt-S[c]
220	KYN	Lkynr[c] + h2o[c] -> ala-L[c] + anth[c] + h[c]
220	sink_anth_c	anth[c] <=>
221	KCCt	cl[e] + k[e] <=> cl[c] + k[c]
221	NKCCt	2 cl[e] + k[e] + na1[e] <=> 2 cl[c] + k[c] + na1[c]
222	INOSTO	inost[c] + o2[c] -> glcur[c] + h[c] + h2o[c]
222	MI1PS	g6p[c] -> mi1p-D[c]
223	HYPOE	h2o[c] + pyam5p[c] -> pi[c] + pydam[c]
223	PYDAMK	atp[c] + pydam[c] -> adp[c] + h[c] + pyam5p[c]
224	HXANtx	hxan[c] -> hxan[x]
224	XAO2x	h2o[x] + hxan[x] + o2[x] -> h2o2[x] + xan[x]
225	HSD17B9r	andrstrn[r] + h[r] + nadph[r] + 1.5 o2[r] -> eandrstrn[r] + 2 h2o[r] + nadp[r]
225	HSD3A2r	andrstandn[r] + h[r] + nadph[r] <=> andrstrn[r] + nadp[r]
226	HISTAVESSEC	2 atp[c] + 2 h2o[c] + 3 hista[c] -> 2 adp[c] + 2 h[c] + 2 pi[c] + 3 hista[e]
226	HISTAtu	hista[e] <=> hista[c]
227	H2CO3D	co2[c] + h2o[c] <=> h2co3[c]
227	H2CO3D2	h[c] + hco3[c] <=> h2co3[c]
228	GUR1PP	glcur1p[c] + h2o[c] -> glcur[c] + pi[c]
228	UDPG1P	h2o[c] + udpglcur[c] -> glcur1p[c] + 2 h[c] + ump[c]
229	GTHOm	gthox[m] + h[m] + nadph[m] -> 2 gthrd[m] + nadp[m]
229	GTHPm	2 gthrd[m] + h2o2[m] <=> gthox[m] + 2 h2o[m]
230	GPDDA1	g3pc[c] + h2o[c] -> chol[c] + glyc3p[c] + h[c]
230	LPASE	h2o[c] + lpchol_hs[c] -> Rtotal[c] + g3pc[c] + h[c]
231	GLYCt	glyc[c] <=> glyc[e]
231	LPS3e	h2o[e] + mag_hs[e] -> Rtotal2[e] + glyc[e] + h[e]
232	GLXO2p	glx[x] + h2o[x] + o2[x] -> h[x] + h2o2[x] + oxa[x]
232	OXAtp	oxa[x] -> oxa[c]
233	GLUVESSEC	atp[c] + glu-L[c] + h2o[c] -> adp[c] + h[c] + pi[c] + glu-L[e]
233	GLUt6	k[c] + glu-L[e] + h[e] + 3 na1[e] -> glu-L[c] + h[c] + 3 na1[c] + k[e]
234	GK1	atp[c] + gmp[c] <=> adp[c] + gdp[c]
234	GUACYC	gtp[c] -> 35cgmp[c] + ppi[c]
235	GGH_5THFl	5thf[l] + 4 h2o[l] -> 4 glu-L[l] + thf[l]
235	THFtl	thf[c] <=> thf[l]
236	GALT	gal1p[c] + h[c] + utp[c] <=> ppi[c] + udpgal[c]
236	NDPK2	atp[c] + udp[c] <=> adp[c] + utp[c]
237	GACMTRc	amet[c] + gudac[c] <=> ahcys[c] + creat[c] + h[c]
237	GLYAMDTRc	arg-L[c] + gly[c] <=> gudac[c] + orn[c]
238	G6PDH1er	g6p[r] + nad[r] -> 6pgl[r] + h[r] + nadh[r]
238	G6PDH2rer	g6p[r] + nadp[r] <=> 6pgl[r] + h[r] + nadph[r]
239	G6PDA	gam6p[c] + h2o[c] -> f6p[c] + nh4[c]
239	GF6PTA	f6p[c] + gln-L[c] -> gam6p[c] + glu-L[c]
240	G5SDym	glu5p[m] + h[m] + nadph[m] -> glu5sa[m] + nadp[m] + pi[m]
240	GLU5Km	atp[m] + glu-L[m] -> adp[m] + glu5p[m]
241	G3PD1	glyc3p[c] + nad[c] <=> dhap[c] + h[c] + nadh[c]
241	G3PD2m	glyc3p[c] + fad[m] -> dhap[c] + fadh2[m]
242	FUMtm	fum[c] + pi[m] <=> pi[c] + fum[m]
242	SUCD1m	fad[m] + succ[m] <=> fadh2[m] + fum[m]
243	FORt2m	for[m] <=> for[c]
243	FTHFLm	atp[m] + for[m] + thf[m] <=> 10fthf[m] + adp[m] + pi[m]
244	FKYNH	Lfmkynr[c] + h2o[c] -> Lkynr[c] + for[c] + h[c]
244	TRPO2	o2[c] + trp-L[c] -> Lfmkynr[c]
245	FBP26	f26bp[c] + h2o[c] -> f6p[c] + pi[c]
245	PFK26	atp[c] + f6p[c] -> adp[c] + f26bp[c] + h[c]
246	FAOXC18480x	5 coa[x] + 5 h2o[x] + 5 nad[x] + o2[x] + strdnccoa[x] -> 5 accoa[x] + 5 h[x] + h2o2[x] + 5 nadh[x] + occoa[x]
246	FAOXC2051843x	coa[x] + h2o[x] + nad[x] + tmndnccoa[x] -> accoa[x] + h[x] + nadh[x] + strdnccoa[x]
247	FAOXC183806x	5 coa[x] + 5 h2o[x] + lnlncgcoa[x] + 5 nad[x] + 2 o2[x] -> 5 accoa[x] + 5 h[x] + 2 h2o2[x] + 5 nadh[x] + occoa[x]
247	FAOXC2251836x	2 coa[x] + dcsptn1coa[x] + 2 h2o[x] + 2 nad[x] -> 2 accoa[x] + 2 h[x] + lnlncgcoa[x] + 2 nadh[x]
248	FAOXC180x	coa[x] + h2o[x] + nad[x] + o2[x] + stcoa[x] -> accoa[x] + h[x] + h2o2[x] + nadh[x] + pmtcoa[x]
248	STCOAtx	stcoa[c] <=> stcoa[x]
249	FALDH	fald[c] + gthrd[c] + nad[c] <=> Sfglutth[c] + h[c] + nadh[c]
249	SFGTH	Sfglutth[c] + h2o[c] <=> for[c] + gthrd[c] + h[c]
250	FADDP	fad[c] + h2o[c] -> amp[c] + fmn[c] + 2 h[c]
250	FMNAT	atp[c] + fmn[c] + h[c] -> fad[c] + ppi[c]
251	EX_xylt_e	xylt[e] <=>
251	XYLTt	xylt[e] <=> xylt[c]
252	EX_xolest_hs_e	xolest_hs[e] <=>
252	XOLESTte	xolest_hs[e] <=> xolest_hs[c]
253	EX_xolest2_hs_e	xolest2_hs[e] <=>
253	LCAT1e	chsterol[e] + pchol_hs[e] -> lpchol_hs[e] + xolest2_hs[e]
254	EX_urea_e	urea[e] <=>
254	UREAt	urea[e] <=> urea[c]
255	EX_tyr_L_e	tyr-L[e] <=>
255	TYRt	tyr-L[e] <=> tyr-L[c]
256	EX_trp_L_e	trp-L[e] <=>
256	TRPt	trp-L[e] <=> trp-L[c]
257	EX_thr_L_e	thr-L[e] <=>
257	THRD_L	thr-L[c] -> 2obut[c] + nh4[c]
258	EX_srtn_e	srtn[e] <=>
258	SRTNtu	srtn[e] <=> srtn[c]
259	EX_pyr_e	pyr[e] <=>
259	PYRt2r	h[e] + pyr[e] <=> h[c] + pyr[c]
260	EX_pydx_e	pydx[e] <=>
260	PYDXtr	pydx[e] <=> pydx[c]
261	EX_pydam_e	pydam[e] <=>
261	PYDAMtr	pydam[e] <=> pydam[c]
262	EX_pro_L_e	pro-L[e] <=>
262	PROt2r	h[e] + pro-L[e] <=> h[c] + pro-L[c]
263	EX_prgstrn_e	prgstrn[e] <=>
263	PRGSTRNt	prgstrn[e] <=> prgstrn[c]
264	EX_pi_e	pi[e] <=>
264	PIt9	2 na1[e] + pi[e] <=> 2 na1[c] + pi[c]
265	EX_phe_L_e	phe-L[e] <=>
265	PHEtec	phe-L[e] <=> phe-L[c]
266	EX_mthgxl_e	mthgxl[e] <=>
266	MTHGXLt	mthgxl[c] -> mthgxl[e]
267	EX_meoh_e	meoh[e] <=>
267	MEOHt2	meoh[e] <=> meoh[c]
268	EX_man_e	man[e] <=>
268	MANt4	man[e] + na1[e] <=> man[c] + na1[c]
269	EX_mal_L_e	mal-L[e] <=>
269	MALt	mal-L[e] <=> mal-L[c]
270	EX_leu_L_e	leu-L[e] <=>
270	sink_4mop	4mop[c] <=>
271	EX_lac_L_e	lac-L[e] <=>
271	L_LACt2r	h[e] + lac-L[e] <=> h[c] + lac-L[c]
272	EX_inost_e	inost[e] <=>
272	INSTt2r	h[e] + inost[e] <=> h[c] + inost[c]
273	EX_hxan_e	hxan[e] <=>
273	HYXNt	hxan[e] <=> hxan[c]
274	EX_his_L_e	his-L[e] <=>
274	HISt4	his-L[e] + na1[e] -> his-L[c] + na1[c]
275	EX_hdca_e	hdca[e] <=>
275	FATP1t	hdca[c] + na1[c] <=> hdca[e] + na1[e]
276	EX_h2o_e	h2o[e] <=>
276	EX_h_e	h[e] <=>
277	EX_gua_e	gua[e] <=>
277	GUAt	gua[e] <=> gua[c]
278	EX_gsn_e	gsn[e] <=>
278	GSNt	gsn[e] <=> gsn[c]
279	EX_glyb_e	glyb[e] <=>
279	GLYBt4_2r	glyb[e] + 2 na1[e] <=> glyb[c] + 2 na1[c]
280	EX_glc_e	glc-D[e] <=>
280	GLCt4	glc-D[e] + na1[e] <=> glc-D[c] + na1[c]
281	EX_fum_e	fum[e] <=>
281	FUMt	fum[c] -> fum[e]
282	EX_Rtotal3_e	Rtotal3[e] <=>
282	RTOT_3	R1coa_hs[c] + R2coa_hs[c] -> 2 Rtotal3coa[c]
283	EX_4hphac_e	4hphac[e] <=>
283	HPACtr	4hphac[c] <=> 4hphac[e]
284	EX_1glyc_hs_e	1glyc_hs[e] <=>
284	LPS4e	h2o[e] + pglyc_hs[e] -> 1glyc_hs[e] + Rtotal2[e] + h[e]
285	ETHAK	atp[c] + etha[c] -> adp[c] + ethamp[c] + h[c]
285	ETHP	ethamp[c] + h2o[c] -> etha[c] + pi[c]
286	ESTSULT	estrone[c] + paps[c] -> estrones[c] + h[c] + pap[c]
286	STS2	estrones[c] + h2o[c] -> estrone[c] + h[c] + so4[c]
287	D_LACt2	h[e] + lac-D[e] <=> h[c] + lac-D[c]
287	EX_lac_D_e	lac-D[e] <=>
288	DUTPDPm	dutp[m] + h2o[m] -> dump[m] + h[m] + ppi[m]
288	URIDK2m	atp[m] + dump[m] <=> adp[m] + dudp[m]
289	DURIK1m	atp[m] + duri[m] -> adp[m] + dump[m] + h[m]
289	NTD1m	dump[m] + h2o[m] -> duri[m] + pi[m]
290	DPCOAPP	dpcoa[c] + h2o[c] -> amp[c] + 2 h[c] + pan4p[c]
290	PTPAT	atp[c] + h[c] + pan4p[c] <=> dpcoa[c] + ppi[c]
291	DOPAVESSEC	2 atp[c] + 3 dopa[c] + 2 h2o[c] -> 2 adp[c] + 2 h[c] + 2 pi[c] + 3 dopa[e]
291	DOPAtu	dopa[e] <=> dopa[c]
292	DHFtl	dhf[c] <=> dhf[l]
292	GGH_5DHFl	5dhf[l] + 4 h2o[l] -> dhf[l] + 4 glu-L[l]
293	DHEASULT	dhea[c] + paps[c] -> dheas[c] + h[c] + pap[c]
293	STS1	dheas[c] + h2o[c] -> dhea[c] + h[c] + so4[c]
294	DHCR72r	7dhchsterol[r] + h[r] + nadph[r] -> chsterol[r] + nadp[r]
294	LSTO2r	h[r] + lthstrl[r] + nadph[r] + o2[r] -> 7dhchsterol[r] + 2 h2o[r] + nadp[r]
295	DHCR241r	fadh2[r] + zymst[r] -> fad[r] + zymstnl[r]
295	EBP2r	zymstnl[r] -> lthstrl[r]
296	DGTPtn	dgtp[c] <=> dgtp[n]
296	DM_dgtp_n	dgtp[n] ->
297	DGSNt	dgsn[e] <=> dgsn[c]
297	EX_dgsn_e	dgsn[e] <=>
298	DGK1	atp[c] + dgmp[c] <=> adp[c] + dgdp[c]
298	NTD8	dgmp[c] + h2o[c] -> dgsn[c] + pi[c]
299	DCTPtn	dctp[c] <=> dctp[n]
299	DM_dctp_n	dctp[n] ->
300	DATPtn	datp[c] <=> datp[n]
300	DM_datp_n	datp[n] ->
301	DADNK	atp[c] + dad-2[c] -> adp[c] + damp[c] + h[c]
301	NTD6	damp[c] + h2o[c] -> dad-2[c] + pi[c]
302	CytOxe_	focytC[m] -> e-[m] + ficytC[m]
302	SOProd	e-[m] + o2[m] -> o2s[m]
303	CYTK4	dcmp[c] + gtp[c] <=> dcdp[c] + gdp[c]
303	NDP6	dcdp[c] + h2o[c] -> dcmp[c] + h[c] + pi[c]
304	CRTNsyn	pcreat[c] -> crtn[c] + h[c] + pi[c]
304	sink_crtn_c	crtn[c] <=>
305	CREATt4_2r	creat[e] + 2 na1[e] <=> creat[c] + 2 na1[c]
305	EX_creat_e	creat[e] <=>
306	CO2t	co2[e] <=> co2[c]
306	EX_co2_e	co2[e] <=>
307	CLS_hs	cdpdag_hs[c] + pglyc_hs[c] -> clpn_hs[c] + cmp[c] + h[c]
307	biomass_mm_1_no_glygln	0.6 ala-L[c] + 0.033 amp[c] + 0.377 arg-L[c] + 0.2881 asn-L[c] + 0.359 asp-L[c] + 43.153 atp[c] + 0.018 chsterol[c] + 0.003 clpn_hs[c] + 0.0551 cmp[c] + 0.145 cys-L[c] + 0.0148 damp[c] + 0.0099 dcmp[c] + 0.0099 dgmp[c] + 0.0148 dtmp[c] + 0.322 gln-L[c] + 0.386 glu-L[c] + 0.538 gly[c] + 0.0624 gmp[c] + 43.153 h2o[c] + 0.143 his-L[c] + 0.324 ile-L[c] + 0.564 leu-L[c] + 0.57 lys-L[c] + 0.138 met-L[c…
308	CLOXAtex2	oxa[c] + 2 cl[e] -> 2 cl[c] + oxa[e]
308	OXAHCOtex	2 hco3[c] + oxa[e] -> oxa[c] + 2 hco3[e]
309	CITt4_2	cit[e] + 2 na1[e] <=> cit[c] + 2 na1[c]
309	EX_cit_e	cit[e] <=>
310	CHOLATEt	hco3[c] + cholate[e] <=> cholate[c] + hco3[e]
310	CHOLATEt3	atp[c] + cholate[c] + h2o[c] -> adp[c] + h[c] + pi[c] + cholate[e]
311	CEPTC	cdpchol[c] + dag_hs[c] -> cmp[c] + h[c] + pchol_hs[c]
311	CHLPCTD	cholp[c] + ctp[c] + h[c] -> cdpchol[c] + ppi[c]
312	CDIPTr	cdpdag_hs[c] + inost[c] <=> cmp[c] + h[c] + pail_hs[c]
312	CDS	ctp[c] + h[c] + pa_hs[c] -> cdpdag_hs[c] + ppi[c]
313	CATp	2 h2o2[x] -> 2 h2o[x] + o2[x]
313	H2Otp	h2o[c] <=> h2o[x]
314	CAATPS	atp[c] + 2 ca2[c] + h2o[c] -> adp[c] + pi[c] + 2 ca2[e] + h[e]
314	CAt7r	ca2[c] + 3 na1[e] <=> 3 na1[c] + ca2[e]
315	C110CPT2m	coa[m] + dmnoncrn[m] -> crn[m] + dmnoncoa[m]
315	DMNONCRNCPT2	coa[m] + dmnoncrn[m] <=> crn[m] + dmnoncoa[m]
316	BTNt2	btn[e] + h[e] <=> btn[c] + h[c]
316	BTNt3i	atp[c] + h2o[c] + btn[e] + 2 na1[e] -> adp[c] + btn[c] + h[c] + 2 na1[c] + pi[c]
317	BPNT	h2o[c] + pap[c] -> amp[c] + pi[c]
317	SADT	atp[c] + h[c] + so4[c] -> aps[c] + ppi[c]
318	BILIRUBt2	hco3[c] + bilirub[e] <=> bilirub[c] + hco3[e]
318	EX_bilirub_e	bilirub[e] <=>
319	BALAVECSEC	3 ala-B[c] + atp[c] + h2o[c] -> adp[c] + h[c] + pi[c] + 3 ala-B[e]
319	EX_ala_B_e	ala-B[e] <=>
320	ASPt6	k[c] + asp-L[e] + h[e] + 3 na1[e] -> asp-L[c] + h[c] + 3 na1[c] + k[e]
320	EX_asp_L_e	asp-L[e] <=>
321	ASNtN1	h[c] + asn-L[e] + 2 na1[e] <=> asn-L[c] + 2 na1[c] + h[e]
321	EX_asn_L_e	asn-L[e] <=>
322	ASNNm	asn-L[m] + h2o[m] -> asp-L[m] + nh4[m]
322	ASNtm	asn-L[c] -> asn-L[m]
323	ARTFR61	hdd2coa[c] + fadh2[m] -> R6coa_hs[c] + fad[m]
323	RTOT6	R6coa_hs[c] -> Rtotalcoa[c]
324	ARTFR53	eicostetcoa[c] + 2 fadh2[m] + 2 h[m] + 2 nadph[m] -> 1.25 R5coa_hs[c] + 2 fad[m] + 2 nadp[m]
324	RTOT5	R5coa_hs[c] -> Rtotalcoa[c]
325	ARACHDCOAtx	arachdcoa[c] <=> arachdcoa[x]
325	FAOXC2242046x	adrncoa[x] + coa[x] + h2o[x] + nad[x] + o2[x] -> accoa[x] + arachdcoa[x] + h[x] + h2o2[x] + nadh[x]
326	ALKP	dhap[c] + h2o[c] -> dha[c] + pi[c]
326	sink_dha_c	dha[c] <=>
327	ALCD21_D	12ppd-R[c] + nad[c] -> h[c] + lald-D[c] + nadh[c]
327	PPDOx	h[c] + lald-D[c] + nadh[c] -> 12ppd-R[c] + nad[c]
328	AKGt4_3	akg[e] + 3 na1[e] <=> akg[c] + 3 na1[c]
328	EX_akg_e	akg[e] <=>
329	AGMT	agm[c] + h2o[c] -> ptrc[c] + urea[c]
329	ARGDC	arg-L[c] + h[c] -> agm[c] + co2[c]
330	ADSL1	dcamp[c] -> amp[c] + fum[c]
330	ADSS	asp-L[c] + gtp[c] + imp[c] -> dcamp[c] + gdp[c] + 2 h[c] + pi[c]
331	ADRNLPVESSEC	3 adrnl[c] + 2 atp[c] + 2 h2o[c] -> 2 adp[c] + 2 h[c] + 2 pi[c] + 3 adrnl[e]
331	EX_adrnl_e	adrnl[e] <=>
332	ADPRDP	adprib[c] + h2o[c] -> amp[c] + 2 h[c] + r5p[c]
332	NADN	h2o[c] + nad[c] -> adprib[c] + h[c] + ncam[c]
333	ADNK1m	adn[m] + atp[m] -> adp[m] + amp[m] + h[m]
333	ADNtm	adn[c] <=> adn[m]
334	ADNCYC	atp[c] -> camp[c] + ppi[c]
334	PDE1	camp[c] + h2o[c] -> amp[c] + h[c]
335	ADK1	amp[c] + atp[c] <=> 2 adp[c]
335	ADK3	amp[c] + gtp[c] <=> adp[c] + gdp[c]
336	ADEt	ade[e] <=> ade[c]
336	EX_ade_e	ade[e] <=>
337	ACSm	ac[m] + atp[m] + coa[m] -> accoa[m] + amp[m] + ppi[m]
337	ACt2m	ac[c] + h[c] <=> ac[m] + h[m]
338	ACSRTNMT	Nacsertn[c] + amet[c] -> ahcys[c] + h[c] + melatn[c]
338	SRTNACT	accoa[c] + srtn[c] -> Nacsertn[c] + coa[c] + h[c]
339	ACSOMT	5hoxindoa[c] + amet[c] -> 5moxact[c] + ahcys[c] + h[c]
339	sink_5moxact_c	5moxact[c] <=>
340	ACONT	cit[c] <=> icit[c]
340	ICDHy	icit[c] + nadp[c] -> akg[c] + co2[c] + nadph[c]
341	ACGAM6PSi	accoa[c] + gam6p[c] -> acgam6p[c] + coa[c] + h[c]
341	AGDC	acgam6p[c] + h2o[c] -> ac[c] + gam6p[c]
342	ACETONEt2m	acetone[c] + h[c] <=> acetone[m] + h[m]
342	ADCim	acac[m] + h[m] -> acetone[m] + co2[m]
343	ACETONEt2	acetone[e] + h[e] <=> acetone[c] + h[c]
343	EX_acetone_e	acetone[e] <=>
344	ACCOACm	accoa[m] + atp[m] + hco3[m] -> adp[m] + h[m] + malcoa[m] + pi[m]
344	MCDm	h[m] + malcoa[m] -> accoa[m] + co2[m]
345	ACALDtm	acald[m] <=> acald[c]
345	ALDD2xm	acald[m] + h2o[m] + nad[m] -> ac[m] + 2 h[m] + nadh[m]
346	ACALDt	acald[e] <=> acald[c]
346	EX_acald_e	acald[e] <=>
347	ACACt2	acac[e] + h[e] <=> acac[c] + h[c]
347	EX_acac_e	acac[e] <=>
348	ACACT1	2 accoa[c] -> aacoa[c] + coa[c]
348	ACACT1r	2 accoa[c] <=> aacoa[c] + coa[c]
349	ABUTt2r	4abut[e] + h[e] <=> 4abut[c] + h[c]
349	GABAVESSEC	3 4abut[c] + atp[c] + h2o[c] -> adp[c] + h[c] + pi[c] + 3 4abut[e]
350	AATAi	L2aadp[c] + akg[c] -> 2oxoadp[c] + glu-L[c]
350	EX_lys_L_e	lys-L[e] <=>
351	7THFtm	7thf[m] -> 7thf[c]
351	FPGS3m	6thf[m] + atp[m] + glu-L[m] -> 7thf[m] + adp[m] + h[m] + pi[m]
352	7THFtl	7thf[c] -> 7thf[l]
352	GGH_7THFl	7thf[l] + h2o[l] -> 6thf[l] + glu-L[l]
353	7DHFtm	7dhf[m] -> 7dhf[c]
353	FPGS6m	6dhf[m] + atp[m] + glu-L[m] -> 7dhf[m] + adp[m] + h[m] + pi[m]
354	7DHFtl	7dhf[c] -> 7dhf[l]
354	GGH_7DHFl	7dhf[l] + h2o[l] -> 6dhf[l] + glu-L[l]
355	5HTRPVESSEC	3 5htrp[c] + 2 atp[c] + 2 h2o[c] -> 2 adp[c] + 2 h[c] + 2 pi[c] + 3 5htrp[e]
355	EX_5htrp_e	5htrp[e] <=>
356	5ADTSTSTERONEtr	5adtststerone[r] <=> 5adtststerone[c]
356	SR5ARr	h[r] + nadph[r] + tststerone[r] -> 5adtststerone[r] + nadp[r]
357	5ADTSTSTERONEte	5adtststerone[e] <=> 5adtststerone[c]
357	EX_5adtststerone_e	5adtststerone[e] <=>
358	41R1H2MAE12BOOX	adrnl[c] + h2o[c] + o2[c] -> 34dhmald[c] + h2o2[c] + mma[c]
358	MAOX	h2o[c] + mma[c] + o2[c] -> fald[c] + h2o2[c] + nh4[c]
359	3MLDAt	3mlda[c] <=> 3mlda[e]
359	EX_3mlda_e	3mlda[e] <=>
360	34DHPHEt	34dhphe[e] <=> 34dhphe[c]
360	EX_34dhphe_e	34dhphe[e] <=>
361	34DHOXPEGt	34dhoxpeg[c] <=> 34dhoxpeg[e]
361	EX_34dhoxpeg_e	34dhoxpeg[e] <=>
362	2AMACHYD	2amac[c] + h2o[c] -> nh4[c] + pyr[c]
362	SERHL	ser-L[c] -> 2amac[c] + h2o[c]
363	25HVITD3tin_m	25hvitd3[c] -> 25hvitd3[m]
363	25HVITD3tm	25hvitd3[m] -> 25hvitd3[c]
364	25HVITD2tin_m	25hvitd2[c] -> 25hvitd2[m]
364	25HVITD2tm	25hvitd2[m] -> 25hvitd2[c]
365	25HVITD2t	25hvitd2[c] -> 25hvitd2[e]
365	25HVITD2tin	25hvitd2[e] -> 25hvitd2[c]
366	10FTHFtl	10fthf[c] <=> 10fthf[l]
366	GGH_10FTHF5GLUl	10fthf5glu[l] + 4 h2o[l] -> 10fthf[l] + 4 glu-L[l]
367	10FTHF7GLUtm	10fthf7glu[m] -> 10fthf7glu[c]
367	FPGS9m	10fthf6glu[m] + atp[m] + glu-L[m] -> 10fthf7glu[m] + adp[m] + h[m] + pi[m]
368	10FTHF7GLUtl	10fthf7glu[c] -> 10fthf7glu[l]
368	GGH_10FTHF7GLUl	10fthf7glu[l] + h2o[l] -> 10fthf6glu[l] + glu-L[l]
369	AKGMALtm	mal-L[c] + akg[m] <=> akg[c] + mal-L[m]

## Sheet: co_set_mpp
Co-set Number	Reaction	Formula		Co-Set name
1	5AOPtm	5aop[c] <=> 5aop[m]		Heme metabolism
1	ALASm	gly[m] + h[m] + succoa[m] -> 5aop[m] + co2[m] + coa[m]
1	BILIRED	biliverd[c] + h[c] + nadph[c] -> bilirub[c] + nadp[c]
1	COt	co[c] <=> co[e]
1	CPPPGO	cpppg3[c] + 2 h[c] + o2[c] -> 2 co2[c] + 2 h2o[c] + pppg9[c]
1	EX_co_e	co[e] <=>
1	FCLTm	fe2[m] + ppp9[m] -> 2 h[m] + pheme[m]
1	FE2tm	fe2[c] + h[c] -> fe2[m] + h[m]
1	HMBS	h2o[c] + 4 ppbng[c] -> hmbil[c] + 4 nh4[c]
1	HOXG	5 h[c] + 3 nadph[c] + 3 o2[c] + pheme[c] -> biliverd[c] + co[c] + fe2[c] + 3 h2o[c] + 3 nadp[c]
1	PHEMEtm	pheme[m] <=> pheme[c]
1	PPBNGS	2 5aop[c] -> h[c] + 2 h2o[c] + ppbng[c]
1	PPPG9tm	pppg9[c] <=> pppg9[m]
1	PPPGOm	3 o2[m] + 2 pppg9[m] -> 6 h2o[m] + 2 ppp9[m]
1	UPP3S	hmbil[c] -> h2o[c] + uppg3[c]
1	UPPDC1	4 h[c] + uppg3[c] -> 4 co2[c] + cpppg3[c]
2	4HBZCOAFm	coa[m] + coucoa[m] + h2o[m] + nad[m] -> 4hbzcoa[m] + accoa[m] + h[m] + nadh[m]		Ubiquinone metabolism
2	4HBZFm	4hbzcoa[m] + h2o[m] -> 4hbz[m] + coa[m] + h[m]
2	AMETt2m	amet[c] + ahcys[m] <=> ahcys[c] + amet[m]
2	COQ3m	2dpmhobq[m] + amet[m] -> ahcys[m] + h[m] + q10[m]
2	COQ5m	2dp6mobq[m] + amet[m] -> 2dp6mobq_me[m] + ahcys[m] + h[m]
2	COQ6m	2dp6mep[m] + o2[m] -> 2dp6mobq[m] + h2o[m]
2	COQ7m	2dp6mobq_me[m] + h[m] + nadph[m] + o2[m] -> 2dpmhobq[m] + h2o[m] + nadp[m]
2	COUCOAFm	T4hcinnm[m] + atp[m] + coa[m] -> amp[m] + coucoa[m] + ppi[m]
2	DECDPtm	decdp[c] <=> decdp[m]
2	DHDPBMTm	3dpdhb[m] + amet[m] -> 3dpdhb_me[m] + ahcys[m] + h[m]
2	DPHMBDCm	3dpdhb_me[m] + h[m] -> 2dp6mep[m] + co2[m]
2	DPPS	frdp[c] + 7 ipdp[c] -> decdp[c] + 7 ppi[c]
2	HBZOPT10m	4hbz[m] + decdp[m] -> 3dphb[m] + ppi[m]
2	IPDPtx	ipdp[x] <=> ipdp[c]
[truncated: 1,171 more rows]

## Sheet: co_set_npa
Co-set Number	Reaction	Formula
[truncated: 1,101 more rows]

[truncated: 7 more sheets: npa_vs_mn, npa_vs_mpp, mn_vs_mpp, ref_vs_mn, ref_vs_mpp, ref_vs_npa, mn_mpp_npa_vs_ref_difference]
